# Supplementary material for: Humans monitor learning progress in curiosity-driven exploration
Source: Nat Commun. 2021 Oct 13;12:5972. doi: 10.1038/s41467-021-26196-w (PMC8514490; doi:10.1038/s41467-021-26196-w)
Supplement: Supplementary file 3 — Supplementary Software 1 [file 41467_2021_26196_MOESM3_ESM.zip]

Archive with 377 entries (365 files):
- Humans-monitor-LP-2.0/
- Humans-monitor-LP-2.0/.gitignore
- Humans-monitor-LP-2.0/R_packages.txt
- Humans-monitor-LP-2.0/analyses.ipynb
- Humans-monitor-LP-2.0/computational_model.ipynb
- Humans-monitor-LP-2.0/data/
- Humans-monitor-LP-2.0/data/raw/
- Humans-monitor-LP-2.0/data/raw/raw_data.zip
- Humans-monitor-LP-2.0/figures.ipynb
- Humans-monitor-LP-2.0/figures/
- Humans-monitor-LP-2.0/figures/fig_s1.pdf
- Humans-monitor-LP-2.0/figures/fig_s2.pdf
- Humans-monitor-LP-2.0/figures/fig_s3.pdf
- Humans-monitor-LP-2.0/figures/fig_s4.pdf
- Humans-monitor-LP-2.0/figures/fig_s5.pdf
- Humans-monitor-LP-2.0/figures/fig_s6.pdf
- Humans-monitor-LP-2.0/figures/fig_s7.pdf
- Humans-monitor-LP-2.0/figures/figure1.pdf
- Humans-monitor-LP-2.0/figures/figure2.pdf
- Humans-monitor-LP-2.0/figures/figure3.pdf
- Humans-monitor-LP-2.0/figures/figure4.pdf
- Humans-monitor-LP-2.0/figures/figure5.pdf
- Humans-monitor-LP-2.0/images/
- Humans-monitor-LP-2.0/images/c1_thumb.png
- Humans-monitor-LP-2.0/images/c2_thumb.png
- Humans-monitor-LP-2.0/images/c3_thumb.png
- Humans-monitor-LP-2.0/images/c4_thumb.png
- Humans-monitor-LP-2.0/images/f11_thumb.png
- Humans-monitor-LP-2.0/images/f12_thumb.png
- Humans-monitor-LP-2.0/images/f21_thumb.png
- Humans-monitor-LP-2.0/images/f22_thumb.png
- Humans-monitor-LP-2.0/images/f31_thumb.png
- Humans-monitor-LP-2.0/images/f32_thumb.png
- Humans-monitor-LP-2.0/images/f41_thumb.png
- Humans-monitor-LP-2.0/images/f42_thumb.png
- Humans-monitor-LP-2.0/images/fneg_thumb.png
- Humans-monitor-LP-2.0/images/fpos_thumb.png
- Humans-monitor-LP-2.0/images/monster_dimensions.png
- Humans-monitor-LP-2.0/images/s1_10_thumb.png
- Humans-monitor-LP-2.0/images/s1_11_thumb.png
- Humans-monitor-LP-2.0/images/s1_12_thumb.png
- Humans-monitor-LP-2.0/images/s1_13_thumb.png
- Humans-monitor-LP-2.0/images/s1_14_thumb.png
- Humans-monitor-LP-2.0/images/s1_15_thumb.png
- Humans-monitor-LP-2.0/images/s1_16_thumb.png
- Humans-monitor-LP-2.0/images/s1_17_thumb.png
- Humans-monitor-LP-2.0/images/s1_18_thumb.png
- Humans-monitor-LP-2.0/images/s1_19_thumb.png
- Humans-monitor-LP-2.0/images/s1_1_thumb.png
- Humans-monitor-LP-2.0/images/s1_20_thumb.png
- Humans-monitor-LP-2.0/images/s1_21_thumb.png
- Humans-monitor-LP-2.0/images/s1_22_thumb.png
- Humans-monitor-LP-2.0/images/s1_23_thumb.png
- Humans-monitor-LP-2.0/images/s1_24_thumb.png
- Humans-monitor-LP-2.0/images/s1_25_thumb.png
- Humans-monitor-LP-2.0/images/s1_26_thumb.png
- Humans-monitor-LP-2.0/images/s1_27_thumb.png
- Humans-monitor-LP-2.0/images/s1_28_thumb.png
- Humans-monitor-LP-2.0/images/s1_29_thumb.png
- Humans-monitor-LP-2.0/images/s1_2_thumb.png
- Humans-monitor-LP-2.0/images/s1_30_thumb.png
- Humans-monitor-LP-2.0/images/s1_31_thumb.png
- Humans-monitor-LP-2.0/images/s1_32_thumb.png
- Humans-monitor-LP-2.0/images/s1_33_thumb.png
- Humans-monitor-LP-2.0/images/s1_34_thumb.png
- Humans-monitor-LP-2.0/images/s1_35_thumb.png
- Humans-monitor-LP-2.0/images/s1_36_thumb.png
- Humans-monitor-LP-2.0/images/s1_3_thumb.png
- Humans-monitor-LP-2.0/images/s1_4_thumb.png
- Humans-monitor-LP-2.0/images/s1_5_thumb.png
- Humans-monitor-LP-2.0/images/s1_6_thumb.png
- Humans-monitor-LP-2.0/images/s1_7_thumb.png
- Humans-monitor-LP-2.0/images/s1_8_thumb.png
- Humans-monitor-LP-2.0/images/s1_9_thumb.png
- Humans-monitor-LP-2.0/images/s2_10_thumb.png
- Humans-monitor-LP-2.0/images/s2_11_thumb.png
- Humans-monitor-LP-2.0/images/s2_12_thumb.png
- Humans-monitor-LP-2.0/images/s2_13_thumb.png
- Humans-monitor-LP-2.0/images/s2_14_thumb.png
- Humans-monitor-LP-2.0/images/s2_15_thumb.png
- Humans-monitor-LP-2.0/images/s2_16_thumb.png
- Humans-monitor-LP-2.0/images/s2_17_thumb.png
- Humans-monitor-LP-2.0/images/s2_18_thumb.png
- Humans-monitor-LP-2.0/images/s2_19_thumb.png
- Humans-monitor-LP-2.0/images/s2_1_thumb.png
- Humans-monitor-LP-2.0/images/s2_20_thumb.png
- Humans-monitor-LP-2.0/images/s2_21_thumb.png
- Humans-monitor-LP-2.0/images/s2_22_thumb.png
- Humans-monitor-LP-2.0/images/s2_23_thumb.png
- Humans-monitor-LP-2.0/images/s2_24_thumb.png
- Humans-monitor-LP-2.0/images/s2_25_thumb.png
- Humans-monitor-LP-2.0/images/s2_26_thumb.png
- Humans-monitor-LP-2.0/images/s2_27_thumb.png
- Humans-monitor-LP-2.0/images/s2_28_thumb.png
- Humans-monitor-LP-2.0/images/s2_29_thumb.png
- Humans-monitor-LP-2.0/images/s2_2_thumb.png
- Humans-monitor-LP-2.0/images/s2_30_thumb.png
- Humans-monitor-LP-2.0/images/s2_31_thumb.png
- Humans-monitor-LP-2.0/images/s2_32_thumb.png
- Humans-monitor-LP-2.0/images/s2_33_thumb.png
- Humans-monitor-LP-2.0/images/s2_34_thumb.png
- Humans-monitor-LP-2.0/images/s2_35_thumb.png
- Humans-monitor-LP-2.0/images/s2_36_thumb.png
- Humans-monitor-LP-2.0/images/s2_3_thumb.png
- Humans-monitor-LP-2.0/images/s2_4_thumb.png
- Humans-monitor-LP-2.0/images/s2_5_thumb.png
- Humans-monitor-LP-2.0/images/s2_6_thumb.png
- Humans-monitor-LP-2.0/images/s2_7_thumb.png
- Humans-monitor-LP-2.0/images/s2_8_thumb.png
- Humans-monitor-LP-2.0/images/s2_9_thumb.png
- Humans-monitor-LP-2.0/images/s3_10_thumb.png
- Humans-monitor-LP-2.0/images/s3_11_thumb.png
- Humans-monitor-LP-2.0/images/s3_12_thumb.png
- Humans-monitor-LP-2.0/images/s3_13_thumb.png
- Humans-monitor-LP-2.0/images/s3_14_thumb.png
- Humans-monitor-LP-2.0/images/s3_15_thumb.png
- Humans-monitor-LP-2.0/images/s3_16_thumb.png
- Humans-monitor-LP-2.0/images/s3_17_thumb.png
- Humans-monitor-LP-2.0/images/s3_18_thumb.png
- Humans-monitor-LP-2.0/images/s3_19_thumb.png
- Humans-monitor-LP-2.0/images/s3_1_thumb.png
- Humans-monitor-LP-2.0/images/s3_20_thumb.png
- Humans-monitor-LP-2.0/images/s3_21_thumb.png
- Humans-monitor-LP-2.0/images/s3_22_thumb.png
- Humans-monitor-LP-2.0/images/s3_23_thumb.png
- Humans-monitor-LP-2.0/images/s3_24_thumb.png
- Humans-monitor-LP-2.0/images/s3_25_thumb.png
- Humans-monitor-LP-2.0/images/s3_26_thumb.png
- Humans-monitor-LP-2.0/images/s3_27_thumb.png
- Humans-monitor-LP-2.0/images/s3_28_thumb.png
- Humans-monitor-LP-2.0/images/s3_29_thumb.png
- Humans-monitor-LP-2.0/images/s3_2_thumb.png
- Humans-monitor-LP-2.0/images/s3_30_thumb.png
- Humans-monitor-LP-2.0/images/s3_31_thumb.png
- Humans-monitor-LP-2.0/images/s3_32_thumb.png
- Humans-monitor-LP-2.0/images/s3_33_thumb.png
- Humans-monitor-LP-2.0/images/s3_34_thumb.png
- Humans-monitor-LP-2.0/images/s3_35_thumb.png
- Humans-monitor-LP-2.0/images/s3_36_thumb.png
- Humans-monitor-LP-2.0/images/s3_3_thumb.png
- Humans-monitor-LP-2.0/images/s3_4_thumb.png
- Humans-monitor-LP-2.0/images/s3_5_thumb.png
- Humans-monitor-LP-2.0/images/s3_6_thumb.png
- Humans-monitor-LP-2.0/images/s3_7_thumb.png
- Humans-monitor-LP-2.0/images/s3_8_thumb.png
- Humans-monitor-LP-2.0/images/s3_9_thumb.png
- Humans-monitor-LP-2.0/images/s4_10_thumb.png
- Humans-monitor-LP-2.0/images/s4_11_thumb.png
- Humans-monitor-LP-2.0/images/s4_12_thumb.png
- Humans-monitor-LP-2.0/images/s4_13_thumb.png
- Humans-monitor-LP-2.0/images/s4_14_thumb.png
- Humans-monitor-LP-2.0/images/s4_15_thumb.png
- Humans-monitor-LP-2.0/images/s4_16_thumb.png
- Humans-monitor-LP-2.0/images/s4_17_thumb.png
- Humans-monitor-LP-2.0/images/s4_18_thumb.png
- Humans-monitor-LP-2.0/images/s4_19_thumb.png
- Humans-monitor-LP-2.0/images/s4_1_thumb.png
- Humans-monitor-LP-2.0/images/s4_20_thumb.png
- Humans-monitor-LP-2.0/images/s4_21_thumb.png
- Humans-monitor-LP-2.0/images/s4_22_thumb.png
- Humans-monitor-LP-2.0/images/s4_23_thumb.png
- Humans-monitor-LP-2.0/images/s4_24_thumb.png
- Humans-monitor-LP-2.0/images/s4_25_thumb.png
- Humans-monitor-LP-2.0/images/s4_26_thumb.png
- Humans-monitor-LP-2.0/images/s4_27_thumb.png
- Humans-monitor-LP-2.0/images/s4_28_thumb.png
- Humans-monitor-LP-2.0/images/s4_29_thumb.png
- Humans-monitor-LP-2.0/images/s4_2_thumb.png
- Humans-monitor-LP-2.0/images/s4_30_thumb.png
- Humans-monitor-LP-2.0/images/s4_31_thumb.png
- Humans-monitor-LP-2.0/images/s4_32_thumb.png
- Humans-monitor-LP-2.0/images/s4_33_thumb.png
- Humans-monitor-LP-2.0/images/s4_34_thumb.png
- Humans-monitor-LP-2.0/images/s4_35_thumb.png
- Humans-monitor-LP-2.0/images/s4_36_thumb.png
- Humans-monitor-LP-2.0/images/s4_3_thumb.png
- Humans-monitor-LP-2.0/images/s4_4_thumb.png
- Humans-monitor-LP-2.0/images/s4_5_thumb.png
- Humans-monitor-LP-2.0/images/s4_6_thumb.png
- Humans-monitor-LP-2.0/images/s4_7_thumb.png
- Humans-monitor-LP-2.0/images/s4_8_thumb.png
- Humans-monitor-LP-2.0/images/s4_9_thumb.png
- Humans-monitor-LP-2.0/prepare_data.ipynb
- Humans-monitor-LP-2.0/py_requirements.txt
- Humans-monitor-LP-2.0/python_scripts/
- Humans-monitor-LP-2.0/python_scripts/__init__.py
- Humans-monitor-LP-2.0/python_scripts/my.mplstyle
- Humans-monitor-LP-2.0/python_scripts/utils/
- Humans-monitor-LP-2.0/python_scripts/utils/__init__.py
- Humans-monitor-LP-2.0/python_scripts/utils/loc_utils.py
- Humans-monitor-LP-2.0/python_scripts/utils/model_utils.py
- Humans-monitor-LP-2.0/python_scripts/utils/sim_tools.py
- Humans-monitor-LP-2.0/python_scripts/utils/vis_utils.py
- Humans-monitor-LP-2.0/readme.md
- Humans-monitor-LP-2.0/stimuli/
- Humans-monitor-LP-2.0/stimuli/feedback/
- Humans-monitor-LP-2.0/stimuli/feedback/Error2.wav
- Humans-monitor-LP-2.0/stimuli/feedback/TadaWahShort.wav
- Humans-monitor-LP-2.0/stimuli/feedback/greencheck.png
- Humans-monitor-LP-2.0/stimuli/feedback/heart-thought.png
- Humans-monitor-LP-2.0/stimuli/feedback/mmm.mp3
- Humans-monitor-LP-2.0/stimuli/feedback/raspberry_grosser.mp3
- Humans-monitor-LP-2.0/stimuli/feedback/redx.png
- Humans-monitor-LP-2.0/stimuli/feedback/thumbs-down.png
- Humans-monitor-LP-2.0/stimuli/feedback/thumbs-up.png
- Humans-monitor-LP-2.0/stimuli/feedback/yuck.png
- Humans-monitor-LP-2.0/stimuli/feedback/yum.png
- Humans-monitor-LP-2.0/stimuli/food/
- Humans-monitor-LP-2.0/stimuli/food/apple.png
- Humans-monitor-LP-2.0/stimuli/food/bacon.png
- Humans-monitor-LP-2.0/stimuli/food/bananas.png
- Humans-monitor-LP-2.0/stimuli/food/broccoli.png
- Humans-monitor-LP-2.0/stimuli/food/carrot.png
- Humans-monitor-LP-2.0/stimuli/food/cheese.png
- Humans-monitor-LP-2.0/stimuli/food/cherry.png
- Humans-monitor-LP-2.0/stimuli/food/fried_eggs.png
- Humans-monitor-LP-2.0/stimuli/food/grapes.png
- Humans-monitor-LP-2.0/stimuli/food/grilled_cheese.png
- Humans-monitor-LP-2.0/stimuli/food/oranges.png
- Humans-monitor-LP-2.0/stimuli/food/pancakes.png
- Humans-monitor-LP-2.0/stimuli/food/pickle.png
- Humans-monitor-LP-2.0/stimuli/food/pineapple.png
- Humans-monitor-LP-2.0/stimuli/food/radish.png
- Humans-monitor-LP-2.0/stimuli/food/strawberry.png
- Humans-monitor-LP-2.0/stimuli/food/tacos.png
- Humans-monitor-LP-2.0/stimuli/food/waffles.png
- Humans-monitor-LP-2.0/stimuli/monsters-preview/
- Humans-monitor-LP-2.0/stimuli/monsters-preview/Bear.png
- Humans-monitor-LP-2.0/stimuli/monsters-preview/Bunny.png
- Humans-monitor-LP-2.0/stimuli/monsters-preview/GreenMonster.png
- Humans-monitor-LP-2.0/stimuli/monsters-preview/Squid.png
- Humans-monitor-LP-2.0/stimuli/monsters/
- Humans-monitor-LP-2.0/stimuli/monsters/Bear_1_1.png
- Humans-monitor-LP-2.0/stimuli/monsters/Bear_1_2.png
- Humans-monitor-LP-2.0/stimuli/monsters/Bear_1_3.png
- Humans-monitor-LP-2.0/stimuli/monsters/Bear_1_4.png
- Humans-monitor-LP-2.0/stimuli/monsters/Bear_1_5.png
- Humans-monitor-LP-2.0/stimuli/monsters/Bear_1_6.png
- Humans-monitor-LP-2.0/stimuli/monsters/Bear_2_1.png
- Humans-monitor-LP-2.0/stimuli/monsters/Bear_2_2.png
- Humans-monitor-LP-2.0/stimuli/monsters/Bear_2_3.png
- Humans-monitor-LP-2.0/stimuli/monsters/Bear_2_4.png
- Humans-monitor-LP-2.0/stimuli/monsters/Bear_2_5.png
- Humans-monitor-LP-2.0/stimuli/monsters/Bear_2_6.png
- Humans-monitor-LP-2.0/stimuli/monsters/Bear_3_1.png
- Humans-monitor-LP-2.0/stimuli/monsters/Bear_3_2.png
- Humans-monitor-LP-2.0/stimuli/monsters/Bear_3_3.png
- Humans-monitor-LP-2.0/stimuli/monsters/Bear_3_4.png
- Humans-monitor-LP-2.0/stimuli/monsters/Bear_3_5.png
- Humans-monitor-LP-2.0/stimuli/monsters/Bear_3_6.png
- Humans-monitor-LP-2.0/stimuli/monsters/Bear_4_1.png
- Humans-monitor-LP-2.0/stimuli/monsters/Bear_4_2.png
- Humans-monitor-LP-2.0/stimuli/monsters/Bear_4_3.png
- Humans-monitor-LP-2.0/stimuli/monsters/Bear_4_4.png
- Humans-monitor-LP-2.0/stimuli/monsters/Bear_4_5.png
- Humans-monitor-LP-2.0/stimuli/monsters/Bear_4_6.png
- Humans-monitor-LP-2.0/stimuli/monsters/Bear_5_1.png
- Humans-monitor-LP-2.0/stimuli/monsters/Bear_5_2.png
- Humans-monitor-LP-2.0/stimuli/monsters/Bear_5_3.png
- Humans-monitor-LP-2.0/stimuli/monsters/Bear_5_4.png
- Humans-monitor-LP-2.0/stimuli/monsters/Bear_5_5.png
- Humans-monitor-LP-2.0/stimuli/monsters/Bear_5_6.png
- Humans-monitor-LP-2.0/stimuli/monsters/Bear_6_1.png
- Humans-monitor-LP-2.0/stimuli/monsters/Bear_6_2.png
- Humans-monitor-LP-2.0/stimuli/monsters/Bear_6_3.png
- Humans-monitor-LP-2.0/stimuli/monsters/Bear_6_4.png
- Humans-monitor-LP-2.0/stimuli/monsters/Bear_6_5.png
- Humans-monitor-LP-2.0/stimuli/monsters/Bear_6_6.png
- Humans-monitor-LP-2.0/stimuli/monsters/Bunny_1_1.png
- Humans-monitor-LP-2.0/stimuli/monsters/Bunny_1_2.png
- Humans-monitor-LP-2.0/stimuli/monsters/Bunny_1_3.png
- Humans-monitor-LP-2.0/stimuli/monsters/Bunny_1_4.png
- Humans-monitor-LP-2.0/stimuli/monsters/Bunny_1_5.png
- Humans-monitor-LP-2.0/stimuli/monsters/Bunny_1_6.png
- Humans-monitor-LP-2.0/stimuli/monsters/Bunny_2_1.png
- Humans-monitor-LP-2.0/stimuli/monsters/Bunny_2_2.png
- Humans-monitor-LP-2.0/stimuli/monsters/Bunny_2_3.png
- Humans-monitor-LP-2.0/stimuli/monsters/Bunny_2_4.png
- Humans-monitor-LP-2.0/stimuli/monsters/Bunny_2_5.png
- Humans-monitor-LP-2.0/stimuli/monsters/Bunny_2_6.png
- Humans-monitor-LP-2.0/stimuli/monsters/Bunny_3_1.png
- Humans-monitor-LP-2.0/stimuli/monsters/Bunny_3_2.png
- Humans-monitor-LP-2.0/stimuli/monsters/Bunny_3_3.png
- Humans-monitor-LP-2.0/stimuli/monsters/Bunny_3_4.png
- Humans-monitor-LP-2.0/stimuli/monsters/Bunny_3_5.png
- Humans-monitor-LP-2.0/stimuli/monsters/Bunny_3_6.png
- Humans-monitor-LP-2.0/stimuli/monsters/Bunny_4_1.png
- Humans-monitor-LP-2.0/stimuli/monsters/Bunny_4_2.png
- Humans-monitor-LP-2.0/stimuli/monsters/Bunny_4_3.png
- Humans-monitor-LP-2.0/stimuli/monsters/Bunny_4_4.png
- Humans-monitor-LP-2.0/stimuli/monsters/Bunny_4_5.png
- Humans-monitor-LP-2.0/stimuli/monsters/Bunny_4_6.png
- Humans-monitor-LP-2.0/stimuli/monsters/Bunny_5_1.png
- Humans-monitor-LP-2.0/stimuli/monsters/Bunny_5_2.png
- Humans-monitor-LP-2.0/stimuli/monsters/Bunny_5_3.png
- Humans-monitor-LP-2.0/stimuli/monsters/Bunny_5_4.png
- Humans-monitor-LP-2.0/stimuli/monsters/Bunny_5_5.png
- Humans-monitor-LP-2.0/stimuli/monsters/Bunny_5_6.png
- Humans-monitor-LP-2.0/stimuli/monsters/Bunny_6_1.png
- Humans-monitor-LP-2.0/stimuli/monsters/Bunny_6_2.png
[truncated: 77 more entries]
