# Supplementary material for: Humans monitor learning progress in curiosity-driven exploration
Source: Nat Commun. 2021 Oct 13;12:5972. doi: 10.1038/s41467-021-26196-w (PMC8514490; doi:10.1038/s41467-021-26196-w)
Supplement: Supplementary file 3 — Supplementary Software 1 [file 41467_2021_26196_MOESM3_ESM.zip › Humans-monitor-LP-2.0/prepare_data.ipynb]

# %% [markdown]
**Imports**

# %% [code]
import pandas as pd
import numpy as np
from os import path
from IPython.display import display
from tqdm.notebook import tqdm
from python_scripts.utils import loc_utils as lut

# %% [markdown]
# Combine raw data files

# %% [markdown]
## Main data files

# %% [markdown]
Concatenate main raw data and codify participant IDs into a more readable form.

# %% [code]
def combine_main_raw(input_data_paths, save_path, save_codes=''):
    combine_list = []
    cdicts = []
    for input_data_path in input_data_paths:
        df = pd.read_csv(input_data_path)
        
        # Codify subject IDs
        uniqids = df.sid.astype('category')
        df.loc[:, 'sid'] = uniqids.cat.codes
        cdict = dict(enumerate(uniqids.cat.categories))
        
        # If not the 1st DF, continue enumerating from previous DF's last index
        if combine_list:
            last_index = combine_list[-1].loc[:, 'sid'].max()
            df.loc[:, 'sid'] += last_index + 1
            cdict = dict(enumerate(uniqids.cat.categories, last_index + 1))
            
        cdicts.append(cdict)    
        combine_list.append(df)
        
    # Combine dataframes
    df = pd.concat(combine_list)
    cdict = {k:v for d in cdicts for k, v in d.items()}
    df_codes = pd.DataFrame({'code': list(cdict.keys()), 'uid': list(cdict.values())})

    # Save combined data
    if save_path:
        print('saving combined data to {}'.format(path.abspath(save_path)))
        df.to_csv(path.join(save_path), index=False)
        
    if save_codes:
        print('saving codes to {}'.format(path.abspath(save_path)))
        df_codes.to_csv(path.join(save_codes), index=False)
    
combine_main_raw(
    input_data_paths = ('data/raw/ig_main.csv', 'data/raw/eg_main.csv'),
    save_path = 'data/combined_main.csv',
    save_codes = 'data/uid_codes.csv'
)

# %% [markdown]
## Extra data files (self-reports)

# %% [markdown]
Concatenate extra raw data and codify participant IDs using codes from the previous function. Then convert data to long format and clean up for convenience.

# %% [code]
def combine_extra_raw(input_data_paths, main_data_path, codes_path, save_path=''):
    # Combine data and use previously generated codes
    df = pd.concat([pd.read_csv(p) for p in input_data_paths]).set_index('sid')
    df = df.merge(
        pd.read_csv(codes_path).rename(columns={'uid': 'sid'}).set_index('sid'), on='sid').reset_index()
    df.loc[:, 'sid'] = df.code
    df.drop(columns=['code', 'age', 'gender', 'race', 'ethnicity', 'thoughts', 'comments'], inplace=True)
    
    # Reformat column names to convert to long format
    rename_dict = {}
    stubnames = []
    for i in range(len(df.columns)):
        s = df.columns[i]
        if '.' in s:
            split_str = s.split('.')
            suffix = split_str.pop()
            stubname = ''.join(split_str)
            rename_dict[s] = '%'.join([stubname, suffix])
            stubnames.append(stubname)
    df = df.rename(columns=rename_dict)
    
    # Convert to long format
    df = pd.melt(df, id_vars=['sid', 'group'], value_vars=None, var_name='item%family', value_name='rating')
    split_cols = df.loc[:, 'item%family'].str.split('%',  expand = True)
    split_cols.columns = ['item', 'family']
    df = pd.concat([df, split_cols], axis=1).filter(items=['sid','group','family','item','rating'])
    
    # Identify activity type for each family
    act_df = pd.read_csv(main_data_path).filter(items=['sid','family','activity']).drop_duplicates()
    df = df.merge(act_df, on=['sid','family']).filter(items=['sid','group','activity','item','rating'])
    
    # Sort values and rename items
    df = df.sort_values(by=['group','sid','item','activity']).reset_index(drop=True)
    df.loc[:, 'item'] = df.item.replace({'futurelearn0': 'lrn1',
                                         'futurelearn1': 'lrn2',
                                         'interested': 'int',
                                         'progress': 'prog',
                                         'time': 'time',
                                         'rule': 'rule',
                                         'complex': 'comp'
                                        })
    
    # Add normalized scores
    mean_ratings = df.groupby(['sid']).mean().loc[:, 'rating'].reset_index().rename(columns={'rating':'norm'})
    df = df.merge(mean_ratings, on='sid')
    df.loc[:, 'rating_norm'] = df.rating - df.norm
    df = df.drop(columns='norm')
    display(df.head())
    
    # Save combined data
    if save_path:
        print('saving combined data to {}'.format(path.abspath(save_path)))
        df.to_csv(path.join(save_path), index=False)

        

combine_extra_raw(
    input_data_paths = ('data/raw/ig_extra.csv', 'data/raw/eg_extra.csv'),
    main_data_path = 'data/combined_main.csv',
    codes_path = 'data/uid_codes.csv',
    save_path = 'data/combined_extra.csv'
)

# %% [markdown]
# Exclude outliers

# %% [markdown]
Exclude outliers based on allocation bias and response bias. Report number of exclusions in each group based on allocation bias, then exclude from remaining data according response bias and report.

# %% [code]
def make_clean_dataset(input_data_path, save_path, **kwargs):
    # Define a response bias function
    def rbf(x):
        _, response_counts = np.unique(x.response, return_counts=True)
        return np.max(response_counts) / np.sum(response_counts)


    # Open combined data file
    df = pd.read_csv(input_data_path, index_col=None).set_index('sid')

    # Initialize columns to record values of interest
    df['alloc_bias'], df['resp_bias'] = 0, 0

    # Calculate values of interest
    activities = ('A1', 'A2', 'A3', 'A4')
    for sid, sdf in tqdm(df.groupby(by='sid'), desc='Progress: '):
        # Allocation variance
        if kwargs['ab_crit']:
            counts = [sum(sdf.activity == i) for i in activities]
            allocation_variance = np.std(counts)
            df.loc[sid, 'alloc_bias'] = allocation_variance
        else:
            df.loc[sid, 'alloc_bias'] = False

        # Response bias
        response_bias = sdf.groupby('family').apply(rbf).mean()
        df.loc[sid, 'resp_bias'] = response_bias

    # Detect high allocation variance and response bias
    df_ = df.reset_index().groupby('sid').head(1).reset_index()
    df_['high_ab'] = df_.alloc_bias >= kwargs['ab_crit']
    df_['high_rb'] = np.logical_and(df_.resp_bias > df_.resp_bias.mean() + kwargs['rb_crit'] * df_.resp_bias.std(), ~df_.high_ab)

    display(df_.groupby(by='group')[['high_ab', 'high_rb']].sum().astype(int))
    print('Found {} outliers'.format(np.logical_or(df_.high_ab, df_.high_rb).sum()))

    # Exclude outliers
    outlier = df_.loc[df_.high_ab | df_.high_rb, 'sid']
    df = df.loc[~df.index.isin(outlier), :] if exclude else df
    display(df.reset_index().groupby(by='group')['sid'].nunique())

    # Save data
    if save_path:
        print('saving to {}'.format(path.abspath(save_path)))
        df.reset_index().to_csv(save_path, index=False)
    

exclude = True
save_path = 'data/clean_data.csv' if exclude else 'data/unclean_data.csv'

make_clean_dataset(
    input_data_path = 'data/combined_main.csv',
    save_path = save_path,

    # Set outlier criteria
    ab_crit = None,   # allocation variance critical value
    rb_crit = 2 ,    # response bias critical value
    
    # Exclude outliers?
    exclude = exclude
)

# %% [markdown]
# Calculate heuristics

# %% [markdown]
## Time-window approach

# %% [markdown]
|Heuristic|Description ($t_i$ = trial number $i$; $w$ = window size)|
|:-------:|:--------------------------------------------------------|
| **PC**  | overall competence ($t_0$ to $t_i$)                     |
| **rPC** | recent competence ($t_{i-w}$ to $t_i$)                  |
| **rLP** | recent learning progress ($t_{i-w}$ to $t_i$)           |
| **SC**  | self-challenge                                          |

# %% [code]
def rlp_func(x, w, abs_lp=False):
    '''
    Compute recent LP in x. The resulting value depends on sizes of 2 windows equal to `m` and `n`.
    LP is equal to the absolute difference between average score over the first and the second window.
    The first window spans a subsequence of x from the beginning of x to m, i.e. x[:m]
    The second windon spans a subsequence of x from the end of x to -n, i.e.  x[-n:]
    '''
    diff = np.mean(x[-9:]) - np.mean(x[:10])
    return np.abs(diff) if abs_lp else diff


def make_heuristics_dataset(input_data_path, save_path='', **kwargs):
    # Read clean data and drop unused data
    df = pd.read_csv(input_data_path, index_col=None).set_index(['sid','activity'])
    df = df.loc[:, 'group,stage,trial,correct'.split(',')]
    df = df.loc[df.trial <= 60+250]

    # Add new columns
    activities = 'A1,A2,A3,A4'.split(',')
    for heuristic in ['pc','rpc','rlp']:
        for a in activities:
            df['{}{}'.format(heuristic, a[1])] = np.nan
    df['sc'] = np.nan

    # Calculate dynamic performance heuristics for each subject
    act_codes = {'A1':1, 'A2':2, 'A3':3, 'A4':4}
    for i, sdf in tqdm(df.groupby('sid'), desc='Progress'):
        for a in activities:
            x = sdf.loc[(i, a), 'correct'].astype(int)

            # Overall competence (pc)
            pc = np.cumsum(x) / np.arange(1, x.size+1)
            df.loc[(i, a), 'pc{}'.format(a[1])] = pc

            # Recent competence (rpc)
            rpc = x.rolling(min_periods=kwargs['pc_window'], window=kwargs['pc_window']).mean()
            df.loc[(i, a), 'rpc{}'.format(a[1])] = rpc

            # Recent learning progress (rlp)
            rlp = x.rolling(min_periods=kwargs['pc_window'], window=kwargs['lp_window']).apply(
                rlp_func, args=(kwargs['lp_window'], kwargs['lp_window']), raw=False
            )
            df.loc[(i, a), 'rlp{}'.format(a[1])] = rlp
        
        df.loc[(i, slice(None)), :] = df.loc[(i, slice(None)), :].fillna(method='ffill', axis=0)

        # Self-challenge (sc)
        rpc_max = df.loc[(i, slice(None)), 'rpc1':'rpc4'].max(axis=1).rolling(min_periods=1, window=250).max()
        rpc_min = df.loc[(i, slice(None)), 'rpc1':'rpc4'].min(axis=1).rolling(min_periods=1, window=250).min()
        act_inds = np.array([act_codes[a] for a in sdf.index.get_level_values(1).tolist()]) - 1
        current_rpc = df.loc[(i, slice(None)), 'rpc1':'rpc4'].values[np.arange(sdf.shape[0]), act_inds]
        sc = 1 - (current_rpc-rpc_min)/(rpc_max-rpc_min)
        df.loc[(i, slice(None)), 'sc'] = sc

    df = df.reset_index().sort_values(by=['sid', 'trial'])
    df.loc[df.stage=='train', 'sc'] = np.nan    # SC is not defined in familizarization stage
    display(df.loc[(df.sid == 5) & (df.trial >= 60) & (df.trial < 90), :])    # Display data excerpt
    
    # Save data
    if save_path:
        print('saving to {}'.format(path.abspath(save_path)))
        df.to_csv(save_path, index=False)
    
    
make_heuristics_dataset(
    input_data_path = 'data/clean_data.csv',
    save_path = 'data/heuristics_data.csv',
    pc_window = 15,
    lp_window = 15
)

# %% [markdown]
## Q-learning and RPE approach

# %% [code]
def q_func(outcomes, init, lrate):
    opes = [outcomes[1] - init]
    qs = [init + lrate*(outcomes[1] - init)]
    for i, o in enumerate(outcomes[1:]):
        ope = o - qs[i]
        q = qs[i] + lrate*(ope)
        qs.append(q)
        opes.append(ope)
    return np.array(qs), np.array(opes)


def make_heuristics_dataset(input_data_path, save_path, init_q, lrate, ope_smoothing, **kwargs):
    # Read clean data and drop unused data
    df = pd.read_csv(input_data_path, index_col=None).set_index(['sid','activity'])
    df = df.loc[:, 'group,stage,trial,correct'.split(',')]
    df = df.loc[df.trial <= 60+250]

    # Add new columns
    activities = 'A1,A2,A3,A4'.split(',')
    for heuristic in ['conf','ope']:
        for a in activities:
            df['{}{}'.format(heuristic, a[1])] = np.nan

    # Calculate dynamic performance heuristics for each subject
    act_codes = {'A1':1, 'A2':2, 'A3':3, 'A4':4}
    for i, sdf in tqdm(df.groupby('sid'), desc='Progress'):
        for a in activities:
            x = sdf.loc[(i, a), 'correct'].astype(int)

            # Compute confidence and outcome prediction errors using Q-updating
            conf, opes = q_func(x.values.squeeze(), init_q, lrate)
            df.loc[(i, a), 'conf{}'.format(a[1])] = conf

            # Recent learning progress (rlp)
            opes = np.abs(pd.Series(opes).rolling(window=ope_smoothing, min_periods=1).mean()).values
            df.loc[(i, a), 'ope{}'.format(a[1])] = opes
        
        df.loc[(i, slice(None)), :] = df.loc[(i, slice(None)), :].fillna(method='ffill', axis=0)

    df = df.reset_index().sort_values(by=['sid', 'trial'])
    display(df.loc[(df.sid == 0) & (df.trial >= 1) & (df.trial < 70), :])    # Display data excerpt
    
    # Save data
    if save_path:
        print('saving to {}'.format(path.abspath(save_path)))
        df.to_csv(save_path, index=False)
    
    
make_heuristics_dataset(
    input_data_path = 'data/clean_data.csv',
    save_path = 'data/heuristics_data_alt.csv',
    init_q = .5,
    lrate = .2,
    ope_smoothing = 6,
)

# %% [markdown]
# NAM designation

# %% [markdown]
## NAM dataset

# %% [code]
def get_mps(df, **kwargs):
    '''Find mastery points'''
    arr = df.values
    mask = (arr != 0)
    arr = np.where(mask.any(axis=0), mask.argmax(axis=0), kwargs['invalid_val'])
    return pd.Series(arr, dtype=kwargs['dtype'])


def make_nam_dataset(input_data_path, save_path, **kwargs):
    # Load data
    df = pd.read_csv(input_data_path, index_col='sid')

    # Select free-play trials
    df = df.loc[(df.trial <= 60+250) & (df.trial >= 60)]
    df.loc[:, 'trial'] -= 60
    
    # Get group dataset
    group_df = df.groupby('sid').head(1)[['group']]

    # Evaluate each trial's recent PC to True if mastery criterion was reached
    mastered = df.reset_index().set_index(['sid','trial']).loc[:, 'rpc1':'rpc3'] >= kwargs['crit']
    
    # For each subject, find mastery points and NAM
    by_sid = mastered.groupby('sid')
    mastery_points = by_sid.apply(get_mps, invalid_val=250, dtype='int')
    mastery_points.rename(columns={0:'mp1', 1:'mp2', 2:'mp3'}, inplace=True)
#     mastery_points.replace(to_replace=0, value=15, inplace=True)
    nam = by_sid.any().sum(axis=1).to_frame(name='nam')

    # Display output dataset excerpt
    nam = group_df.merge(nam, on='sid')
    nam_df = nam.merge(mastery_points, on='sid').reset_index()
    display(nam_df.head(10))
    
    # Save data
    if save_path:
        print('saving to {}'.format(path.abspath(save_path)))
        nam_df.to_csv(save_path, index=False)    


make_nam_dataset(
    input_data_path = 'data/heuristics_data.csv', 
    save_path = 'data/nam_data.csv',
    crit = 13/15)

# %% [markdown]
## Mastery as a function criterion dataset

# %% [code]
def make_nam_dataset(input_data_path, save_path):
    # Load data
    df = pd.read_csv(input_data_path, index_col='sid')

    # Select free-play trials
    df = df.loc[(df.trial <= 60+250) & (df.trial >= 60)]
    df.loc[:, 'trial'] -= 60
    
    # Get group dataset
    group_df = df.groupby('sid').head(1)[['group']]

    # For different critera, calculate if mastery points were reached
    dfs = []
    for crit in [10,11,12,13,14]:
        mastered = df.reset_index().set_index(['sid','trial']).loc[:, 'rpc1':'rpc3'] >= crit/15
        mastered = mastered.groupby('sid').any()
        mastered.rename(columns={'rpc1':'mp_1', 'rpc2':'mp_2', 'rpc3':'mp_3'}, inplace=True)
        mastered = pd.wide_to_long(mastered.reset_index(), 'mp', i='sid', j='activity', sep='_')
        mastered = mastered.sort_values(by=['sid', 'activity']).astype(int)
        mastered = mastered.rename(columns={'mp':f'crit_{crit}'})
        dfs.append(mastered)
    
    # Join dfs
    df = pd.concat(dfs, axis=1).reset_index()
    df = pd.wide_to_long(df, 'crit', i=['sid','activity'], j='crit_val', sep='_').reset_index()
    df = df.merge(group_df, on='sid').rename(columns={'crit':'mastery'})
    df = df.filter(items=['sid','group','activity','crit_val','mastery'])
    display(df.sort_values(by=['sid','activity','crit_val']).head(10))
    
    # Save data
    if save_path:
        print('saving to {}'.format(path.abspath(save_path)))
        df.to_csv(save_path, index=False)    


make_nam_dataset(
    input_data_path = 'data/heuristics_data.csv', 
    save_path = 'data/mcrits.csv')

# %% [markdown]
# Learning dataset

# %% [code]
def make_learning_dataset(heuristics_data_path, nam_data_path, save_path='', **kwargs):    
    # Load heuristics data
    df = pd.read_csv(heuristics_data_path, index_col='sid')
    
    # Add NAM classification
    df = df.merge(pd.read_csv(nam_data_path, index_col='sid').drop(columns='group'), on='sid')
    
    # Annotate switch trials
    df['switch'] = 0
    choices = df.activity.values
    switches = df.switch.values.copy() 
    switches[1:] = choices[:-1] != choices[1:]
    df.loc[:, 'switch'] = switches
    df.loc[df.stage=='train', 'switch'] = 0  # changing activity during forced stage is not switching
    df.loc[df.trial==61, 'switch'] = 0       # choosing activity for the first time is not switching
    
    # Select free-play trials
    df = df.loc[(df.trial <= 60+250) & (df.trial > 60)]
    df = df.loc[df.trial > 60]
    df.loc[:, 'trial'] -= 61
    
    # For each subject, compute learning stats from free play stage
    df.reset_index(inplace=True)
    outdf = []
    for i, sdf in tqdm(df.groupby('sid'), desc='Progress: '):
        _sdf = sdf.set_index('trial') # index subject data by trial
        last = _sdf.shape[0] - 1
    
        # Get subject information (group, nam, mps) as a pandas Series
        profile = _sdf.head(1)[['group', 'nam', 'mp1', 'mp2', 'mp3']].iloc[0]

        # Get intervals between consecutive mastery points
        mps = profile['mp1':'mp3'].values
        sorted_lep_bounds = np.sort(np.unique([0] + mps.tolist() + [250]))  
        lep_intervals = pd.IntervalIndex.from_arrays(sorted_lep_bounds[:-1], sorted_lep_bounds[1:], closed='right')

        # Get intervals between consecutive swiches
        switch_trials = _sdf.switch.values.nonzero()[0].tolist() + [250]
        if switch_trials[0] != 1: switch_trials.insert(0,1)

        # Calculate self-challenge (SC) summaries
        sc = _sdf.sc
        sc_flat = np.mean(sc)
        sc_lep = sc.groupby(pd.cut(_sdf.index.astype(int), lep_intervals)).mean().mean()   

        # Calculate weighted initial (dwipc) and final (dwfpc) performances (+ flat performances)
        dwipc = (_sdf.loc[0, 'rpc1':'rpc3'].values * kwargs['difficulty_weights']).sum()
        dwfpc = (_sdf.loc[last, 'rpc1':'rpc3'].values * kwargs['difficulty_weights']).sum()
        ipc = _sdf.loc[0, 'rpc1':'rpc3'].sum()/3
        fpc = _sdf.loc[last, 'rpc1':'rpc3'].sum()/3
        
        # Get profile info and see if subject mastered activities in order of difficulty
        sid = i
        group = profile['group']
        nam = profile['nam']
        progressive = (np.diff(np.array([1,2,3])[np.argsort(mps)]) == 1).all()
        
        # Store subject's learning stats
        outdf.append(
            pd.Series(
                data = [sid,group,nam,progressive,dwipc,dwfpc,ipc,fpc,sc_flat,sc_lep], 
                index='sid,group,nam,progressive,dwipc,dwfpc,ipc,fpc,sc_flat,sc_lep'.split(',')
            )
        )
    
    outdf = pd.DataFrame(outdf).sort_values(by=['group','sid'])
    display(outdf.head())
    display(outdf.groupby('group').mean())
    
    # Save data
    if save_path:
        print('saving to {}'.format(path.abspath(save_path)))
        outdf.to_csv(save_path, index=False)
    

make_learning_dataset(
    heuristics_data_path = 'data/heuristics_data.csv',
    nam_data_path = 'data/nam_data.csv',
    save_path = 'data/learning_data.csv',
    difficulty_weights = np.array([1,2,3])/6
)

# %% [markdown]
# Choice-modeling dataset

# %% [code]
def prep_modeling_data(heuristics_data_path, nam_data_path, save_path):
    # Load data
    df = pd.read_csv(heuristics_data_path, index_col='sid')
    
    # Combine with NAM dataset
    df = df.merge(pd.read_csv(nam_data_path, index_col='sid').drop(columns='group'), on='sid')
    
    # Encode activity choices as one-hot vectors
    activity_codes = df.activity.str.get(1)
    df = pd.concat([df, pd.get_dummies(activity_codes, prefix='ch', prefix_sep='')], axis = 1)
    
    add_data, act_inds = [], ['1','2','3','4']
    for i, sdf in tqdm(df.groupby('sid'), desc='Progress'):
        # Get relative time data
        trials_per_activity = sdf.loc[:, 'ch1':'ch4'].cumsum(axis=0)
        trials_total = np.tile(np.arange(trials_per_activity.shape[0]) + 1, [4, 1]).T
        relt = trials_per_activity / trials_total
        relt.columns = ['relt' + i for i in act_inds]
        
        # Get absolute time data
        abst = trials_per_activity
        abst.columns = ['abst' + i for i in act_inds]
        
        # Get previous trial choice data
        prev = sdf.loc[:, 'ch1':'ch4']
        prev.iloc[1:, :] = prev.iloc[:-1, :]
        prev.iloc[0, :] = np.nan
        prev.columns = ['prev' + i for i in act_inds]
        
        # Store into list
        add_data.append([relt, prev, abst])
    
    add_data = pd.concat([pd.concat(h, axis=0) for h in zip(*add_data)], axis=1)
    df = pd.concat([df, add_data], axis=1).reset_index()

    # Exclude training trials
    df = df.loc[df.trial.gt(60), :]
    df.loc[:, 'trial'] -= 60
    
    # Save data
    if save_path:
        print('saving to {}'.format(path.abspath(save_path)))
        df.to_csv(save_path, index=False)
    

prep_modeling_data(
    heuristics_data_path = 'data/heuristics_data.csv',
    nam_data_path = 'data/nam_data.csv',
    save_path = 'data/model_data.csv'
)

# %% [markdown]
# Fitted parameters dataset

# %% [code]
def prep_fitted_data(fitted_models_data_path, save_path=''):
    # Load data
    df = pd.read_csv(fitted_models_data_path).set_index(['sid', 'vars'])

    # Initialize empty dict to turn into DF
    var_names = df.index.get_level_values(1).to_series().unique()
    var_names = max(list(var_names), key=len).split(',')
    col_names = ['sid', 'vars'] + var_names + ['tau']
    df_dict = dict(zip(col_names, [[] for _ in col_names]))
    
    # Iterate through DF and extract model params from stored csv strings
    for i, row in df.iterrows():
        if row.aic is np.nan: continue
        df_dict['sid'].append(i[0])
        df_dict['vars'].append(i[1])
        params = [float(p) for p in row.params.split(',')]
        df_dict['tau'].append(params.pop())
        vars_included = i[1].split(',')
        for vn in var_names:
            df_dict[vn].append(params[vars_included.index(vn)] if vn in vars_included else np.nan)

    # Generate DF from df_dict and merge with initial DF
    df = df.filter(items=['group','nam','aic']).merge(
        right = pd.DataFrame(df_dict).set_index(['sid', 'vars']),
        on = ['sid', 'vars']
    ).reset_index()
    
    display(df.head())

    # Save data
    if save_path:
        print('saving to {}'.format(path.abspath(save_path)))
        df.to_csv(save_path, index=False)
    

prep_fitted_data(
    fitted_models_data_path = 'data/model_results/param_fits_raw.csv',
    save_path = 'data/model_results/param_fits_clean.csv'
)

# %% [markdown]
# Exposure-competence dataset

# %% [code]
def prep_data(data_path, nam_data_path, save_path):
    full_df = pd.read_csv(data_path, index_col='sid').filter(items=['activity', 'stage', 'correct'])
    full_df = full_df.merge(pd.read_csv(nam_data_path, index_col='sid').filter(items=['nam']), on='sid')
    display(full_df.head())
    activities = ['A1','A2','A3','A4']
    
    out_dfs = []
    for nam in [1,2,3]:
        out_dict = dict(zip(activities, [[] for a in activities]))
        df = full_df.loc[full_df.nam.eq(nam), :]
        for i, sdf in df.groupby('sid'):
            for act_ind, sub_sdf in sdf.groupby('activity'):
                out_dict[act_ind].append(sub_sdf.loc[:, 'correct'].tolist())

        for k, v in out_dict.items():
            rect_array = lut.boolean_indexing(v, fillval=np.nan)
            pc = np.nanmean(rect_array, axis=0)
            data_size = pc.size
            pad_size = 310 - data_size
            pc = np.concatenate([pc, np.full(pad_size, np.nan)])
            pc[data_size:] = pc[data_size-50:data_size].mean()
            out_dict[k] = pc

        df = pd.DataFrame(out_dict).fillna(method='ffill')
        df['nam'] = nam
        out_dfs.append(df)
    
    df = pd.concat(out_dfs, axis=0).filter(items=['nam']+activities)
    display(df.head())
    
    # Save data
    if save_path:
        print('saving to {}'.format(path.abspath(save_path)))
        df.to_csv(save_path, index=False)
    
    
with np.errstate(all='ignore'):
    prep_data(
        data_path = 'data/clean_data.csv',
        nam_data_path = 'data/nam_data.csv',
        save_path = 'data/exposure_data.csv'
    )

# %% [code]
