# Supplementary material for: Humans monitor learning progress in curiosity-driven exploration
Source: Nat Commun. 2021 Oct 13;12:5972. doi: 10.1038/s41467-021-26196-w (PMC8514490; doi:10.1038/s41467-021-26196-w)
Supplement: Supplementary file 3 — Supplementary Software 1 [file 41467_2021_26196_MOESM3_ESM.zip › Humans-monitor-LP-2.0/py_requirements.txt]

appnope==0.1.0
argon2-cffi==20.1.0
async-generator==1.10
attrs==20.2.0
backcall==0.2.0

bleach==3.2.1
cffi==1.14.3
cycler==0.10.0
decorator==4.4.2
defusedxml==0.6.0
entrypoints==0.3
importlib-metadata==2.0.0
ipykernel==5.3.4
ipython==7.16.1
ipython-genutils==0.2.0
ipywidgets==7.5.1
jedi==0.17.2
Jinja2==2.11.2
jsonschema==3.2.0
jupyter==1.0.0
jupyter-client==6.1.7
jupyter-console==6.2.0
jupyter-core==4.6.3
jupyterlab-pygments==0.1.2
kiwisolver==1.2.0
MarkupSafe==1.1.1
matplotlib==3.2.2
mistune==0.8.4
nbclient==0.5.1
nbconvert==6.0.7
nbformat==5.0.8
nest-asyncio==1.4.1
notebook==6.1.4

numdifftools==0.9.39
numpy==1.19.0
packaging==20.4
pandas==0.24.1
pandocfilters==1.4.2
parso==0.7.1
patsy==0.5.1
pexpect==4.8.0
pickleshare==0.7.5
Pillow==8.0.1
prometheus-client==0.8.0
prompt-toolkit==3.0.8
ptyprocess==0.6.0
pycparser==2.20
Pygments==2.7.1
pyparsing==2.4.7
pyrsistent==0.17.3
python-dateutil==2.8.1
pytz==2020.1
pyzmq==19.0.2
qtconsole==4.7.7
QtPy==1.9.0
scipy==1.5.1
seaborn==0.11.0
Send2Trash==1.5.0
six==1.15.0
statsmodels==0.11.1
terminado==0.9.1
testpath==0.4.4
tornado==6.0.4
tqdm==4.50.2
traitlets==4.3.3
wcwidth==0.2.5
webencodings==0.5.1
widgetsnbextension==3.5.1
zipp==3.3.1
