# Supplementary material for: Humans monitor learning progress in curiosity-driven exploration
Source: Nat Commun. 2021 Oct 13;12:5972. doi: 10.1038/s41467-021-26196-w (PMC8514490; doi:10.1038/s41467-021-26196-w)
Supplement: Supplementary file 3 — Supplementary Software 1 [file 41467_2021_26196_MOESM3_ESM.zip › Humans-monitor-LP-2.0/python_scripts/my.mplstyle]

### FIGURE
figure.facecolor: lightgray
figure.dpi: 100
figure.titlesize: 14
figure.titleweight: bold

### LINES
lines.linewidth: 1.5

### PATCHES
#patch.facecolor: 0072B2

### LEGEND
legend.fontsize: 7

### TICKS
xtick.direction: out
ytick.direction: out


### FONTS (Avenir, 'Avenir Next LT Pro')
font.family: sans-serif
font.sans-serif: Arial, sans-serif
# font.weight: bold
font.size: 7

### AXES
axes.grid: False
axes.facecolor: white
axes.linewidth: 0.6
axes.titlesize: 9
axes.titleweight: bold
axes.labelsize : 7
# axes.labelweight: bold
axes.spines.top: True
axes.spines.right: True
axes.prop_cycle: cycler('color', ['0072B2', '009E73', 'D55E00', 'CC79A7', 'F0E442', '56B4E9'])
