# Supplementary material for: Humans monitor learning progress in curiosity-driven exploration
Source: Nat Commun. 2021 Oct 13;12:5972. doi: 10.1038/s41467-021-26196-w (PMC8514490; doi:10.1038/s41467-021-26196-w)
Supplement: Supplementary file 5 — Source Data [file 41467_2021_26196_MOESM5_ESM.zip]

Archive with 4 entries (4 files):
- supplementary.xlsx
- __MACOSX/._supplementary.xlsx
- main.xlsx
- __MACOSX/._main.xlsx
