# Supplementary material for: Humans monitor learning progress in curiosity-driven exploration
Source: Nat Commun. 2021 Oct 13;12:5972. doi: 10.1038/s41467-021-26196-w (PMC8514490; doi:10.1038/s41467-021-26196-w)
Supplement: Supplementary file 5 — Source Data [file 41467_2021_26196_MOESM5_ESM.zip › supplementary.xlsx]

## Sheet: Supplementary Fig. 1
subject_id	group	response_bias	response_bias_gt_crit
0	IG	0.653189	FALSE
1	IG	0.618628	FALSE
2	IG	0.631607	FALSE
3	IG	0.665251	FALSE
4	IG	0.665205	FALSE
5	IG	0.654449	FALSE
6	IG	0.604583	FALSE
7	IG	0.607947	FALSE
8	IG	0.575311	FALSE
9	IG	0.527169	FALSE
10	IG	0.632665	FALSE
11	IG	0.611427	FALSE
12	IG	0.605006	FALSE
13	IG	0.689455	FALSE
14	IG	0.600726	FALSE
15	IG	0.625472	FALSE
16	IG	0.653109	FALSE
17	IG	0.574518	FALSE
18	IG	0.599426	FALSE
19	IG	0.674214	FALSE
20	IG	0.621922	FALSE
21	IG	0.601711	FALSE
22	IG	0.634697	FALSE
23	IG	0.630201	FALSE
24	IG	0.62956	FALSE
25	IG	0.60507	FALSE
26	IG	0.591781	FALSE
27	IG	0.571521	FALSE
28	IG	0.600061	FALSE
29	IG	0.617555	FALSE
30	IG	0.536336	FALSE
31	IG	0.62444	FALSE
32	IG	0.624018	FALSE
33	IG	0.555878	FALSE
34	IG	0.626419	FALSE
35	IG	0.640575	FALSE
36	IG	0.610254	FALSE
37	IG	0.609349	FALSE
38	IG	0.704403	TRUE
39	IG	0.622236	FALSE
40	IG	0.778214	TRUE
41	IG	0.572955	FALSE
42	IG	0.583791	FALSE
43	IG	0.61492	FALSE
44	IG	0.721906	TRUE
45	IG	0.649363	FALSE
46	IG	0.638122	FALSE
47	IG	0.576103	FALSE
48	IG	0.609137	FALSE
49	IG	0.584058	FALSE
50	IG	0.600023	FALSE
51	IG	0.599013	FALSE
52	IG	0.632001	FALSE
53	IG	0.566484	FALSE
54	IG	0.651447	FALSE
55	IG	0.575431	FALSE
56	IG	0.623237	FALSE
57	IG	0.629045	FALSE
58	IG	0.568564	FALSE
59	IG	0.628191	FALSE
60	IG	0.579522	FALSE
61	IG	0.615552	FALSE
62	IG	0.629559	FALSE
63	IG	0.624342	FALSE
64	IG	0.591685	FALSE
65	IG	0.580456	FALSE
66	IG	0.637342	FALSE
67	IG	0.657688	FALSE
68	IG	0.624588	FALSE
69	IG	0.658086	FALSE
70	IG	0.662594	FALSE
71	IG	0.684906	FALSE
72	IG	0.643952	FALSE
73	IG	0.628546	FALSE
74	IG	0.55878	FALSE
75	IG	0.658874	FALSE
76	IG	0.744365	TRUE
77	IG	0.626975	FALSE
78	IG	0.661373	FALSE
79	IG	0.626665	FALSE
80	IG	0.575311	FALSE
81	IG	0.544359	FALSE
82	IG	0.583946	FALSE
83	IG	0.686279	FALSE
84	IG	0.531132	FALSE
85	IG	0.617792	FALSE
86	IG	0.577673	FALSE
87	IG	0.623622	FALSE
88	IG	0.582247	FALSE
89	IG	0.582233	FALSE
90	IG	0.589849	FALSE
91	IG	0.608675	FALSE
92	IG	0.604032	FALSE
93	IG	0.613624	FALSE
94	IG	0.576737	FALSE
95	IG	0.596595	FALSE
96	IG	0.618484	FALSE
97	IG	0.600653	FALSE
98	IG	0.624398	FALSE
99	IG	0.609725	FALSE
100	IG	0.581899	FALSE
101	IG	0.667664	FALSE
102	IG	0.594086	FALSE
103	IG	0.604195	FALSE
104	IG	0.616496	FALSE
105	IG	0.640252	FALSE
106	IG	0.58239	FALSE
107	IG	0.613836	FALSE
108	IG	0.556522	FALSE
109	IG	0.601557	FALSE
110	IG	0.562784	FALSE
111	IG	0.711742	TRUE
112	IG	0.629586	FALSE
113	IG	0.617178	FALSE
114	IG	0.589433	FALSE
115	IG	0.587852	FALSE
116	IG	0.592815	FALSE
117	IG	0.528981	FALSE
118	IG	0.676067	FALSE
119	IG	0.529555	FALSE
120	IG	0.809003	TRUE
121	IG	0.637469	FALSE
122	IG	0.594969	FALSE
123	IG	0.608778	FALSE
124	IG	0.57283	FALSE
125	IG	0.548855	FALSE
126	IG	0.612629	FALSE
127	IG	0.692423	FALSE
128	IG	0.541798	FALSE
129	IG	0.635686	FALSE
130	IG	0.58962	FALSE
131	IG	0.600629	FALSE
132	IG	0.639938	FALSE
133	IG	0.594572	FALSE
134	IG	0.584548	FALSE
135	IG	0.710122	TRUE
136	IG	0.562313	FALSE
137	IG	0.545665	FALSE
138	IG	0.63767	FALSE
139	IG	0.589098	FALSE
140	IG	0.601733	FALSE
141	IG	0.613556	FALSE
142	IG	0.574529	FALSE
143	IG	0.604473	FALSE
144	IG	0.587775	FALSE
145	IG	0.610183	FALSE
146	IG	0.591762	FALSE
147	IG	0.588564	FALSE
148	IG	0.58666	FALSE
149	IG	0.708196	TRUE
150	IG	0.665414	FALSE
151	IG	0.762893	TRUE
152	IG	0.711777	TRUE
153	IG	0.602984	FALSE
154	IG	0.599355	FALSE
155	IG	0.674637	FALSE
156	IG	0.542959	FALSE
157	IG	0.585457	FALSE
158	IG	0.608238	FALSE
159	IG	0.571311	FALSE
160	IG	0.580058	FALSE
161	IG	0.622645	FALSE
162	IG	0.549136	FALSE
163	IG	0.595061	FALSE
164	IG	0.574587	FALSE
165	IG	0.929454	TRUE
166	IG	0.561541	FALSE
167	IG	0.79639	TRUE
168	IG	0.694372	FALSE
169	IG	0.567122	FALSE
170	IG	0.573272	FALSE
171	IG	0.578392	FALSE
172	IG	0.577688	FALSE
173	IG	0.631166	FALSE
174	IG	0.709897	TRUE
175	IG	0.643017	FALSE
176	IG	0.691076	FALSE
177	IG	0.671053	FALSE
178	IG	0.569865	FALSE
179	IG	0.606076	FALSE
180	IG	0.574438	FALSE
181	IG	0.625104	FALSE
182	IG	0.636316	FALSE
183	IG	0.69569	FALSE
184	IG	0.611984	FALSE
185	IG	0.616892	FALSE
186	IG	0.605324	FALSE
187	IG	0.561713	FALSE
188	IG	0.645944	FALSE
189	IG	0.641824	FALSE
190	IG	0.581861	FALSE
191	IG	0.618279	FALSE
192	IG	0.666369	FALSE
193	IG	0.577044	FALSE
194	IG	0.599669	FALSE
195	IG	0.648496	FALSE
196	IG	0.642929	FALSE
197	IG	0.658035	FALSE
198	IG	0.598496	FALSE
199	EG	0.605717	FALSE
200	EG	0.566053	FALSE
201	EG	0.571523	FALSE
202	EG	0.553662	FALSE
203	EG	0.631871	FALSE
204	EG	0.576481	FALSE
205	EG	0.594698	FALSE
206	EG	0.568568	FALSE
207	EG	0.569111	FALSE
208	EG	0.631014	FALSE
209	EG	0.595414	FALSE
210	EG	0.564513	FALSE
211	EG	0.581204	FALSE
212	EG	0.59266	FALSE
213	EG	0.563722	FALSE
214	EG	0.582182	FALSE
215	EG	0.572002	FALSE
216	EG	0.56892	FALSE
217	EG	0.639484	FALSE
218	EG	0.552297	FALSE
219	EG	0.611023	FALSE
220	EG	0.576068	FALSE
221	EG	0.545238	FALSE
222	EG	0.774492	TRUE
223	EG	0.560756	FALSE
224	EG	0.577122	FALSE
225	EG	0.559135	FALSE
226	EG	0.56513	FALSE
227	EG	0.638722	FALSE
228	EG	0.546756	FALSE
229	EG	0.619846	FALSE
230	EG	0.606548	FALSE
231	EG	0.581324	FALSE
232	EG	0.646845	FALSE
233	EG	0.564261	FALSE
234	EG	0.582459	FALSE
235	EG	0.668092	FALSE
236	EG	0.599373	FALSE
237	EG	0.684312	FALSE
238	EG	0.595938	FALSE
239	EG	0.608187	FALSE
240	EG	0.635401	FALSE
241	EG	0.594184	FALSE
242	EG	0.584368	FALSE
243	EG	0.539354	FALSE
244	EG	0.583493	FALSE
245	EG	0.587575	FALSE
246	EG	0.629755	FALSE
247	EG	0.63658	FALSE
248	EG	0.557081	FALSE
249	EG	0.555269	FALSE
250	EG	0.597277	FALSE
251	EG	0.619901	FALSE
252	EG	0.569628	FALSE
253	EG	0.617793	FALSE
254	EG	0.578748	FALSE
255	EG	0.551401	FALSE
256	EG	0.547216	FALSE
257	EG	0.572318	FALSE
258	EG	0.702174	FALSE
259	EG	0.621498	FALSE
260	EG	0.714069	TRUE
261	EG	0.617382	FALSE
262	EG	0.566429	FALSE
263	EG	0.600024	FALSE
264	EG	0.651805	FALSE
265	EG	0.594843	FALSE
266	EG	0.672321	FALSE
267	EG	0.605134	FALSE
268	EG	0.588065	FALSE
269	EG	0.597268	FALSE
270	EG	0.556515	FALSE
271	EG	0.637949	FALSE
272	EG	0.566579	FALSE
273	EG	0.721226	TRUE
274	EG	0.596821	FALSE
275	EG	0.589351	FALSE
276	EG	0.603252	FALSE
277	EG	0.602675	FALSE
278	EG	0.595878	FALSE
279	EG	0.582738	FALSE
280	EG	0.588921	FALSE
281	EG	0.614827	FALSE
282	EG	0.576828	FALSE
283	EG	0.60997	FALSE
284	EG	0.589256	FALSE
285	EG	0.573333	FALSE
286	EG	0.648993	FALSE
287	EG	0.59094	FALSE
288	EG	0.569883	FALSE
289	EG	0.593207	FALSE
290	EG	0.599249	FALSE
291	EG	0.637128	FALSE
292	EG	0.676488	FALSE
293	EG	0.594531	FALSE
294	EG	0.590157	FALSE
295	EG	0.577264	FALSE
296	EG	0.669433	FALSE
297	EG	0.620562	FALSE
298	EG	0.617598	FALSE
299	EG	0.532101	FALSE
300	EG	0.584751	FALSE
301	EG	0.629167	FALSE
302	EG	0.57231	FALSE
303	EG	0.629762	FALSE
304	EG	0.594734	FALSE
305	EG	0.552782	FALSE
306	EG	0.585201	FALSE
307	EG	0.564147	FALSE
308	EG	0.636751	FALSE
309	EG	0.546077	FALSE
310	EG	0.559509	FALSE
311	EG	0.60392	FALSE
312	EG	0.566322	FALSE
313	EG	0.618718	FALSE
314	EG	0.554022	FALSE
315	EG	0.660673	FALSE
316	EG	0.559992	FALSE
317	EG	0.613579	FALSE
318	EG	0.567857	FALSE
319	EG	0.591449	FALSE
320	EG	0.589132	FALSE
321	EG	0.572634	FALSE
322	EG	0.541661	FALSE
323	EG	0.595144	FALSE
324	EG	0.590635	FALSE
325	EG	0.638959	FALSE
326	EG	0.577509	FALSE
327	EG	0.600432	FALSE
328	EG	0.541824	FALSE
329	EG	0.571429	FALSE
330	EG	0.61203	FALSE
331	EG	0.595833	FALSE
332	EG	0.631798	FALSE
333	EG	0.579554	FALSE
334	EG	0.579276	FALSE
335	EG	0.567793	FALSE
336	EG	0.563333	FALSE
337	EG	0.591102	FALSE
338	EG	0.611747	FALSE
339	EG	0.555868	FALSE
340	EG	0.564781	FALSE
341	EG	0.513072	FALSE
342	EG	0.654799	FALSE
343	EG	0.61756	FALSE
344	EG	0.565382	FALSE
345	EG	0.628869	FALSE
346	EG	0.580612	FALSE
347	EG	0.595577	FALSE
348	EG	0.607781	FALSE
349	EG	0.617724	FALSE
350	EG	0.606121	FALSE
351	EG	0.573512	FALSE
352	EG	0.54375	FALSE
353	EG	0.552921	FALSE
354	EG	0.626136	FALSE
355	EG	0.585908	FALSE
356	EG	0.59375	FALSE
357	EG	0.538172	FALSE
358	EG	0.583333	FALSE
359	EG	0.610893	FALSE
360	EG	0.650817	FALSE
361	EG	0.592688	FALSE
362	EG	0.579427	FALSE
363	EG	0.645733	FALSE
364	EG	0.621007	FALSE
365	EG	0.547396	FALSE
366	EG	0.573194	FALSE
367	EG	0.55789	FALSE
368	EG	0.640952	FALSE
369	EG	0.617701	FALSE
370	EG	0.618237	FALSE
371	EG	0.590591	FALSE
372	EG	0.586902	FALSE
373	EG	0.622854	FALSE
374	EG	0.593023	FALSE
375	EG	0.556129	FALSE
376	EG	0.547998	FALSE
377	EG	0.772783	TRUE
378	EG	0.55415	FALSE
379	EG	0.612263	FALSE
380	EG	0.650298	FALSE
381	EG	0.58851	FALSE
382	EG	0.562119	FALSE
383	EG	0.581096	FALSE
384	EG	0.596179	FALSE
385	EG	0.707167	TRUE
386	EG	0.599417	FALSE
387	EG	0.679464	FALSE
388	EG	0.580545	FALSE
389	EG	0.598305	FALSE
390	EG	0.57277	FALSE
391	EG	0.645701	FALSE
392	EG	0.581845	FALSE
393	EG	0.594788	FALSE
394	EG	0.533175	FALSE
395	EG	0.547567	FALSE
396	EG	0.621133	FALSE
397	EG	0.579673	FALSE
398	EG	0.581039	FALSE
399	EG	0.634465	FALSE

## Sheet: Supplementary Fig. 2
subject_id	group	activity	nb_trials	percent_correct	interest_rating	normalized_rating
0	IG	A1	15	0.933333	2	-2.92857
0	IG	A2	31	0.806452	3	-1.92857
0	IG	A3	193	0.818653	8	3.07143
0	IG	A4	71	0.535211	4	-0.928571
1	IG	A1	89	0.88764	10	3.25
1	IG	A2	44	0.795455	10	3.25
1	IG	A3	112	0.669643	5	-1.75
1	IG	A4	65	0.461538	1	-5.75
2	IG	A1	133	0.902256	5	-0.464286
2	IG	A2	48	0.479167	5	-0.464286
2	IG	A3	15	0.4	4	-1.46429
2	IG	A4	114	0.491228	5	-0.464286
3	IG	A1	60	0.916667	3	-3.10714
3	IG	A2	34	0.941176	3	-3.10714
3	IG	A3	99	0.767677	7	0.892857
3	IG	A4	117	0.470085	10	3.89286
4	IG	A1	141	0.943262	9	3.32143
4	IG	A2	19	0.526316	3	-2.67857
4	IG	A3	95	0.642105	7	1.32143
4	IG	A4	55	0.545455	7	1.32143
5	IG	A1	136	0.889706	6	-0.285714
5	IG	A2	31	0.483871	10	3.71429
5	IG	A3	88	0.590909	6	-0.285714
5	IG	A4	55	0.636364	6	-0.285714
6	IG	A1	36	0.805556	10	4.57143
6	IG	A2	50	0.96	9	3.57143
6	IG	A3	131	0.755725	5	-0.428571
6	IG	A4	93	0.505376	1	-4.42857
7	IG	A1	66	0.924242	2	-3.32143
7	IG	A2	15	0.666667	2	-3.32143
7	IG	A3	165	0.636364	10	4.67857
7	IG	A4	64	0.4375	10	4.67857
8	IG	A1	23	0.521739	10	3.39286
8	IG	A2	92	0.836957	4	-2.60714
8	IG	A3	56	0.714286	8	1.39286
8	IG	A4	139	0.510791	8	1.39286
9	IG	A1	49	0.755102	1	-4.42857
9	IG	A2	77	0.831169	1	-4.42857
9	IG	A3	92	0.5	10	4.57143
9	IG	A4	92	0.48913	10	4.57143
10	IG	A1	264	0.920455	10	4.5
10	IG	A2	15	0.466667	1	-4.5
10	IG	A3	15	0.666667	1	-4.5
10	IG	A4	16	0.5625	1	-4.5
11	IG	A1	60	0.716667	10	2.07143
11	IG	A2	78	0.525641	9	1.07143
11	IG	A3	71	0.591549	7	-0.928571
11	IG	A4	101	0.514851	7	-0.928571
12	IG	A1	36	0.805556	6	0.0714286
12	IG	A2	30	0.933333	8	2.07143
12	IG	A3	36	0.75	9	3.07143
12	IG	A4	208	0.524038	5	-0.928571
13	IG	A1	59	0.864407	9	2.39286
13	IG	A2	83	0.421687	5	-1.60714
13	IG	A3	99	0.707071	8	1.39286
13	IG	A4	69	0.565217	5	-1.60714
14	IG	A1	197	0.873096	1	-5.21429
14	IG	A2	60	0.616667	4	-2.21429
14	IG	A3	35	0.4	2	-4.21429
14	IG	A4	18	0.388889	10	3.78571
15	IG	A1	15	0.4	1	-5.03571
15	IG	A2	265	0.815094	10	3.96429
15	IG	A3	15	0.4	1	-5.03571
15	IG	A4	15	0.533333	1	-5.03571
16	IG	A1	201	0.870647	7	1.53571
16	IG	A2	24	0.416667	2	-3.46429
16	IG	A3	27	0.333333	2	-3.46429
16	IG	A4	58	0.534483	2	-3.46429
17	IG	A1	29	0.62069	2	-4.25
17	IG	A2	29	0.689655	4	-2.25
17	IG	A3	126	0.611111	10	3.75
17	IG	A4	126	0.5	10	3.75
18	IG	A1	123	0.902439	10	3.32143
18	IG	A2	73	0.90411	10	3.32143
18	IG	A3	44	0.590909	3	-3.67857
18	IG	A4	70	0.557143	7	0.321429
19	IG	A1	15	0.8	1	-4.14286
19	IG	A2	15	0.533333	1	-4.14286
19	IG	A3	265	0.690566	10	4.85714
19	IG	A4	15	0.333333	3	-2.14286
20	IG	A1	95	0.778947	9	1.82143
20	IG	A2	102	0.892157	7	-0.178571
20	IG	A3	24	0.375	8	0.821429
20	IG	A4	89	0.550562	10	2.82143
21	IG	A1	139	0.913669	10	3.75
21	IG	A2	137	0.970803	10	3.75
21	IG	A3	17	0.588235	5	-1.25
21	IG	A4	17	0.294118	4	-2.25
22	IG	A1	92	0.847826	7	1
22	IG	A2	158	0.911392	7	1
22	IG	A3	35	0.742857	8	2
22	IG	A4	25	0.4	3	-3
23	IG	A1	265	0.992453	5	1.03571
23	IG	A2	15	0.533333	1	-2.96429
23	IG	A3	15	0.733333	1	-2.96429
23	IG	A4	15	0.466667	1	-2.96429
24	IG	A1	15	0.933333	1	-4.57143
24	IG	A2	15	0.666667	1	-4.57143
24	IG	A3	265	0.732075	10	4.42857
24	IG	A4	15	0.6	1	-4.57143
25	IG	A1	89	0.921348	9	2.53571
25	IG	A2	58	0.931034	9	2.53571
25	IG	A3	57	0.596491	3	-3.46429
25	IG	A4	106	0.54717	4	-2.46429
27	IG	A1	73	0.547945	9	3.03571
27	IG	A2	52	0.538462	8	2.03571
27	IG	A3	80	0.3875	2	-3.96429
27	IG	A4	105	0.47619	2	-3.96429
28	IG	A1	265	0.935849	10	4.57143
28	IG	A2	15	0.666667	7	1.57143
28	IG	A3	15	0.266667	1	-4.42857
28	IG	A4	15	0.333333	1	-4.42857
29	IG	A1	15	0.4	2	-2.96429
29	IG	A2	15	0.666667	2	-2.96429
29	IG	A3	254	0.791339	8	3.03571
29	IG	A4	26	0.692308	2	-2.96429
30	IG	A1	26	0.461538	4	-2.42857
30	IG	A2	192	0.859375	10	3.57143
30	IG	A3	46	0.347826	5	-1.42857
30	IG	A4	46	0.565217	5	-1.42857
31	IG	A1	265	0.924528	10	3.75
31	IG	A2	15	0.6	5	-1.25
31	IG	A3	15	0.666667	7	0.75
31	IG	A4	15	0.6	3	-3.25
32	IG	A1	196	0.877551	7	1.92857
32	IG	A2	73	0.808219	4	-1.07143
32	IG	A3	21	0.571429	1	-4.07143
32	IG	A4	20	0.4	1	-4.07143
33	IG	A1	65	0.876923	9	0.785714
33	IG	A2	115	0.956522	9	0.785714
33	IG	A3	66	0.560606	10	1.78571
33	IG	A4	64	0.546875	10	1.78571
34	IG	A1	170	0.911765	10	4.53571
34	IG	A2	27	0.62963	1	-4.46429
34	IG	A3	15	0.8	1	-4.46429
34	IG	A4	98	0.540816	7	1.53571
35	IG	A1	84	0.857143	10	3.92857
35	IG	A2	74	0.554054	6	-0.0714286
35	IG	A3	104	0.596154	10	3.92857
35	IG	A4	48	0.541667	1	-5.07143
36	IG	A1	15	0.666667	2	-3.57143
36	IG	A2	261	0.923372	10	4.42857
36	IG	A3	15	0.6	2	-3.57143
36	IG	A4	19	0.473684	2	-3.57143
37	IG	A1	42	0.833333	8	0.5
37	IG	A2	39	0.820513	8	0.5
37	IG	A3	96	0.625	10	2.5
37	IG	A4	133	0.548872	10	2.5
39	IG	A1	15	0.733333	3	-2.53571
39	IG	A2	15	0.933333	2	-3.53571
39	IG	A3	48	0.6875	7	1.46429
39	IG	A4	232	0.487069	10	4.46429
41	IG	A1	95	0.894737	4	-1.64286
41	IG	A2	101	0.891089	9	3.35714
41	IG	A3	54	0.666667	6	0.357143
41	IG	A4	60	0.5	7	1.35714
42	IG	A1	51	0.882353	9	2.85714
42	IG	A2	70	0.528571	4	-2.14286
42	IG	A3	154	0.818182	9	2.85714
42	IG	A4	35	0.485714	2	-4.14286
43	IG	A1	27	0.851852	8	1.85714
43	IG	A2	106	0.801887	9	2.85714
43	IG	A3	109	0.688073	4	-2.14286
43	IG	A4	68	0.485294	1	-5.14286
45	IG	A1	59	0.864407	5	-1.46429
45	IG	A2	43	0.906977	3	-3.46429
45	IG	A3	72	0.736111	8	1.53571
45	IG	A4	136	0.617647	10	3.53571
46	IG	A1	208	0.903846	10	5.17857
46	IG	A2	56	0.928571	8	3.17857
46	IG	A3	24	0.541667	3	-1.82143
46	IG	A4	22	0.454545	1	-3.82143
47	IG	A1	55	0.872727	3	-2.32143
47	IG	A2	49	0.938776	2	-3.32143
47	IG	A3	138	0.644928	8	2.67857
47	IG	A4	68	0.411765	9	3.67857
48	IG	A1	165	0.830303	10	2.96429
48	IG	A2	35	0.6	7	-0.0357143
48	IG	A3	64	0.609375	7	-0.0357143
48	IG	A4	46	0.478261	7	-0.0357143
49	IG	A1	100	0.9	7	1.17857
49	IG	A2	66	0.833333	8	2.17857
49	IG	A3	75	0.586667	6	0.178571
49	IG	A4	69	0.478261	3	-2.82143
50	IG	A1	144	0.909722	5	-0.821429
50	IG	A2	66	0.681818	5	-0.821429
50	IG	A3	33	0.363636	2	-3.82143
50	IG	A4	67	0.492537	5	-0.821429
51	IG	A1	15	0.133333	2	-2.64286
51	IG	A2	234	0.905983	10	5.35714
51	IG	A3	28	0.5	2	-2.64286
51	IG	A4	33	0.69697	5	0.357143
52	IG	A1	154	0.909091	9	2.42857
52	IG	A2	49	0.428571	3	-3.57143
52	IG	A3	58	0.413793	3	-3.57143
52	IG	A4	49	0.530612	3	-3.57143
53	IG	A1	15	0.6	9	2.10714
53	IG	A2	15	0.8	7	0.107143
53	IG	A3	182	0.576923	8	1.10714
53	IG	A4	98	0.479592	1	-5.89286
54	IG	A1	217	0.963134	10	3.46429
54	IG	A2	43	0.627907	6	-0.535714
54	IG	A3	15	0.666667	3	-3.53571
54	IG	A4	35	0.485714	4	-2.53571
55	IG	A1	25	0.84	3	-2.39286
55	IG	A2	41	0.780488	5	-0.392857
55	IG	A3	143	0.615385	8	2.60714
55	IG	A4	101	0.524752	8	2.60714
56	IG	A1	24	0.666667	1	-3.96429
56	IG	A2	207	0.913043	10	5.03571
56	IG	A3	39	0.717949	5	0.0357143
56	IG	A4	40	0.45	1	-3.96429
57	IG	A1	48	0.729167	10	3.32143
57	IG	A2	44	0.818182	10	3.32143
57	IG	A3	113	0.548673	4	-2.67857
57	IG	A4	105	0.542857	3	-3.67857
58	IG	A1	55	0.672727	3	-3.21429
58	IG	A2	45	0.711111	3	-3.21429
58	IG	A3	100	0.47	9	2.78571
58	IG	A4	110	0.436364	10	3.78571
59	IG	A1	126	0.912698	2	-4.25
59	IG	A2	53	0.396226	10	3.75
59	IG	A3	71	0.647887	4	-2.25
59	IG	A4	60	0.5	9	2.75
60	IG	A1	15	0.866667	1	-3.96429
60	IG	A2	239	0.979079	8	3.03571
60	IG	A3	41	0.731707	5	0.0357143
60	IG	A4	15	0.4	1	-3.96429
61	IG	A1	115	0.886957	10	4.35714
61	IG	A2	65	0.769231	8	2.35714
61	IG	A3	65	0.553846	1	-4.64286
61	IG	A4	65	0.553846	3	-2.64286
62	IG	A1	66	0.924242	3	-2.78571
62	IG	A2	49	0.877551	2	-3.78571
62	IG	A3	116	0.758621	7	1.21429
62	IG	A4	79	0.481013	8	2.21429
63	IG	A1	97	0.680412	4	-1.53571
63	IG	A2	68	0.573529	4	-1.53571
63	IG	A3	98	0.591837	4	-1.53571
63	IG	A4	47	0.319149	4	-1.53571
64	IG	A1	165	0.89697	10	4.28571
64	IG	A2	69	0.695652	9	3.28571
64	IG	A3	36	0.611111	2	-3.71429
64	IG	A4	40	0.475	2	-3.71429
65	IG	A1	49	0.857143	5	-1.85714
65	IG	A2	58	0.724138	5	-1.85714
65	IG	A3	105	0.609524	8	1.14286
65	IG	A4	98	0.44898	10	3.14286
66	IG	A1	15	0.8	2	-5.17857
66	IG	A2	62	0.612903	8	0.821429
66	IG	A3	80	0.675	8	0.821429
66	IG	A4	153	0.535948	10	2.82143
67	IG	A1	113	0.946903	6	-0.178571
67	IG	A2	76	0.842105	7	0.821429
67	IG	A3	71	0.661972	9	2.82143
67	IG	A4	50	0.42	1	-5.17857
68	IG	A1	40	0.85	3	-2.17857
68	IG	A2	26	0.846154	3	-2.17857
68	IG	A3	34	0.764706	3	-2.17857
68	IG	A4	210	0.480952	10	4.82143
69	IG	A1	182	0.862637	9	2.96429
69	IG	A2	33	0.545455	4	-2.03571
69	IG	A3	47	0.595745	3	-3.03571
69	IG	A4	48	0.5	7	0.964286
70	IG	A1	265	0.943396	10	4.10714
70	IG	A2	15	0.866667	7	1.10714
70	IG	A3	15	0.466667	1	-4.89286
70	IG	A4	15	0.6	3	-2.89286
72	IG	A1	176	0.795455	1	-4.17857
72	IG	A2	59	0.745763	1	-4.17857
72	IG	A3	31	0.741935	1	-4.17857
72	IG	A4	44	0.477273	1	-4.17857
73	IG	A1	177	0.966102	2	-3.42857
73	IG	A2	95	0.789474	2	-3.42857
73	IG	A3	19	0.421053	9	3.57143
73	IG	A4	19	0.368421	8	2.57143
74	IG	A1	58	0.913793	8	2
74	IG	A2	167	0.952096	9	3
74	IG	A3	27	0.62963	4	-2
74	IG	A4	58	0.517241	2	-4
75	IG	A1	50	0.76	7	0.25
75	IG	A2	67	0.791045	2	-4.75
75	IG	A3	57	0.789474	3	-3.75
75	IG	A4	136	0.507353	10	3.25
77	IG	A1	103	0.650485	7	0.214286
77	IG	A2	90	0.744444	3	-3.78571
77	IG	A3	81	0.54321	9	2.21429
77	IG	A4	36	0.638889	8	1.21429
78	IG	A1	34	0.823529	1	-4.39286
78	IG	A2	36	0.833333	1	-4.39286
78	IG	A3	47	0.893617	3	-2.39286
78	IG	A4	193	0.409326	10	4.60714
79	IG	A1	165	0.89697	6	-0.142857
79	IG	A2	61	0.52459	10	3.85714
79	IG	A3	27	0.777778	6	-0.142857
79	IG	A4	57	0.508772	10	3.85714
80	IG	A1	69	0.811594	10	2.42857
80	IG	A2	73	0.767123	9	1.42857
80	IG	A3	105	0.657143	5	-2.57143
80	IG	A4	63	0.555556	4	-3.57143
81	IG	A1	20	0.9	2	-4.25
81	IG	A2	19	0.842105	5	-1.25
81	IG	A3	103	0.650485	8	1.75
81	IG	A4	168	0.47619	10	3.75
82	IG	A1	265	0.977358	10	3.17857
82	IG	A2	15	0.733333	5	-1.82143
82	IG	A3	15	0.466667	6	-0.821429
82	IG	A4	15	0.466667	5	-1.82143
83	IG	A1	92	0.847826	7	0.428571
83	IG	A2	75	0.706667	5	-1.57143
83	IG	A3	61	0.57377	6	-0.571429
83	IG	A4	82	0.54878	10	3.42857
84	IG	A1	15	0.8	7	0.321429
84	IG	A2	265	0.90566	7	0.321429
84	IG	A3	15	0.733333	7	0.321429
84	IG	A4	15	0.533333	7	0.321429
85	IG	A1	15	1	2	-3.82143
85	IG	A2	34	0.764706	3	-2.82143
85	IG	A3	144	0.638889	7	1.17857
85	IG	A4	117	0.529915	8	2.17857
86	IG	A1	265	0.769811	10	5.03571
86	IG	A2	15	0.6	6	1.03571
86	IG	A3	15	0.466667	6	1.03571
86	IG	A4	15	0.6	6	1.03571
87	IG	A1	15	0.6	9	3.28571
87	IG	A2	15	0.8	9	3.28571
87	IG	A3	265	0.679245	9	3.28571
87	IG	A4	15	0.333333	3	-2.71429
88	IG	A1	106	0.839623	9	2.28571
88	IG	A2	102	0.382353	10	3.28571
88	IG	A3	54	0.462963	8	1.28571
88	IG	A4	48	0.479167	5	-1.71429
89	IG	A1	40	0.875	1	-3.64286
89	IG	A2	38	0.815789	1	-3.64286
89	IG	A3	76	0.592105	1	-3.64286
89	IG	A4	156	0.49359	8	3.35714
90	IG	A1	44	0.840909	9	1.92857
90	IG	A2	216	0.912037	10	2.92857
90	IG	A3	27	0.592593	7	-0.0714286
90	IG	A4	23	0.434783	1	-6.07143
91	IG	A1	15	0.533333	1	-4.53571
91	IG	A2	144	0.631944	10	4.46429
91	IG	A3	64	0.640625	6	0.464286
91	IG	A4	87	0.45977	1	-4.53571
92	IG	A1	178	0.932584	7	1.14286
92	IG	A2	15	0.666667	1	-4.85714
92	IG	A3	102	0.578431	10	4.14286
92	IG	A4	15	0.4	1	-4.85714
93	IG	A1	200	0.785	7	2.25
93	IG	A2	15	0.6	4	-0.75
93	IG	A3	73	0.534247	6	1.25
93	IG	A4	22	0.409091	1	-3.75
94	IG	A1	18	0.777778	9	2.07143
94	IG	A2	63	0.666667	9	2.07143
94	IG	A3	101	0.425743	10	3.07143
94	IG	A4	128	0.554688	10	3.07143
95	IG	A1	25	0.48	9	2.82143
95	IG	A2	48	0.666667	8	1.82143
95	IG	A3	64	0.5625	5	-1.17857
95	IG	A4	173	0.450867	9	2.82143
96	IG	A1	265	0.924528	10	4.03571
96	IG	A2	15	0.6	8	2.03571
96	IG	A3	15	0.666667	7	1.03571
96	IG	A4	15	0.4	6	0.0357143
97	IG	A1	15	0.8	5	-1.17857
97	IG	A2	209	0.92823	5	-1.17857
97	IG	A3	34	0.588235	8	1.82143
97	IG	A4	52	0.384615	8	1.82143
99	IG	A1	68	0.926471	2	-2.89286
99	IG	A2	64	0.84375	2	-2.89286
99	IG	A3	66	0.651515	5	0.107143
99	IG	A4	112	0.535714	9	4.10714
100	IG	A1	74	0.851351	2	-4.67857
100	IG	A2	51	0.882353	4	-2.67857
100	IG	A3	144	0.75	8	1.32143
100	IG	A4	41	0.439024	1	-5.67857
101	IG	A1	56	0.553571	1	-4.14286
101	IG	A2	64	0.75	4	-1.14286
101	IG	A3	63	0.730159	9	3.85714
101	IG	A4	127	0.503937	3	-2.14286
102	IG	A1	55	0.763636	7	0.714286
102	IG	A2	143	0.524476	10	3.71429
102	IG	A3	97	0.587629	10	3.71429
102	IG	A4	15	0.533333	3	-3.28571
103	IG	A1	163	0.90184	10	4.03571
103	IG	A2	58	0.568966	6	0.0357143
103	IG	A3	54	0.555556	3	-2.96429
103	IG	A4	35	0.542857	3	-2.96429
104	IG	A1	25	0.84	9	3.96429
104	IG	A2	29	0.896552	9	3.96429
104	IG	A3	194	0.536082	2	-3.03571
104	IG	A4	62	0.435484	2	-3.03571
105	IG	A1	265	0.950943	8	2.25
105	IG	A2	15	0.533333	1	-4.75
105	IG	A3	15	0.6	1	-4.75
105	IG	A4	15	0.466667	1	-4.75
106	IG	A1	265	0.90566	8	2.64286
106	IG	A2	15	0.866667	1	-4.35714
106	IG	A3	15	0.8	1	-4.35714
106	IG	A4	15	0.733333	1	-4.35714
107	IG	A1	15	0.866667	1	-3.75
107	IG	A2	15	0.866667	1	-3.75
107	IG	A3	15	0.933333	1	-3.75
107	IG	A4	265	0.524528	10	5.25
108	IG	A1	150	0.82	10	1.92857
108	IG	A2	69	0.463768	6	-2.07143
108	IG	A3	64	0.59375	9	0.928571
108	IG	A4	27	0.407407	10	1.92857
109	IG	A1	181	0.950276	10	3.96429
109	IG	A2	32	0.5625	1	-5.03571
109	IG	A3	65	0.538462	1	-5.03571
109	IG	A4	32	0.65625	1	-5.03571
110	IG	A1	155	0.974194	8	1.14286
110	IG	A2	64	0.75	8	1.14286
110	IG	A3	53	0.528302	5	-1.85714
110	IG	A4	38	0.5	4	-2.85714
112	IG	A1	35	0.914286	7	1.28571
112	IG	A2	79	0.734177	9	3.28571
112	IG	A3	101	0.534653	3	-2.71429
112	IG	A4	95	0.494737	3	-2.71429
113	IG	A1	67	0.850746	10	2.96429
113	IG	A2	79	0.721519	9	1.96429
113	IG	A3	86	0.662791	9	1.96429
113	IG	A4	78	0.435897	3	-4.03571
114	IG	A1	115	0.852174	9	3.14286
114	IG	A2	65	0.523077	3	-2.85714
114	IG	A3	66	0.515152	5	-0.857143
114	IG	A4	64	0.484375	1	-4.85714
115	IG	A1	47	0.957447	2	-3.92857
115	IG	A2	78	0.769231	3	-2.92857
115	IG	A3	64	0.796875	7	1.07143
115	IG	A4	121	0.528926	10	4.07143
116	IG	A1	113	0.973451	2	-3.42857
116	IG	A2	53	0.811321	4	-1.42857
116	IG	A3	67	0.552239	8	2.57143
116	IG	A4	77	0.441558	9	3.57143
117	IG	A1	41	0.926829	2	-3.89286
117	IG	A2	164	0.920732	4	-1.89286
117	IG	A3	62	0.629032	9	3.10714
117	IG	A4	43	0.651163	9	3.10714
118	IG	A1	42	0.642857	10	4.42857
118	IG	A2	201	0.940299	6	0.428571
118	IG	A3	38	0.473684	6	0.428571
118	IG	A4	29	0.448276	9	3.42857
121	IG	A1	265	0.932075	10	4.92857
121	IG	A2	15	0.8	1	-4.07143
121	IG	A3	15	0.533333	1	-4.07143
121	IG	A4	15	0.533333	1	-4.07143
123	IG	A1	112	0.901786	10	3.64286
123	IG	A2	63	0.793651	10	3.64286
123	IG	A3	86	0.686047	1	-5.35714
123	IG	A4	49	0.612245	6	-0.357143
124	IG	A1	147	0.884354	7	1.53571
124	IG	A2	100	0.89	7	1.53571
124	IG	A3	15	0.4	2	-3.46429
124	IG	A4	48	0.583333	3	-2.46429
125	IG	A1	198	0.979798	10	3.92857
125	IG	A2	51	0.72549	1	-5.07143
125	IG	A3	46	0.673913	10	3.92857
125	IG	A4	15	0.466667	1	-5.07143
126	IG	A1	179	0.960894	9	3.60714
126	IG	A2	39	0.692308	4	-1.39286
126	IG	A3	44	0.681818	10	4.60714
126	IG	A4	48	0.458333	1	-4.39286
127	IG	A1	142	0.922535	10	4.28571
127	IG	A2	131	0.908397	8	2.28571
127	IG	A3	22	0.727273	3	-2.71429
127	IG	A4	15	0.666667	1	-4.71429
128	IG	A1	51	0.882353	8	2.57143
128	IG	A2	36	0.888889	8	2.57143
128	IG	A3	148	0.810811	9	3.57143
128	IG	A4	75	0.586667	2	-3.42857
129	IG	A1	36	0.722222	3	-2.5
129	IG	A2	28	0.607143	3	-2.5
129	IG	A3	188	0.574468	5	-0.5
129	IG	A4	58	0.517241	5	-0.5
130	IG	A1	58	0.896552	4	-2.39286
130	IG	A2	109	0.917431	4	-2.39286
130	IG	A3	97	0.628866	10	3.60714
130	IG	A4	46	0.413043	9	2.60714
131	IG	A1	15	0.266667	1	-5.17857
131	IG	A2	15	0.266667	1	-5.17857
131	IG	A3	265	0.743396	10	3.82143
131	IG	A4	15	0.533333	1	-5.17857
132	IG	A1	45	0.844444	9	2.5
132	IG	A2	175	0.885714	10	3.5
132	IG	A3	15	0.466667	1	-5.5
132	IG	A4	75	0.48	8	1.5
133	IG	A1	35	0.8	2	-4.10714
133	IG	A2	45	0.755556	7	0.892857
133	IG	A3	62	0.741935	8	1.89286
133	IG	A4	168	0.494048	10	3.89286
134	IG	A1	53	0.849057	7	-0.142857
134	IG	A2	123	0.861789	8	0.857143
134	IG	A3	47	0.659574	7	-0.142857
134	IG	A4	87	0.482759	8	0.857143
136	IG	A1	265	0.950943	10	4.17857
136	IG	A2	15	0.466667	3	-2.82143
136	IG	A3	15	0.6	5	-0.821429
136	IG	A4	15	0.266667	1	-4.82143
137	IG	A1	54	0.703704	10	4.17857
137	IG	A2	53	0.622642	10	4.17857
137	IG	A3	118	0.483051	7	1.17857
137	IG	A4	85	0.482353	4	-1.82143
138	IG	A1	265	0.969811	9	3.46429
138	IG	A2	15	0.466667	2	-3.53571
138	IG	A3	15	0.733333	2	-3.53571
138	IG	A4	15	0.4	2	-3.53571
140	IG	A1	150	0.753333	2	-3.96429
140	IG	A2	83	0.783133	3	-2.96429
140	IG	A3	35	0.571429	7	1.03571
140	IG	A4	42	0.571429	10	4.03571
141	IG	A1	122	0.92623	7	1.5
141	IG	A2	91	0.901099	7	1.5
141	IG	A3	44	0.545455	4	-1.5
141	IG	A4	53	0.45283	4	-1.5
142	IG	A1	83	0.879518	9	3.17857
142	IG	A2	58	0.862069	8	2.17857
142	IG	A3	123	0.715447	6	0.178571
142	IG	A4	46	0.543478	3	-2.82143
143	IG	A1	117	0.974359	3	-3
143	IG	A2	87	0.91954	4	-2
143	IG	A3	58	0.672414	6	0
143	IG	A4	48	0.583333	7	1
144	IG	A1	18	0.444444	1	-4.57143
144	IG	A2	258	0.957364	10	4.42857
144	IG	A3	16	0.5	1	-4.57143
144	IG	A4	18	0.388889	1	-4.57143
145	IG	A1	159	0.842767	10	4.25
145	IG	A2	58	0.706897	8	2.25
145	IG	A3	63	0.507937	3	-2.75
145	IG	A4	30	0.233333	3	-2.75
146	IG	A1	40	0.925	8	1.5
146	IG	A2	84	0.738095	6	-0.5
146	IG	A3	128	0.726562	9	2.5
146	IG	A4	58	0.568966	2	-4.5
147	IG	A1	15	0.666667	1	-4.78571
147	IG	A2	51	0.627451	1	-4.78571
147	IG	A3	26	0.730769	2	-3.78571
147	IG	A4	218	0.463303	10	4.21429
148	IG	A1	125	0.936	10	3.10714
148	IG	A2	88	0.693182	10	3.10714
148	IG	A3	47	0.595745	2	-4.89286
148	IG	A4	50	0.58	4	-2.89286
150	IG	A1	265	0.984906	3	-3
150	IG	A2	15	0.333333	6	0
150	IG	A3	15	0.666667	6	0
150	IG	A4	15	0.533333	6	0
153	IG	A1	15	0.866667	3	-3
153	IG	A2	59	0.898305	5	-1
153	IG	A3	57	0.666667	7	1
153	IG	A4	179	0.430168	9	3
154	IG	A1	59	0.881356	1	-4.78571
154	IG	A2	56	0.839286	2	-3.78571
154	IG	A3	64	0.734375	4	-1.78571
154	IG	A4	131	0.458015	9	3.21429
155	IG	A1	57	0.684211	8	1.60714
155	IG	A2	71	0.929577	6	-0.392857
155	IG	A3	102	0.715686	10	3.60714
155	IG	A4	80	0.4625	8	1.60714
156	IG	A1	67	0.761194	9	0.821429
156	IG	A2	65	0.892308	10	1.82143
156	IG	A3	111	0.693694	9	0.821429
156	IG	A4	67	0.567164	3	-5.17857
157	IG	A1	37	0.891892	6	0.107143
157	IG	A2	62	0.806452	7	1.10714
157	IG	A3	96	0.65625	8	2.10714
157	IG	A4	115	0.530435	8	2.10714
158	IG	A1	43	0.767442	2	-3.82143
158	IG	A2	39	0.820513	2	-3.82143
158	IG	A3	116	0.706897	9	3.17857
158	IG	A4	112	0.446429	10	4.17857
159	IG	A1	15	0.533333	2	-5
159	IG	A2	84	0.607143	9	2
159	IG	A3	145	0.689655	10	3
159	IG	A4	66	0.5	9	2
160	IG	A1	72	0.944444	3	-1.92857
160	IG	A2	67	0.910448	3	-1.92857
160	IG	A3	75	0.72	7	2.07143
160	IG	A4	96	0.510417	9	4.07143
161	IG	A1	118	0.881356	1	-4.78571
161	IG	A2	48	0.958333	8	2.21429
161	IG	A3	57	0.719298	9	3.21429
161	IG	A4	87	0.494253	7	1.21429
162	IG	A1	71	0.71831	6	0.142857
162	IG	A2	55	0.672727	8	2.14286
162	IG	A3	110	0.590909	9	3.14286
162	IG	A4	74	0.540541	8	2.14286
163	IG	A1	28	0.892857	4	-1.75
163	IG	A2	47	0.638298	4	-1.75
163	IG	A3	53	0.641509	2	-3.75
163	IG	A4	182	0.423077	7	1.25
164	IG	A1	112	0.973214	4	-3.07143
164	IG	A2	93	0.83871	4	-3.07143
164	IG	A3	73	0.561644	6	-1.07143
164	IG	A4	32	0.40625	6	-1.07143
169	IG	A1	66	0.939394	4	-2.10714
169	IG	A2	65	0.846154	7	0.892857
169	IG	A3	66	0.590909	8	1.89286
169	IG	A4	113	0.504425	9	2.89286
170	IG	A1	108	0.87037	1	-4.82143
170	IG	A2	105	0.866667	1	-4.82143
170	IG	A3	71	0.591549	10	4.17857
170	IG	A4	26	0.538462	10	4.17857
171	IG	A1	90	0.977778	9	2.57143
171	IG	A2	125	0.824	9	2.57143
171	IG	A3	41	0.512195	6	-0.428571
171	IG	A4	54	0.611111	8	1.57143
172	IG	A1	42	0.97619	2	-2.67857
172	IG	A2	26	0.807692	2	-2.67857
172	IG	A3	65	0.6	8	3.32143
172	IG	A4	177	0.457627	8	3.32143
173	IG	A1	75	0.853333	6	0.285714
173	IG	A2	107	0.831776	7	1.28571
173	IG	A3	65	0.630769	4	-1.71429
173	IG	A4	63	0.412698	4	-1.71429
175	IG	A1	199	0.919598	10	3.78571
175	IG	A2	51	0.627451	9	2.78571
175	IG	A3	45	0.577778	4	-2.21429
175	IG	A4	15	0.533333	2	-4.21429
176	IG	A1	244	0.963115	6	0.714286
176	IG	A2	34	0.588235	8	2.71429
176	IG	A3	17	0.647059	4	-1.28571
176	IG	A4	15	0.2	1	-4.28571
178	IG	A1	121	0.826446	10	2.60714
178	IG	A2	81	0.691358	9	1.60714
178	IG	A3	62	0.532258	7	-0.392857
178	IG	A4	46	0.5	2	-5.39286
179	IG	A1	27	0.814815	2	-4.14286
179	IG	A2	60	0.766667	7	0.857143
179	IG	A3	64	0.75	8	1.85714
179	IG	A4	159	0.490566	10	3.85714
180	IG	A1	32	0.90625	3	-3.28571
180	IG	A2	25	0.96	3	-3.28571
180	IG	A3	78	0.858974	10	3.71429
180	IG	A4	175	0.491429	8	1.71429
181	IG	A1	118	0.90678	10	3.10714
181	IG	A2	130	0.9	10	3.10714
181	IG	A3	47	0.510638	8	1.10714
181	IG	A4	15	0.466667	3	-3.89286
182	IG	A1	244	0.905738	1	-3.10714
182	IG	A2	15	0.733333	1	-3.10714
182	IG	A3	36	0.583333	1	-3.10714
182	IG	A4	15	0.533333	5	0.892857
183	IG	A1	73	0.630137	9	2.89286
183	IG	A2	15	0.533333	1	-5.10714
183	IG	A3	85	0.635294	5	-1.10714
183	IG	A4	137	0.49635	9	2.89286
184	IG	A1	22	0.818182	3	-3.5
184	IG	A2	75	0.52	10	3.5
184	IG	A3	41	0.634146	4	-2.5
184	IG	A4	172	0.430233	10	3.5
185	IG	A1	66	0.893939	3	-3.25
185	IG	A2	90	0.6	7	0.75
185	IG	A3	65	0.707692	3	-3.25
185	IG	A4	89	0.494382	7	0.75
186	IG	A1	62	0.870968	8	1.14286
186	IG	A2	50	0.88	2	-4.85714
186	IG	A3	56	0.660714	5	-1.85714
186	IG	A4	142	0.492958	9	2.14286
187	IG	A1	117	0.786325	7	0.892857
187	IG	A2	53	0.433962	2	-4.10714
187	IG	A3	101	0.554455	9	2.89286
187	IG	A4	39	0.307692	5	-1.10714
188	IG	A1	100	0.88	10	4.28571
188	IG	A2	102	0.833333	9	3.28571
188	IG	A3	73	0.561644	3	-2.71429
188	IG	A4	35	0.457143	1	-4.71429
189	IG	A1	265	0.916981	10	4.42857
189	IG	A2	15	0.533333	5	-0.571429
189	IG	A3	15	0.666667	6	0.428571
189	IG	A4	15	0.4	1	-4.57143
190	IG	A1	103	0.893204	8	2.21429
190	IG	A2	67	0.41791	6	0.214286
190	IG	A3	54	0.462963	4	-1.78571
190	IG	A4	86	0.546512	8	2.21429
191	IG	A1	46	0.717391	2	-4.67857
191	IG	A2	140	0.814286	10	3.32143
191	IG	A3	98	0.653061	8	1.32143
191	IG	A4	26	0.461538	1	-5.67857
192	IG	A1	27	0.851852	8	2.07143
192	IG	A2	226	0.915929	10	4.07143
192	IG	A3	24	0.583333	6	0.0714286
192	IG	A4	33	0.515152	6	0.0714286
193	IG	A1	265	0.939623	10	4.14286
193	IG	A2	15	0.6	1	-4.85714
193	IG	A3	15	0.666667	1	-4.85714
193	IG	A4	15	0.533333	1	-4.85714
194	IG	A1	60	0.916667	2	-3.78571
194	IG	A2	56	0.892857	5	-0.785714
194	IG	A3	140	0.792857	9	3.21429
194	IG	A4	54	0.555556	3	-2.78571
195	IG	A1	15	0.6	1	-3.82143
195	IG	A2	15	0.666667	1	-3.82143
195	IG	A3	265	0.754717	10	5.17857
195	IG	A4	15	0.4	2	-2.82143
196	IG	A1	224	0.879464	10	5.07143
196	IG	A2	22	0.318182	2	-2.92857
196	IG	A3	40	0.55	2	-2.92857
196	IG	A4	24	0.458333	2	-2.92857
197	IG	A1	243	0.794239	8	2.60714
197	IG	A2	15	0.666667	5	-0.392857
197	IG	A3	37	0.459459	6	0.607143
197	IG	A4	15	0.333333	2	-3.39286
198	IG	A1	265	0.886792	10	5.07143
198	IG	A2	15	0.733333	1	-3.92857
198	IG	A3	15	0.4	1	-3.92857
198	IG	A4	15	0.466667	1	-3.92857
199	EG	A1	80	0.7125	8	0.892857
199	EG	A2	140	0.928571	7	-0.107143
199	EG	A3	48	0.625	8	0.892857
199	EG	A4	42	0.47619	9	1.89286
200	EG	A1	48	0.916667	1	-5.42857
200	EG	A2	40	0.9	5	-1.42857
200	EG	A3	128	0.65625	10	3.57143
200	EG	A4	94	0.414894	10	3.57143
201	EG	A1	33	0.727273	9	1.82143
201	EG	A2	105	0.647619	8	0.821429
201	EG	A3	61	0.770492	7	-0.178571
201	EG	A4	111	0.468468	8	0.821429
202	EG	A1	23	0.869565	4	-1.53571
202	EG	A2	15	0.8	5	-0.535714
202	EG	A3	36	0.833333	7	1.46429
202	EG	A4	236	0.491525	10	4.46429
203	EG	A1	32	0.46875	8	2.39286
203	EG	A2	52	0.596154	9	3.39286
203	EG	A3	29	0.655172	4	-1.60714
203	EG	A4	197	0.548223	9	3.39286
204	EG	A1	66	0.80303	7	-0.0357143
204	EG	A2	106	0.792453	7	-0.0357143
204	EG	A3	66	0.621212	7	-0.0357143
204	EG	A4	72	0.541667	7	-0.0357143
205	EG	A1	119	0.815126	10	3.42857
205	EG	A2	64	0.734375	4	-2.57143
205	EG	A3	79	0.734177	3	-3.57143
205	EG	A4	48	0.5	6	-0.571429
206	EG	A1	48	0.666667	1	-4.39286
206	EG	A2	207	0.937198	1	-4.39286
206	EG	A3	32	0.65625	10	4.60714
206	EG	A4	23	0.608696	10	4.60714
207	EG	A1	57	0.807018	9	1.71429
207	EG	A2	120	0.891667	9	1.71429
207	EG	A3	87	0.83908	9	1.71429
207	EG	A4	46	0.347826	9	1.71429
208	EG	A1	26	0.846154	2	-3.60714
208	EG	A2	43	0.511628	6	0.392857
208	EG	A3	59	0.644068	4	-1.60714
208	EG	A4	182	0.543956	9	3.39286
209	EG	A1	39	0.897436	5	-1.10714
209	EG	A2	100	0.81	6	-0.107143
209	EG	A3	80	0.725	8	1.89286
209	EG	A4	91	0.505495	10	3.89286
210	EG	A1	15	0.8	1	-4.89286
210	EG	A2	15	0.866667	6	0.107143
210	EG	A3	41	0.536585	9	3.10714
210	EG	A4	239	0.556485	10	4.10714
211	EG	A1	15	0.4	7	0.714286
211	EG	A2	121	0.85124	10	3.71429
211	EG	A3	59	0.491525	6	-0.285714
211	EG	A4	115	0.521739	2	-4.28571
212	EG	A1	79	0.632911	6	-2.17857
212	EG	A2	73	0.493151	6	-2.17857
212	EG	A3	114	0.561404	6	-2.17857
212	EG	A4	44	0.522727	6	-2.17857
213	EG	A1	36	0.694444	5	-1.42857
213	EG	A2	27	0.777778	5	-1.42857
213	EG	A3	166	0.554217	8	1.57143
213	EG	A4	81	0.493827	9	2.57143
214	EG	A1	28	0.928571	3	-2.85714
214	EG	A2	32	0.90625	3	-2.85714
214	EG	A3	138	0.594203	8	2.14286
214	EG	A4	112	0.535714	9	3.14286
216	EG	A1	43	0.767442	8	1.71429
216	EG	A2	41	0.97561	8	1.71429
216	EG	A3	124	0.693548	9	2.71429
216	EG	A4	102	0.480392	9	2.71429
217	EG	A1	40	0.9	10	3.5
217	EG	A2	35	0.714286	10	3.5
217	EG	A3	46	0.782609	10	3.5
217	EG	A4	189	0.497354	10	3.5
218	EG	A1	35	0.857143	10	3.32143
218	EG	A2	48	0.645833	10	3.32143
218	EG	A3	45	0.688889	10	3.32143
218	EG	A4	182	0.412088	1	-5.67857
219	EG	A1	54	0.888889	4	-1.71429
219	EG	A2	43	0.906977	4	-1.71429
219	EG	A3	77	0.584416	8	2.28571
219	EG	A4	136	0.602941	10	4.28571
220	EG	A1	89	0.932584	4	-2.03571
220	EG	A2	102	0.72549	4	-2.03571
220	EG	A3	41	0.463415	7	0.964286
220	EG	A4	78	0.487179	7	0.964286
223	EG	A1	65	0.876923	9	2.64286
223	EG	A2	51	0.745098	6	-0.357143
223	EG	A3	47	0.787234	9	2.64286
223	EG	A4	147	0.557823	8	1.64286
224	EG	A1	219	0.949772	10	4.71429
224	EG	A2	32	0.3125	1	-4.28571
224	EG	A3	30	0.5	1	-4.28571
224	EG	A4	29	0.551724	1	-4.28571
225	EG	A1	41	0.682927	9	2
225	EG	A2	50	0.54	9	2
225	EG	A3	65	0.492308	9	2
225	EG	A4	154	0.519481	9	2
226	EG	A1	15	0.8	8	1.46429
226	EG	A2	55	0.636364	8	1.46429
226	EG	A3	187	0.59893	10	3.46429
226	EG	A4	53	0.415094	9	2.46429
227	EG	A1	79	0.582278	8	2.60714
227	EG	A2	137	0.547445	8	2.60714
227	EG	A3	79	0.405063	6	0.607143
227	EG	A4	15	0.4	10	4.60714
228	EG	A1	30	0.733333	3	-2.32143
228	EG	A2	78	0.717949	3	-2.32143
228	EG	A3	55	0.563636	3	-2.32143
228	EG	A4	147	0.496599	10	4.67857
229	EG	A1	70	0.914286	10	2.92857
229	EG	A2	64	0.828125	10	2.92857
229	EG	A3	117	0.581197	6	-1.07143
229	EG	A4	59	0.525424	5	-2.07143
231	EG	A1	209	0.856459	10	5.07143
231	EG	A2	30	0.6	9	4.07143
231	EG	A3	30	0.466667	8	3.07143
231	EG	A4	41	0.487805	4	-0.928571
232	EG	A1	101	0.811881	10	2.64286
232	EG	A2	15	0.666667	6	-1.35714
232	EG	A3	179	0.642458	10	2.64286
232	EG	A4	15	0.4	5	-2.35714
233	EG	A1	36	0.805556	1	-4.67857
233	EG	A2	138	0.485507	9	3.32143
233	EG	A3	95	0.663158	8	2.32143
233	EG	A4	41	0.414634	2	-3.67857
234	EG	A1	93	0.83871	10	4.78571
234	EG	A2	33	0.515152	2	-3.21429
234	EG	A3	88	0.647727	9	3.78571
234	EG	A4	96	0.552083	3	-2.21429
235	EG	A1	42	0.357143	2	-4.21429
235	EG	A2	47	0.787234	3	-3.21429
235	EG	A3	61	0.770492	7	0.785714
235	EG	A4	160	0.53125	9	2.78571
236	EG	A1	20	0.85	3	-2.10714
236	EG	A2	106	0.481132	8	2.89286
236	EG	A3	119	0.487395	10	4.89286
236	EG	A4	65	0.584615	9	3.89286
237	EG	A1	120	0.591667	8	2.14286
237	EG	A2	15	0.8	4	-1.85714
237	EG	A3	15	0.8	4	-1.85714
237	EG	A4	160	0.5125	10	4.14286
238	EG	A1	19	0.894737	1	-4.46429
238	EG	A2	162	0.512346	10	4.53571
238	EG	A3	75	0.76	1	-4.46429
238	EG	A4	54	0.648148	7	1.53571
239	EG	A1	34	0.676471	10	3.71429
239	EG	A2	94	0.56383	10	3.71429
239	EG	A3	100	0.61	8	1.71429
239	EG	A4	82	0.402439	3	-3.28571
240	EG	A1	66	0.757576	7	0.678571
240	EG	A2	57	0.754386	7	0.678571
240	EG	A3	102	0.627451	7	0.678571
240	EG	A4	85	0.482353	7	0.678571
241	EG	A1	21	0.761905	6	-0.964286
241	EG	A2	67	0.880597	6	-0.964286
241	EG	A3	64	0.609375	6	-0.964286
241	EG	A4	158	0.468354	10	3.03571
242	EG	A1	39	0.871795	8	1.89286
242	EG	A2	35	0.971429	8	1.89286
242	EG	A3	119	0.638655	8	1.89286
242	EG	A4	117	0.470085	8	1.89286
243	EG	A1	32	0.96875	6	-0.428571
243	EG	A2	47	0.851064	6	-0.428571
243	EG	A3	59	0.779661	8	1.57143
243	EG	A4	172	0.5	9	2.57143
244	EG	A1	21	0.904762	6	-0.25
244	EG	A2	44	0.886364	6	-0.25
244	EG	A3	37	0.702703	8	1.75
244	EG	A4	208	0.533654	9	2.75
245	EG	A1	24	0.75	3	-2.89286
245	EG	A2	23	0.956522	1	-4.89286
245	EG	A3	111	0.54955	10	4.10714
245	EG	A4	152	0.467105	10	4.10714
246	EG	A1	46	0.695652	1	-5.35714
246	EG	A2	38	0.789474	1	-5.35714
246	EG	A3	168	0.77381	8	1.64286
246	EG	A4	58	0.5	9	2.64286
247	EG	A1	32	0.84375	3	-2.96429
247	EG	A2	54	0.648148	4	-1.96429
247	EG	A3	56	0.553571	6	0.0357143
247	EG	A4	168	0.470238	9	3.03571
248	EG	A1	59	0.898305	2	-4.10714
248	EG	A2	39	0.974359	3	-3.10714
248	EG	A3	64	0.6875	7	0.892857
248	EG	A4	148	0.493243	9	2.89286
249	EG	A1	29	0.482759	10	3.35714
249	EG	A2	142	0.542254	7	0.357143
249	EG	A3	55	0.527273	3	-3.64286
249	EG	A4	84	0.5	5	-1.64286
250	EG	A1	67	0.791045	10	4.28571
250	EG	A2	109	0.798165	10	4.28571
250	EG	A3	81	0.777778	8	2.28571
250	EG	A4	53	0.471698	2	-3.71429
251	EG	A1	49	0.897959	1	-4.78571
251	EG	A2	31	0.83871	1	-4.78571
251	EG	A3	141	0.77305	1	-4.78571
251	EG	A4	89	0.426966	10	4.21429
252	EG	A1	66	0.863636	6	-0.571429
252	EG	A2	112	0.9375	10	3.42857
252	EG	A3	67	0.850746	9	2.42857
252	EG	A4	65	0.6	1	-5.57143
253	EG	A1	174	0.913793	6	-0.5
253	EG	A2	59	0.847458	6	-0.5
253	EG	A3	42	0.619048	6	-0.5
253	EG	A4	35	0.514286	6	-0.5
254	EG	A1	100	0.65	4	-2.60714
254	EG	A2	55	0.6	1	-5.60714
254	EG	A3	95	0.621053	6	-0.607143
254	EG	A4	60	0.433333	9	2.39286
255	EG	A1	35	0.857143	4	-2.5
255	EG	A2	88	0.454545	10	3.5
255	EG	A3	96	0.604167	8	1.5
255	EG	A4	91	0.516484	10	3.5
256	EG	A1	34	0.882353	6	0.678571
256	EG	A2	50	0.8	6	0.678571
256	EG	A3	85	0.623529	8	2.67857
256	EG	A4	141	0.48227	8	2.67857
257	EG	A1	65	0.769231	6	-0.928571
257	EG	A2	65	0.846154	6	-0.928571
257	EG	A3	100	0.72	7	0.0714286
257	EG	A4	80	0.5125	9	2.07143
258	EG	A1	30	0.9	1	-4.14286
258	EG	A2	55	0.8	1	-4.14286
258	EG	A3	125	0.512	8	2.85714
258	EG	A4	100	0.48	1	-4.14286
259	EG	A1	234	0.833333	10	3.82143
259	EG	A2	15	0.666667	2	-4.17857
259	EG	A3	24	0.458333	3	-3.17857
259	EG	A4	37	0.621622	8	1.82143
261	EG	A1	22	0.909091	1	-4.85714
261	EG	A2	50	0.56	1	-4.85714
261	EG	A3	74	0.72973	4	-1.85714
261	EG	A4	164	0.457317	8	2.14286
262	EG	A1	35	0.714286	9	2.67857
262	EG	A2	33	0.69697	10	3.67857
262	EG	A3	85	0.647059	4	-2.32143
262	EG	A4	157	0.547771	2	-4.32143
263	EG	A1	47	0.680851	10	4.25
263	EG	A2	47	0.851064	2	-3.75
263	EG	A3	82	0.682927	10	4.25
263	EG	A4	134	0.447761	3	-2.75
264	EG	A1	68	0.823529	6	-2.14286
264	EG	A2	43	0.72093	8	-0.142857
264	EG	A3	48	0.645833	8	-0.142857
264	EG	A4	151	0.649007	8	-0.142857
265	EG	A1	46	0.826087	3	-3.17857
265	EG	A2	100	0.44	9	2.82143
265	EG	A3	84	0.595238	8	1.82143
265	EG	A4	80	0.5375	8	1.82143
266	EG	A1	265	0.935849	10	5.53571
266	EG	A2	15	0.466667	1	-3.46429
266	EG	A3	15	0.466667	4	-0.464286
266	EG	A4	15	0.2	1	-3.46429
267	EG	A1	51	0.666667	7	1.60714
267	EG	A2	24	0.916667	3	-2.39286
267	EG	A3	52	0.769231	4	-1.39286
267	EG	A4	183	0.562842	10	4.60714
268	EG	A1	29	0.827586	10	2.82143
268	EG	A2	60	0.716667	10	2.82143
268	EG	A3	25	0.76	10	2.82143
268	EG	A4	196	0.520408	10	2.82143
269	EG	A1	97	0.927835	1	-4.92857
269	EG	A2	63	0.746032	2	-3.92857
269	EG	A3	49	0.918367	7	1.07143
269	EG	A4	101	0.594059	8	2.07143
270	EG	A1	50	0.88	9	3.78571
270	EG	A2	37	0.891892	10	4.78571
270	EG	A3	126	0.690476	3	-2.21429
270	EG	A4	97	0.515464	3	-2.21429
272	EG	A1	21	0.952381	6	0.714286
272	EG	A2	37	0.675676	4	-1.28571
272	EG	A3	35	0.571429	5	-0.285714
272	EG	A4	217	0.447005	8	2.71429
274	EG	A1	30	0.566667	6	0.785714
274	EG	A2	235	0.970213	3	-2.21429
274	EG	A3	25	0.56	3	-2.21429
274	EG	A4	20	0.7	6	0.785714
275	EG	A1	32	0.90625	10	4.42857
275	EG	A2	56	0.857143	10	4.42857
275	EG	A3	138	0.557971	1	-4.57143
275	EG	A4	84	0.5	1	-4.57143
276	EG	A1	25	0.88	5	-0.607143
276	EG	A2	35	0.8	6	0.392857
276	EG	A3	169	0.485207	8	2.39286
276	EG	A4	81	0.54321	9	3.39286
277	EG	A1	35	0.885714	6	-1
277	EG	A2	48	0.895833	6	-1
277	EG	A3	64	0.703125	8	1
277	EG	A4	163	0.509202	9	2
278	EG	A1	37	0.945946	8	3.03571
278	EG	A2	43	0.813953	8	3.03571
278	EG	A3	125	0.56	8	3.03571
278	EG	A4	105	0.514286	8	3.03571
280	EG	A1	62	0.935484	6	0
280	EG	A2	122	0.713115	1	-5
280	EG	A3	60	0.766667	9	3
280	EG	A4	66	0.484848	1	-5
281	EG	A1	73	0.767123	1	-4.89286
281	EG	A2	23	0.565217	4	-1.89286
281	EG	A3	29	0.689655	4	-1.89286
281	EG	A4	185	0.459459	9	3.10714
282	EG	A1	53	0.792453	5	-0.821429
282	EG	A2	51	0.941176	5	-0.821429
282	EG	A3	33	0.636364	5	-0.821429
282	EG	A4	173	0.49711	10	4.17857
283	EG	A1	63	0.920635	10	3.5
283	EG	A2	55	0.818182	9	2.5
283	EG	A3	63	0.698413	10	3.5
283	EG	A4	129	0.465116	1	-5.5
284	EG	A1	21	0.857143	10	2.75
284	EG	A2	38	0.789474	10	2.75
284	EG	A3	47	0.765957	10	2.75
284	EG	A4	204	0.539216	10	2.75
285	EG	A1	92	0.815217	9	2.78571
285	EG	A2	105	0.895238	10	3.78571
285	EG	A3	31	0.677419	3	-3.21429
285	EG	A4	82	0.54878	5	-1.21429
286	EG	A1	16	0.875	4	-2.21429
286	EG	A2	19	0.894737	4	-2.21429
286	EG	A3	133	0.661654	9	2.78571
286	EG	A4	142	0.457746	9	2.78571
287	EG	A1	81	0.864198	9	2
287	EG	A2	80	0.9	9	2
287	EG	A3	78	0.628205	7	0
287	EG	A4	71	0.464789	8	1
289	EG	A1	20	0.9	1	-5.96429
289	EG	A2	101	0.554455	9	2.03571
289	EG	A3	87	0.804598	6	-0.964286
289	EG	A4	102	0.382353	10	3.03571
290	EG	A1	54	0.648148	9	3.17857
290	EG	A2	105	0.466667	2	-3.82143
290	EG	A3	58	0.62069	9	3.17857
290	EG	A4	93	0.473118	8	2.17857
291	EG	A1	36	0.75	1	-4.96429
291	EG	A2	59	0.745763	1	-4.96429
291	EG	A3	112	0.625	10	4.03571
291	EG	A4	103	0.592233	10	4.03571
292	EG	A1	15	0.466667	5	-0.892857
292	EG	A2	265	0.65283	10	4.10714
292	EG	A3	15	0.733333	7	1.10714
292	EG	A4	15	0.466667	5	-0.892857
293	EG	A1	105	0.866667	9	2.89286
293	EG	A2	110	0.890909	10	3.89286
293	EG	A3	52	0.576923	4	-2.10714
293	EG	A4	43	0.604651	3	-3.10714
294	EG	A1	167	0.958084	4	-2.28571
294	EG	A2	35	0.885714	4	-2.28571
294	EG	A3	39	0.641026	7	0.714286
294	EG	A4	69	0.478261	9	2.71429
295	EG	A1	193	0.829016	10	3.17857
295	EG	A2	31	0.516129	1	-5.82143
295	EG	A3	62	0.693548	10	3.17857
295	EG	A4	24	0.416667	4	-2.82143
296	EG	A1	27	0.851852	10	3.46429
296	EG	A2	22	0.818182	10	3.46429
296	EG	A3	60	0.65	6	-0.535714
296	EG	A4	201	0.447761	1	-5.53571
297	EG	A1	55	0.890909	2	-4.21429
297	EG	A2	105	0.533333	9	2.78571
297	EG	A3	78	0.858974	4	-2.21429
297	EG	A4	72	0.638889	8	1.78571
298	EG	A1	31	0.709677	3	-3.28571
298	EG	A2	40	0.7	3	-3.28571
298	EG	A3	135	0.688889	9	2.71429
298	EG	A4	104	0.519231	10	3.71429
299	EG	A1	53	0.566038	6	0.821429
299	EG	A2	133	0.556391	4	-1.17857
299	EG	A3	79	0.582278	6	0.821429
299	EG	A4	45	0.533333	3	-2.17857
300	EG	A1	63	0.873016	7	0.178571
300	EG	A2	61	0.655738	7	0.178571
300	EG	A3	103	0.563107	9	2.17857
300	EG	A4	83	0.481928	9	2.17857
301	EG	A1	265	0.966038	7	0.785714
301	EG	A2	15	0.6	9	2.78571
301	EG	A3	15	0.8	8	1.78571
301	EG	A4	15	0.733333	8	1.78571
302	EG	A1	55	0.781818	3	-2.42857
302	EG	A2	78	0.692308	3	-2.42857
302	EG	A3	55	0.709091	3	-2.42857
302	EG	A4	122	0.442623	10	4.57143
303	EG	A1	265	0.883019	3	-3.10714
303	EG	A2	15	0.6	3	-3.10714
303	EG	A3	15	0.466667	6	-0.107143
303	EG	A4	15	0.4	9	2.89286
304	EG	A1	26	0.769231	8	2.42857
304	EG	A2	18	0.944444	8	2.42857
304	EG	A3	97	0.742268	8	2.42857
304	EG	A4	169	0.514793	8	2.42857
305	EG	A1	23	0.695652	3	-3.53571
305	EG	A2	19	0.736842	2	-4.53571
305	EG	A3	35	0.685714	7	0.464286
305	EG	A4	233	0.484979	10	3.46429
306	EG	A1	37	0.891892	10	3.89286
306	EG	A2	45	0.866667	10	3.89286
306	EG	A3	110	0.454545	1	-5.10714
306	EG	A4	118	0.508475	5	-1.10714
307	EG	A1	30	0.966667	9	2.67857
307	EG	A2	58	0.586207	8	1.67857
307	EG	A3	119	0.630252	6	-0.321429
307	EG	A4	103	0.446602	5	-1.32143
308	EG	A1	15	0.933333	2	-3.25
308	EG	A2	44	0.840909	5	-0.25
308	EG	A3	15	0.733333	4	-1.25
308	EG	A4	236	0.487288	10	4.75
309	EG	A1	207	0.797101	7	0.821429
309	EG	A2	26	0.5	5	-1.17857
309	EG	A3	33	0.575758	1	-5.17857
309	EG	A4	44	0.431818	1	-5.17857
310	EG	A1	74	0.851351	5	-1.35714
310	EG	A2	68	0.544118	9	2.64286
310	EG	A3	96	0.65625	10	3.64286
310	EG	A4	72	0.416667	3	-3.35714
311	EG	A1	30	0.866667	6	-0.107143
311	EG	A2	33	0.787879	8	1.89286
311	EG	A3	159	0.660377	10	3.89286
311	EG	A4	88	0.477273	10	3.89286
312	EG	A1	38	0.605263	1	-4.21429
312	EG	A2	146	0.869863	1	-4.21429
312	EG	A3	25	0.68	3	-2.21429
312	EG	A4	101	0.534653	10	4.78571
313	EG	A1	49	0.897959	10	3.57143
313	EG	A2	83	0.915663	9	2.57143
313	EG	A3	67	0.761194	10	3.57143
313	EG	A4	111	0.405405	10	3.57143
314	EG	A1	65	0.953846	6	-0.321429
314	EG	A2	43	0.860465	6	-0.321429
314	EG	A3	104	0.692308	9	2.67857
314	EG	A4	98	0.540816	9	2.67857
315	EG	A1	96	0.875	8	1.25
315	EG	A2	50	0.82	6	-0.75
315	EG	A3	95	0.663158	7	0.25
315	EG	A4	69	0.594203	4	-2.75
316	EG	A1	29	0.862069	10	3.07143
316	EG	A2	136	0.911765	10	3.07143
316	EG	A3	94	0.702128	10	3.07143
316	EG	A4	51	0.490196	1	-5.92857
317	EG	A1	82	0.829268	1	-4.5
317	EG	A2	47	0.787234	1	-4.5
317	EG	A3	52	0.788462	4	-1.5
317	EG	A4	129	0.527132	10	4.5
318	EG	A1	265	0.939623	8	2.10714
318	EG	A2	15	0.2	1	-4.89286
318	EG	A3	15	0.733333	7	1.10714
318	EG	A4	15	0.466667	3	-2.89286
319	EG	A1	159	0.90566	8	2.32143
319	EG	A2	80	0.725	4	-1.67857
319	EG	A3	43	0.581395	8	2.32143
319	EG	A4	28	0.392857	5	-0.678571
320	EG	A1	45	0.911111	3	-3.60714
320	EG	A2	69	0.782609	4	-2.60714
320	EG	A3	86	0.813953	8	1.39286
320	EG	A4	110	0.545455	10	3.39286
321	EG	A1	34	0.647059	10	3.5
321	EG	A2	79	0.556962	6	-0.5
321	EG	A3	83	0.60241	6	-0.5
321	EG	A4	114	0.508772	6	-0.5
322	EG	A1	27	0.777778	5	-1.28571
322	EG	A2	34	0.823529	5	-1.28571
322	EG	A3	29	0.724138	6	-0.285714
322	EG	A4	220	0.504545	10	3.71429
323	EG	A1	29	0.793103	6	-0.25
323	EG	A2	30	0.533333	6	-0.25
323	EG	A3	20	0.75	6	-0.25
323	EG	A4	231	0.510823	6	-0.25
324	EG	A1	33	0.818182	3	-3.25
324	EG	A2	82	0.890244	6	-0.25
324	EG	A3	72	0.638889	2	-4.25
324	EG	A4	123	0.560976	10	3.75
325	EG	A1	36	0.888889	5	-0.535714
325	EG	A2	195	0.907692	5	-0.535714
325	EG	A3	41	0.585366	1	-4.53571
325	EG	A4	38	0.578947	1	-4.53571
326	EG	A1	80	0.95	1	-4.25
326	EG	A2	66	0.530303	10	4.75
326	EG	A3	71	0.760563	7	1.75
326	EG	A4	93	0.526882	10	4.75
327	EG	A1	86	0.848837	5	-2.60714
327	EG	A2	51	0.843137	7	-0.607143
327	EG	A3	123	0.666667	8	0.392857
327	EG	A4	50	0.4	10	2.39286
328	EG	A1	87	0.885057	1	-4.21429
328	EG	A2	73	0.931507	1	-4.21429
328	EG	A3	39	0.461538	10	4.78571
328	EG	A4	111	0.558559	10	4.78571
329	EG	A1	265	0.969811	10	4.32143
329	EG	A2	15	0.666667	9	3.32143
329	EG	A3	15	0.666667	8	2.32143
329	EG	A4	15	0.666667	3	-2.67857
330	EG	A1	76	0.907895	1	-4.96429
330	EG	A2	57	0.596491	8	2.03571
330	EG	A3	89	0.595506	10	4.03571
330	EG	A4	88	0.465909	10	4.03571
331	EG	A1	15	0.933333	2	-3.89286
331	EG	A2	15	0.466667	6	0.107143
331	EG	A3	15	0.666667	4	-1.89286
331	EG	A4	265	0.498113	8	2.10714
332	EG	A1	47	0.787234	5	-1.96429
332	EG	A2	54	0.777778	5	-1.96429
332	EG	A3	108	0.490741	10	3.03571
332	EG	A4	101	0.514851	10	3.03571
333	EG	A1	59	0.881356	2	-3.67857
333	EG	A2	54	0.685185	7	1.32143
333	EG	A3	113	0.725664	7	1.32143
333	EG	A4	84	0.5	10	4.32143
334	EG	A1	60	0.933333	10	1.75
334	EG	A2	65	0.907692	10	1.75
334	EG	A3	70	0.571429	8	-0.25
334	EG	A4	115	0.573913	8	-0.25
335	EG	A1	52	0.846154	1	-4.64286
335	EG	A2	50	0.78	1	-4.64286
335	EG	A3	61	0.622951	10	4.35714
335	EG	A4	147	0.510204	10	4.35714
336	EG	A1	35	0.885714	7	0.428571
336	EG	A2	45	0.933333	7	0.428571
336	EG	A3	115	0.530435	9	2.42857
336	EG	A4	115	0.556522	10	3.42857
337	EG	A1	33	0.909091	3	-2.78571
337	EG	A2	33	0.878788	5	-0.785714
337	EG	A3	45	0.755556	4	-1.78571
337	EG	A4	199	0.507538	8	2.21429
338	EG	A1	41	0.682927	10	3.07143
338	EG	A2	54	0.851852	10	3.07143
338	EG	A3	122	0.770492	10	3.07143
338	EG	A4	93	0.580645	10	3.07143
339	EG	A1	34	0.941176	5	-1.82143
339	EG	A2	63	0.793651	6	-0.821429
339	EG	A3	104	0.576923	10	3.17857
339	EG	A4	109	0.577982	8	1.17857
340	EG	A1	256	0.976562	9	2.28571
340	EG	A2	18	0.611111	6	-0.714286
340	EG	A3	15	0.666667	7	0.285714
340	EG	A4	21	0.571429	2	-4.71429
341	EG	A1	67	0.776119	5	-0.428571
341	EG	A2	68	0.779412	8	2.57143
341	EG	A3	35	0.685714	6	0.571429
341	EG	A4	140	0.442857	3	-2.42857
342	EG	A1	132	0.765152	9	1.39286
342	EG	A2	85	0.541176	6	-1.60714
342	EG	A3	47	0.446809	7	-0.607143
342	EG	A4	46	0.521739	9	1.39286
343	EG	A1	265	0.954717	9	3.21429
343	EG	A2	15	0.8	8	2.21429
343	EG	A3	15	0.666667	5	-0.785714
343	EG	A4	15	0.6	6	0.214286
344	EG	A1	20	0.85	6	0
344	EG	A2	114	0.859649	6	0
344	EG	A3	69	0.826087	6	0
344	EG	A4	107	0.420561	10	4
345	EG	A1	265	0.958491	10	3.35714
345	EG	A2	15	0.6	10	3.35714
345	EG	A3	15	0.8	6	-0.642857
345	EG	A4	15	0.333333	7	0.357143
346	EG	A1	36	0.527778	10	3.75
346	EG	A2	166	0.560241	10	3.75
346	EG	A3	93	0.741935	7	0.75
346	EG	A4	15	0.466667	1	-5.25
347	EG	A1	29	0.758621	1	-4.60714
347	EG	A2	30	0.7	4	-1.60714
347	EG	A3	35	0.8	2	-3.60714
347	EG	A4	216	0.513889	9	3.39286
348	EG	A1	20	0.9	10	3.64286
348	EG	A2	29	0.862069	10	3.64286
348	EG	A3	86	0.697674	10	3.64286
348	EG	A4	175	0.502857	10	3.64286
349	EG	A1	58	0.793103	3	-2.60714
349	EG	A2	47	0.829787	2	-3.60714
349	EG	A3	67	0.686567	7	1.39286
349	EG	A4	138	0.5	9	3.39286
350	EG	A1	26	0.961538	4	-2.03571
350	EG	A2	67	0.671642	9	2.96429
350	EG	A3	39	0.74359	6	-0.0357143
350	EG	A4	178	0.539326	2	-4.03571
351	EG	A1	265	0.966038	9	3.03571
351	EG	A2	15	0.733333	7	1.03571
351	EG	A3	15	0.6	8	2.03571
351	EG	A4	15	0.4	8	2.03571
352	EG	A1	15	0.533333	4	-2.60714
352	EG	A2	15	0.4	3	-3.60714
352	EG	A3	265	0.815094	9	2.39286
352	EG	A4	15	0.6	4	-2.60714
353	EG	A1	51	0.686275	3	-3.5
353	EG	A2	88	0.488636	7	0.5
353	EG	A3	83	0.578313	7	0.5
353	EG	A4	88	0.454545	9	2.5
354	EG	A1	34	0.911765	9	2.46429
354	EG	A2	41	0.878049	7	0.464286
354	EG	A3	56	0.732143	10	3.46429
354	EG	A4	179	0.502793	10	3.46429
355	EG	A1	89	0.842697	6	-0.607143
355	EG	A2	182	0.928571	10	3.39286
355	EG	A3	24	0.583333	9	2.39286
355	EG	A4	15	0.466667	7	0.392857
356	EG	A1	15	0.933333	9	1.96429
356	EG	A2	15	0.533333	6	-1.03571
356	EG	A3	15	0.533333	7	-0.0357143
356	EG	A4	265	0.475472	7	-0.0357143
357	EG	A1	29	0.62069	5	-1.42857
357	EG	A2	15	0.8	6	-0.428571
357	EG	A3	34	0.735294	7	0.571429
357	EG	A4	232	0.521552	10	3.57143
359	EG	A1	29	0.862069	3	-2.07143
359	EG	A2	68	0.764706	3	-2.07143
359	EG	A3	71	0.774648	6	0.928571
359	EG	A4	142	0.457746	6	0.928571
360	EG	A1	15	0.933333	5	-1.60714
360	EG	A2	134	0.671642	5	-1.60714
360	EG	A3	146	0.609589	5	-1.60714
360	EG	A4	15	0.4	5	-1.60714
361	EG	A1	42	0.666667	10	4.28571
361	EG	A2	25	0.88	10	4.28571
361	EG	A3	130	0.530769	5	-0.714286
361	EG	A4	113	0.433628	1	-4.71429
362	EG	A1	51	0.784314	10	2.17857
362	EG	A2	43	0.813953	10	2.17857
362	EG	A3	65	0.646154	10	2.17857
362	EG	A4	151	0.503311	10	2.17857
363	EG	A1	48	0.729167	5	-1.17857
363	EG	A2	32	0.84375	5	-1.17857
363	EG	A3	52	0.615385	7	0.821429
363	EG	A4	178	0.505618	8	1.82143
364	EG	A1	27	0.851852	6	0.392857
364	EG	A2	65	0.646154	5	-0.607143
364	EG	A3	51	0.745098	1	-4.60714
364	EG	A4	167	0.538922	10	4.39286
365	EG	A1	25	0.96	2	-3.35714
365	EG	A2	30	0.9	2	-3.35714
365	EG	A3	115	0.826087	3	-2.35714
365	EG	A4	140	0.521429	9	3.64286
366	EG	A1	20	0.75	5	-0.821429
366	EG	A2	43	0.767442	6	0.178571
366	EG	A3	91	0.637363	6	0.178571
366	EG	A4	156	0.461538	8	2.17857
367	EG	A1	23	0.913043	3	-3.53571
367	EG	A2	57	0.824561	4	-2.53571
367	EG	A3	124	0.58871	9	2.46429
367	EG	A4	106	0.5	10	3.46429
368	EG	A1	25	0.8	1	-4.46429
368	EG	A2	26	0.730769	2	-3.46429
368	EG	A3	40	0.65	5	-0.464286
368	EG	A4	219	0.497717	10	4.53571
369	EG	A1	23	0.869565	6	0.142857
369	EG	A2	44	0.795455	6	0.142857
369	EG	A3	117	0.692308	5	-0.857143
369	EG	A4	126	0.539683	4	-1.85714
370	EG	A1	43	0.837209	3	-1.92857
370	EG	A2	36	0.888889	3	-1.92857
370	EG	A3	121	0.768595	3	-1.92857
370	EG	A4	110	0.5	8	3.07143
371	EG	A1	66	0.924242	2	-3.21429
371	EG	A2	50	0.94	2	-3.21429
371	EG	A3	114	0.719298	7	1.78571
371	EG	A4	80	0.55	8	2.78571
372	EG	A1	115	0.956522	6	-0.392857
372	EG	A2	80	0.8	6	-0.392857
372	EG	A3	74	0.648649	6	-0.392857
372	EG	A4	41	0.439024	6	-0.392857
373	EG	A1	68	0.852941	2	-3.60714
373	EG	A2	39	0.871795	2	-3.60714
373	EG	A3	107	0.570093	9	3.39286
373	EG	A4	96	0.59375	9	3.39286
374	EG	A1	32	0.5625	3	-2.92857
374	EG	A2	41	0.780488	4	-1.92857
374	EG	A3	49	0.734694	6	0.0714286
374	EG	A4	188	0.452128	10	4.07143
375	EG	A1	19	0.842105	2	-4.57143
375	EG	A2	38	0.842105	4	-2.57143
375	EG	A3	81	0.777778	10	3.42857
375	EG	A4	172	0.534884	10	3.42857
376	EG	A1	22	0.727273	3	-4
376	EG	A2	28	0.785714	6	-1
376	EG	A3	28	0.642857	6	-1
376	EG	A4	232	0.474138	10	3
378	EG	A1	106	0.896226	10	2.96429
378	EG	A2	72	0.597222	7	-0.0357143
378	EG	A3	74	0.608108	8	0.964286
378	EG	A4	58	0.603448	4	-3.03571
379	EG	A1	68	0.926471	4	-2.28571
379	EG	A2	64	0.90625	2	-4.28571
379	EG	A3	69	0.666667	6	-0.285714
379	EG	A4	109	0.522936	10	3.71429
380	EG	A1	265	0.973585	10	3
380	EG	A2	15	0.733333	8	1
380	EG	A3	15	0.733333	5	-2
380	EG	A4	15	0.2	1	-6
381	EG	A1	37	0.756757	4	-2.28571
381	EG	A2	52	0.75	6	-0.285714
381	EG	A3	104	0.625	7	0.714286
381	EG	A4	117	0.495726	9	2.71429
382	EG	A1	48	0.916667	3	-2.75
382	EG	A2	45	0.888889	1	-4.75
382	EG	A3	101	0.782178	10	4.25
382	EG	A4	116	0.474138	10	4.25
383	EG	A1	68	0.941176	5	-1.64286
383	EG	A2	77	0.883117	6	-0.642857
383	EG	A3	44	0.681818	8	1.35714
383	EG	A4	121	0.404959	10	3.35714
384	EG	A1	69	0.942029	9	2.21429
384	EG	A2	85	0.823529	9	2.21429
384	EG	A3	86	0.569767	9	2.21429
384	EG	A4	70	0.614286	9	2.21429
386	EG	A1	29	0.758621	6	-0.321429
386	EG	A2	124	0.548387	6	-0.321429
386	EG	A3	46	0.76087	9	2.67857
386	EG	A4	111	0.522523	7	0.678571
387	EG	A1	15	0.866667	7	1.28571
387	EG	A2	265	0.981132	8	2.28571
387	EG	A3	15	0.666667	9	3.28571
387	EG	A4	15	0.466667	3	-2.71429
388	EG	A1	61	0.885246	6	0.178571
388	EG	A2	105	0.609524	1	-4.82143
388	EG	A3	69	0.724638	8	2.17857
388	EG	A4	75	0.506667	1	-4.82143
389	EG	A1	34	0.882353	8	1.39286
389	EG	A2	28	0.928571	6	-0.607143
389	EG	A3	115	0.652174	8	1.39286
389	EG	A4	133	0.518797	8	1.39286
390	EG	A1	41	0.902439	3	-2.85714
390	EG	A2	116	0.775862	3	-2.85714
390	EG	A3	71	0.690141	10	4.14286
390	EG	A4	82	0.47561	10	4.14286
391	EG	A1	70	0.957143	7	0.392857
391	EG	A2	29	0.896552	7	0.392857
391	EG	A3	58	0.586207	8	1.39286
391	EG	A4	153	0.503268	8	1.39286
392	EG	A1	265	0.845283	9	3
392	EG	A2	15	0.466667	2	-4
392	EG	A3	15	0.6	7	1
392	EG	A4	15	0.466667	3	-3
393	EG	A1	34	0.823529	9	2.60714
393	EG	A2	45	0.6	6	-0.392857
393	EG	A3	150	0.66	8	1.60714
393	EG	A4	81	0.493827	7	0.607143
395	EG	A1	44	0.5	10	0
395	EG	A2	157	0.541401	10	0
395	EG	A3	15	0.533333	10	0
395	EG	A4	94	0.585106	10	0
396	EG	A1	150	0.893333	10	3.5
396	EG	A2	40	0.375	2	-4.5
396	EG	A3	47	0.595745	8	1.5
396	EG	A4	73	0.520548	4	-2.5
397	EG	A1	263	0.996198	1	-3.96429
397	EG	A2	15	0.533333	1	-3.96429
397	EG	A3	17	0.411765	1	-3.96429
397	EG	A4	15	0.533333	1	-3.96429
398	EG	A1	30	0.766667	8	1.32143
398	EG	A2	36	0.722222	8	1.32143
398	EG	A3	47	0.531915	8	1.32143
398	EG	A4	197	0.48731	8	1.32143
399	EG	A1	42	0.880952	3	-3.21429
399	EG	A2	38	0.921053	2	-4.21429
399	EG	A3	147	0.646259	8	1.78571
399	EG	A4	83	0.506024	10	3.78571

## Sheet: Supplementary Fig. 3
group	criterion (N/15 correct)	Fraction of group reaching criterion on activity
		A1	A2	A3	A4
IG	10	0.887097	0.790323	0.709677	0.451613
IG	11	0.865591	0.693548	0.575269	0.204301
IG	12	0.833333	0.634409	0.403226	0.069892
IG	13	0.763441	0.575269	0.231183	0.016129
IG	14	0.639785	0.451613	0.086022	0
EG	10	0.928571	0.872449	0.857143	0.627551
EG	11	0.897959	0.790816	0.739796	0.346939
EG	12	0.867347	0.693878	0.591837	0.132653
EG	13	0.770408	0.596939	0.336735	0.040816
EG	14	0.510204	0.377551	0.137755	0.010204
group	subject_id	trial	Percent correct in last 15 trials on each activity
			A1	A2	A3	A4
IG	0	1	0.933333	0.733333	0.2	0.733333
IG	0	2	0.933333	0.733333	0.2	0.733333
IG	0	3	0.933333	0.733333	0.2	0.733333
IG	0	4	0.933333	0.733333	0.2	0.666667
IG	0	5	0.933333	0.733333	0.2	0.733333
IG	0	6	0.933333	0.733333	0.2	0.733333
IG	0	7	0.933333	0.733333	0.2	0.8
IG	0	8	0.933333	0.733333	0.2	0.866667
IG	0	9	0.933333	0.733333	0.2	0.8
IG	0	10	0.933333	0.733333	0.2	0.733333
IG	0	11	0.933333	0.733333	0.2	0.666667
IG	0	12	0.933333	0.733333	0.2	0.6
IG	0	13	0.933333	0.733333	0.2	0.6
IG	0	14	0.933333	0.733333	0.2	0.533333
IG	0	15	0.933333	0.733333	0.2	0.466667
IG	0	16	0.933333	0.733333	0.2	0.466667
IG	0	17	0.933333	0.733333	0.2	0.4
IG	0	18	0.933333	0.733333	0.2	0.333333
IG	0	19	0.933333	0.733333	0.2	0.4
IG	0	20	0.933333	0.733333	0.2	0.4
IG	0	21	0.933333	0.733333	0.2	0.333333
IG	0	22	0.933333	0.733333	0.2	0.266667
IG	0	23	0.933333	0.733333	0.2	0.266667
IG	0	24	0.933333	0.733333	0.2	0.333333
IG	0	25	0.933333	0.733333	0.2	0.4
IG	0	26	0.933333	0.733333	0.2	0.4
IG	0	27	0.933333	0.733333	0.2	0.466667
IG	0	28	0.933333	0.733333	0.2	0.4
IG	0	29	0.933333	0.733333	0.2	0.4
IG	0	30	0.933333	0.733333	0.2	0.466667
IG	0	31	0.933333	0.733333	0.2	0.533333
IG	0	32	0.933333	0.733333	0.2	0.6
IG	0	33	0.933333	0.733333	0.2	0.666667
IG	0	34	0.933333	0.733333	0.266667	0.666667
IG	0	35	0.933333	0.733333	0.266667	0.666667
IG	0	36	0.933333	0.733333	0.266667	0.666667
IG	0	37	0.933333	0.733333	0.2	0.666667
IG	0	38	0.933333	0.733333	0.266667	0.666667
IG	0	39	0.933333	0.733333	0.266667	0.666667
IG	0	40	0.933333	0.733333	0.333333	0.666667
IG	0	41	0.933333	0.733333	0.333333	0.666667
IG	0	42	0.933333	0.733333	0.4	0.666667
IG	0	43	0.933333	0.733333	0.4	0.666667
IG	0	44	0.933333	0.733333	0.466667	0.666667
IG	0	45	0.933333	0.733333	0.466667	0.666667
IG	0	46	0.933333	0.733333	0.533333	0.666667
IG	0	47	0.933333	0.733333	0.6	0.666667
IG	0	48	0.933333	0.733333	0.666667	0.666667
IG	0	49	0.933333	0.733333	0.666667	0.666667
IG	0	50	0.933333	0.733333	0.733333	0.666667
IG	0	51	0.933333	0.733333	0.733333	0.666667
IG	0	52	0.933333	0.733333	0.8	0.666667
IG	0	53	0.933333	0.733333	0.733333	0.666667
IG	0	54	0.933333	0.733333	0.733333	0.666667
IG	0	55	0.933333	0.733333	0.733333	0.666667
IG	0	56	0.933333	0.733333	0.733333	0.666667
IG	0	57	0.933333	0.733333	0.666667	0.666667
IG	0	58	0.933333	0.733333	0.666667	0.666667
IG	0	59	0.933333	0.733333	0.666667	0.666667
IG	0	60	0.933333	0.733333	0.733333	0.666667
IG	0	61	0.933333	0.733333	0.733333	0.666667
IG	0	62	0.933333	0.733333	0.733333	0.666667
IG	0	63	0.933333	0.733333	0.666667	0.666667
IG	0	64	0.933333	0.733333	0.6	0.666667
IG	0	65	0.933333	0.733333	0.533333	0.666667
IG	0	66	0.933333	0.733333	0.6	0.666667
IG	0	67	0.933333	0.733333	0.6	0.666667
IG	0	68	0.933333	0.733333	0.666667	0.666667
IG	0	69	0.933333	0.733333	0.666667	0.666667
IG	0	70	0.933333	0.733333	0.666667	0.666667
IG	0	71	0.933333	0.733333	0.733333	0.666667
IG	0	72	0.933333	0.733333	0.8	0.666667
IG	0	73	0.933333	0.733333	0.8	0.666667
IG	0	74	0.933333	0.733333	0.8	0.666667
IG	0	75	0.933333	0.733333	0.733333	0.666667
IG	0	76	0.933333	0.733333	0.733333	0.666667
IG	0	77	0.933333	0.733333	0.733333	0.666667
IG	0	78	0.933333	0.733333	0.8	0.666667
IG	0	79	0.933333	0.733333	0.866667	0.666667
IG	0	80	0.933333	0.733333	0.933333	0.666667
IG	0	81	0.933333	0.733333	0.933333	0.666667
IG	0	82	0.933333	0.733333	0.933333	0.666667
IG	0	83	0.933333	0.733333	0.933333	0.666667
IG	0	84	0.933333	0.733333	0.933333	0.666667
IG	0	85	0.933333	0.733333	0.933333	0.666667
IG	0	86	0.933333	0.733333	0.866667	0.666667
IG	0	87	0.933333	0.733333	0.866667	0.666667
IG	0	88	0.933333	0.733333	0.866667	0.666667
IG	0	89	0.933333	0.733333	0.866667	0.666667
IG	0	90	0.933333	0.733333	0.933333	0.666667
IG	0	91	0.933333	0.733333	0.933333	0.666667
IG	0	92	0.933333	0.733333	0.933333	0.666667
IG	0	93	0.933333	0.733333	0.933333	0.666667
IG	0	94	0.933333	0.733333	0.866667	0.666667
IG	0	95	0.933333	0.733333	0.866667	0.666667
IG	0	96	0.933333	0.733333	0.866667	0.666667
IG	0	97	0.933333	0.733333	0.866667	0.666667
IG	0	98	0.933333	0.733333	0.8	0.666667
IG	0	99	0.933333	0.733333	0.8	0.666667
IG	0	100	0.933333	0.733333	0.8	0.666667
IG	0	101	0.933333	0.733333	0.866667	0.666667
IG	0	102	0.933333	0.666667	0.866667	0.666667
IG	0	103	0.933333	0.733333	0.866667	0.666667
IG	0	104	0.933333	0.8	0.866667	0.666667
IG	0	105	0.933333	0.8	0.866667	0.666667
IG	0	106	0.933333	0.8	0.866667	0.666667
IG	0	107	0.933333	0.733333	0.866667	0.666667
IG	0	108	0.933333	0.733333	0.866667	0.666667
IG	0	109	0.933333	0.733333	0.866667	0.666667
IG	0	110	0.933333	0.733333	0.866667	0.666667
IG	0	111	0.933333	0.8	0.866667	0.666667
IG	0	112	0.933333	0.8	0.866667	0.666667
IG	0	113	0.933333	0.8	0.866667	0.666667
IG	0	114	0.933333	0.866667	0.866667	0.666667
IG	0	115	0.933333	0.866667	0.866667	0.666667
IG	0	116	0.933333	0.866667	0.866667	0.666667
IG	0	117	0.933333	0.933333	0.866667	0.666667
IG	0	118	0.933333	0.933333	0.866667	0.6
IG	0	119	0.933333	0.933333	0.866667	0.6
IG	0	120	0.933333	0.933333	0.866667	0.666667
IG	0	121	0.933333	0.933333	0.866667	0.666667
IG	0	122	0.933333	0.933333	0.866667	0.666667
IG	0	123	0.933333	0.933333	0.866667	0.666667
IG	0	124	0.933333	0.933333	0.866667	0.6
IG	0	125	0.933333	0.933333	0.866667	0.666667
IG	0	126	0.933333	0.933333	0.866667	0.6
IG	0	127	0.933333	0.933333	0.866667	0.666667
IG	0	128	0.933333	0.933333	0.866667	0.666667
IG	0	129	0.933333	0.933333	0.866667	0.6
IG	0	130	0.933333	0.933333	0.866667	0.533333
IG	0	131	0.933333	0.933333	0.866667	0.466667
IG	0	132	0.933333	0.933333	0.866667	0.4
IG	0	133	0.933333	0.933333	0.866667	0.4
IG	0	134	0.933333	0.933333	0.866667	0.4
IG	0	135	0.933333	0.933333	0.866667	0.4
IG	0	136	0.933333	0.933333	0.866667	0.466667
IG	0	137	0.933333	0.933333	0.866667	0.4
IG	0	138	0.933333	0.933333	0.866667	0.333333
IG	0	139	0.933333	0.933333	0.866667	0.333333
IG	0	140	0.933333	0.933333	0.866667	0.266667
IG	0	141	0.933333	0.933333	0.866667	0.266667
IG	0	142	0.933333	0.933333	0.8	0.266667
IG	0	143	0.933333	0.933333	0.8	0.266667
IG	0	144	0.933333	0.933333	0.8	0.266667
IG	0	145	0.933333	0.933333	0.8	0.266667
IG	0	146	0.933333	0.933333	0.8	0.266667
IG	0	147	0.933333	0.933333	0.8	0.266667
IG	0	148	0.933333	0.933333	0.866667	0.266667
IG	0	149	0.933333	0.933333	0.866667	0.266667
IG	0	150	0.933333	0.933333	0.8	0.266667
IG	0	151	0.933333	0.933333	0.8	0.266667
IG	0	152	0.933333	0.933333	0.866667	0.266667
IG	0	153	0.933333	0.933333	0.8	0.266667
IG	0	154	0.933333	0.933333	0.8	0.266667
IG	0	155	0.933333	0.933333	0.8	0.266667
IG	0	156	0.933333	0.933333	0.8	0.266667
IG	0	157	0.933333	0.933333	0.866667	0.266667
IG	0	158	0.933333	0.933333	0.866667	0.266667
IG	0	159	0.933333	0.933333	0.8	0.266667
IG	0	160	0.933333	0.933333	0.8	0.266667
IG	0	161	0.933333	0.933333	0.8	0.266667
IG	0	162	0.933333	0.933333	0.8	0.266667
IG	0	163	0.933333	0.933333	0.8	0.266667
IG	0	164	0.933333	0.933333	0.8	0.266667
IG	0	165	0.933333	0.933333	0.866667	0.266667
IG	0	166	0.933333	0.933333	0.866667	0.266667
IG	0	167	0.933333	0.933333	0.866667	0.266667
IG	0	168	0.933333	0.933333	0.933333	0.266667
IG	0	169	0.933333	0.933333	0.866667	0.266667
IG	0	170	0.933333	0.933333	0.866667	0.266667
IG	0	171	0.933333	0.933333	0.866667	0.266667
IG	0	172	0.933333	0.933333	0.866667	0.266667
IG	0	173	0.933333	0.933333	0.866667	0.266667
IG	0	174	0.933333	0.933333	0.933333	0.266667
IG	0	175	0.933333	0.933333	0.933333	0.266667
IG	0	176	0.933333	0.933333	0.933333	0.266667
IG	0	177	0.933333	0.933333	0.933333	0.266667
IG	0	178	0.933333	0.933333	0.933333	0.266667
IG	0	179	0.933333	0.933333	0.933333	0.266667
IG	0	180	0.933333	0.933333	0.933333	0.266667
IG	0	181	0.933333	0.933333	0.933333	0.266667
IG	0	182	0.933333	0.933333	0.933333	0.266667
IG	0	183	0.933333	0.933333	0.933333	0.266667
IG	0	184	0.933333	0.933333	1	0.266667
IG	0	185	0.933333	0.933333	1	0.266667
IG	0	186	0.933333	0.933333	1	0.266667
IG	0	187	0.933333	0.933333	1	0.266667
IG	0	188	0.933333	0.933333	1	0.266667
IG	0	189	0.933333	0.933333	1	0.266667
IG	0	190	0.933333	0.933333	1	0.266667
IG	0	191	0.933333	0.933333	1	0.266667
IG	0	192	0.933333	0.933333	1	0.266667
IG	0	193	0.933333	0.933333	1	0.266667
IG	0	194	0.933333	0.933333	1	0.266667
IG	0	195	0.933333	0.933333	1	0.266667
IG	0	196	0.933333	0.933333	1	0.266667
IG	0	197	0.933333	0.933333	1	0.266667
IG	0	198	0.933333	0.933333	1	0.266667
IG	0	199	0.933333	0.933333	1	0.266667
IG	0	200	0.933333	0.933333	1	0.266667
IG	0	201	0.933333	0.933333	1	0.266667
IG	0	202	0.933333	0.933333	1	0.266667
IG	0	203	0.933333	0.933333	0.933333	0.266667
IG	0	204	0.933333	0.933333	0.933333	0.266667
IG	0	205	0.933333	0.933333	0.933333	0.266667
IG	0	206	0.933333	0.933333	0.933333	0.266667
IG	0	207	0.933333	0.933333	0.933333	0.266667
IG	0	208	0.933333	0.933333	0.933333	0.266667
IG	0	209	0.933333	0.933333	0.933333	0.266667
IG	0	210	0.933333	0.933333	0.933333	0.266667
IG	0	211	0.933333	0.933333	0.933333	0.266667
IG	0	212	0.933333	0.933333	0.933333	0.266667
IG	0	213	0.933333	0.933333	0.933333	0.266667
IG	0	214	0.933333	0.933333	0.933333	0.266667
IG	0	215	0.933333	0.933333	0.933333	0.266667
IG	0	216	0.933333	0.933333	0.933333	0.266667
IG	0	217	0.933333	0.933333	0.933333	0.266667
IG	0	218	0.933333	0.933333	1	0.266667
IG	0	219	0.933333	0.933333	1	0.266667
IG	0	220	0.933333	0.933333	1	0.266667
IG	0	221	0.933333	0.933333	1	0.266667
IG	0	222	0.933333	0.933333	1	0.266667
IG	0	223	0.933333	0.933333	1	0.266667
IG	0	224	0.933333	0.933333	1	0.266667
IG	0	225	0.933333	0.933333	1	0.266667
IG	0	226	0.933333	0.933333	1	0.266667
IG	0	227	0.933333	0.933333	1	0.266667
IG	0	228	0.933333	0.933333	1	0.266667
IG	0	229	0.933333	0.933333	1	0.266667
IG	0	230	0.933333	0.933333	1	0.266667
IG	0	231	0.933333	0.933333	1	0.266667
IG	0	232	0.933333	0.933333	1	0.266667
IG	0	233	0.933333	0.933333	0.933333	0.266667
IG	0	234	0.933333	0.933333	0.933333	0.266667
IG	0	235	0.933333	0.933333	0.933333	0.266667
IG	0	236	0.933333	0.933333	0.933333	0.266667
IG	0	237	0.933333	0.933333	0.933333	0.266667
IG	0	238	0.933333	0.933333	0.933333	0.266667
IG	0	239	0.933333	0.933333	0.933333	0.266667
IG	0	240	0.933333	0.933333	0.933333	0.266667
IG	0	241	0.933333	0.933333	0.933333	0.266667
IG	0	242	0.933333	0.933333	0.933333	0.266667
IG	0	243	0.933333	0.933333	0.933333	0.266667
IG	0	244	0.933333	0.933333	0.933333	0.266667
IG	0	245	0.933333	0.933333	0.933333	0.266667
IG	0	246	0.933333	0.933333	0.933333	0.266667
IG	0	247	0.933333	0.933333	0.933333	0.266667
IG	0	248	0.933333	0.933333	1	0.266667
IG	0	249	0.933333	0.933333	1	0.266667
IG	0	250	0.933333	0.933333	1	0.266667
IG	1	1	0.666667	0.733333	0.733333	0.666667
IG	1	2	0.733333	0.733333	0.733333	0.666667
IG	1	3	0.8	0.733333	0.733333	0.666667
IG	1	4	0.8	0.733333	0.733333	0.666667
IG	1	5	0.8	0.733333	0.733333	0.666667
IG	1	6	0.866667	0.733333	0.733333	0.666667
IG	1	7	0.866667	0.733333	0.733333	0.666667
IG	1	8	0.933333	0.733333	0.733333	0.666667
IG	1	9	0.933333	0.733333	0.733333	0.666667
IG	1	10	0.933333	0.733333	0.733333	0.666667
IG	1	11	0.933333	0.733333	0.733333	0.666667
IG	1	12	0.933333	0.733333	0.733333	0.666667
IG	1	13	0.933333	0.733333	0.733333	0.666667
IG	1	14	0.933333	0.733333	0.733333	0.666667
IG	1	15	0.933333	0.733333	0.733333	0.666667
IG	1	16	0.933333	0.733333	0.733333	0.666667
IG	1	17	0.933333	0.733333	0.733333	0.666667
IG	1	18	0.933333	0.733333	0.733333	0.666667
IG	1	19	0.933333	0.733333	0.733333	0.666667
IG	1	20	0.933333	0.733333	0.733333	0.666667
IG	1	21	0.933333	0.733333	0.733333	0.666667
IG	1	22	0.933333	0.733333	0.733333	0.666667
IG	1	23	0.933333	0.733333	0.733333	0.666667
IG	1	24	1	0.733333	0.733333	0.666667
IG	1	25	1	0.733333	0.733333	0.666667
IG	1	26	1	0.733333	0.733333	0.666667
IG	1	27	1	0.8	0.733333	0.666667
IG	1	28	1	0.8	0.733333	0.666667
IG	1	29	1	0.8	0.733333	0.666667
IG	1	30	1	0.8	0.733333	0.666667
IG	1	31	1	0.8	0.733333	0.666667
IG	1	32	1	0.866667	0.733333	0.666667
IG	1	33	1	0.933333	0.733333	0.666667
IG	1	34	1	0.933333	0.733333	0.666667
IG	1	35	1	0.933333	0.733333	0.666667
IG	1	36	1	0.933333	0.733333	0.666667
IG	1	37	1	0.933333	0.733333	0.666667
IG	1	38	1	0.866667	0.733333	0.666667
IG	1	39	1	0.866667	0.733333	0.666667
IG	1	40	1	0.866667	0.733333	0.666667
IG	1	41	1	0.866667	0.733333	0.666667
IG	1	42	1	0.866667	0.733333	0.6
IG	1	43	1	0.866667	0.733333	0.533333
IG	1	44	1	0.866667	0.733333	0.466667
IG	1	45	1	0.866667	0.733333	0.466667
IG	1	46	1	0.866667	0.733333	0.466667
IG	1	47	1	0.866667	0.733333	0.4
IG	1	48	1	0.866667	0.733333	0.4
IG	1	49	1	0.866667	0.733333	0.4
IG	1	50	1	0.866667	0.733333	0.466667
IG	1	51	1	0.866667	0.733333	0.4
IG	1	52	1	0.866667	0.733333	0.4
IG	1	53	1	0.866667	0.733333	0.4
IG	1	54	1	0.866667	0.733333	0.4
IG	1	55	1	0.866667	0.733333	0.4
IG	1	56	1	0.866667	0.733333	0.4
IG	1	57	1	0.866667	0.733333	0.4
IG	1	58	1	0.866667	0.733333	0.4
IG	1	59	1	0.866667	0.733333	0.4
IG	1	60	1	0.866667	0.733333	0.4
IG	1	61	1	0.866667	0.733333	0.4
IG	1	62	1	0.866667	0.733333	0.4
IG	1	63	1	0.866667	0.733333	0.4
IG	1	64	1	0.866667	0.733333	0.4
IG	1	65	1	0.866667	0.733333	0.4
IG	1	66	1	0.866667	0.733333	0.4
IG	1	67	1	0.866667	0.733333	0.4
IG	1	68	1	0.866667	0.733333	0.4
IG	1	69	1	0.866667	0.733333	0.4
IG	1	70	1	0.866667	0.733333	0.4
IG	1	71	1	0.866667	0.666667	0.4
IG	1	72	1	0.866667	0.733333	0.4
IG	1	73	1	0.866667	0.666667	0.4
IG	1	74	1	0.866667	0.6	0.4
IG	1	75	1	0.866667	0.533333	0.4
IG	1	76	1	0.866667	0.533333	0.4
IG	1	77	1	0.866667	0.466667	0.4
IG	1	78	1	0.866667	0.466667	0.4
IG	1	79	1	0.866667	0.533333	0.4
IG	1	80	1	0.866667	0.533333	0.4
IG	1	81	1	0.866667	0.466667	0.4
IG	1	82	1	0.866667	0.466667	0.4
IG	1	83	1	0.866667	0.533333	0.4
IG	1	84	1	0.866667	0.6	0.4
IG	1	85	1	0.866667	0.6	0.4
IG	1	86	1	0.866667	0.6	0.4
IG	1	87	1	0.866667	0.6	0.4
IG	1	88	1	0.866667	0.6	0.4
IG	1	89	1	0.866667	0.6	0.4
IG	1	90	0.933333	0.866667	0.6	0.4
IG	1	91	0.866667	0.866667	0.6	0.4
IG	1	92	0.866667	0.866667	0.6	0.4
IG	1	93	0.866667	0.866667	0.6	0.4
IG	1	94	0.866667	0.866667	0.6	0.4
IG	1	95	0.866667	0.866667	0.6	0.4
IG	1	96	0.866667	0.866667	0.6	0.4
IG	1	97	0.8	0.866667	0.6	0.4
IG	1	98	0.8	0.866667	0.6	0.4
IG	1	99	0.8	0.866667	0.6	0.4
IG	1	100	0.8	0.866667	0.6	0.4
IG	1	101	0.8	0.866667	0.6	0.4
IG	1	102	0.8	0.866667	0.6	0.4
IG	1	103	0.8	0.866667	0.6	0.4
IG	1	104	0.8	0.866667	0.6	0.4
IG	1	105	0.866667	0.866667	0.6	0.4
IG	1	106	0.933333	0.866667	0.6	0.4
IG	1	107	0.933333	0.866667	0.6	0.4
IG	1	108	0.933333	0.866667	0.6	0.4
IG	1	109	0.933333	0.866667	0.6	0.4
IG	1	110	0.933333	0.866667	0.6	0.4
IG	1	111	0.866667	0.866667	0.6	0.4
IG	1	112	0.933333	0.866667	0.6	0.4
IG	1	113	0.933333	0.866667	0.6	0.4
IG	1	114	0.933333	0.866667	0.6	0.4
IG	1	115	0.933333	0.866667	0.6	0.4
IG	1	116	0.933333	0.866667	0.6	0.4
IG	1	117	0.933333	0.866667	0.6	0.4
IG	1	118	0.933333	0.866667	0.6	0.4
IG	1	119	0.933333	0.866667	0.6	0.4
IG	1	120	0.933333	0.866667	0.6	0.4
IG	1	121	0.933333	0.866667	0.6	0.4
IG	1	122	0.933333	0.866667	0.6	0.4
IG	1	123	0.933333	0.866667	0.6	0.4
IG	1	124	0.933333	0.866667	0.6	0.4
IG	1	125	0.933333	0.866667	0.6	0.4
IG	1	126	0.933333	0.866667	0.6	0.4
IG	1	127	0.933333	0.866667	0.6	0.4
IG	1	128	0.933333	0.866667	0.6	0.4
IG	1	129	0.933333	0.933333	0.6	0.4
IG	1	130	0.933333	0.933333	0.6	0.4
IG	1	131	0.933333	0.866667	0.6	0.4
IG	1	132	0.933333	0.866667	0.6	0.4
IG	1	133	0.933333	0.8	0.6	0.4
IG	1	134	0.933333	0.8	0.6	0.4
IG	1	135	0.933333	0.8	0.6	0.4
IG	1	136	0.933333	0.8	0.6	0.4
IG	1	137	0.933333	0.866667	0.6	0.4
IG	1	138	0.933333	0.8	0.6	0.4
IG	1	139	0.933333	0.8	0.6	0.4
IG	1	140	0.933333	0.8	0.6	0.4
IG	1	141	0.933333	0.8	0.666667	0.4
IG	1	142	0.933333	0.8	0.666667	0.4
IG	1	143	0.933333	0.8	0.666667	0.4
IG	1	144	0.933333	0.8	0.666667	0.4
IG	1	145	0.933333	0.8	0.733333	0.4
IG	1	146	0.933333	0.8	0.733333	0.4
IG	1	147	0.933333	0.8	0.666667	0.4
IG	1	148	0.933333	0.8	0.666667	0.4
IG	1	149	0.933333	0.8	0.666667	0.4
IG	1	150	0.933333	0.8	0.733333	0.4
IG	1	151	0.933333	0.8	0.733333	0.4
IG	1	152	0.933333	0.8	0.733333	0.4
IG	1	153	0.933333	0.8	0.733333	0.4
IG	1	154	0.933333	0.8	0.733333	0.4
IG	1	155	0.933333	0.8	0.666667	0.4
IG	1	156	0.933333	0.8	0.6	0.4
IG	1	157	0.933333	0.8	0.533333	0.4
IG	1	158	0.933333	0.8	0.533333	0.4
IG	1	159	0.933333	0.8	0.533333	0.4
IG	1	160	0.933333	0.8	0.533333	0.4
IG	1	161	0.933333	0.8	0.466667	0.4
IG	1	162	0.933333	0.8	0.533333	0.4
IG	1	163	0.933333	0.8	0.533333	0.4
IG	1	164	0.933333	0.8	0.466667	0.4
IG	1	165	0.933333	0.8	0.466667	0.4
IG	1	166	0.933333	0.8	0.466667	0.4
IG	1	167	0.933333	0.8	0.533333	0.4
IG	1	168	0.933333	0.8	0.6	0.4
IG	1	169	0.933333	0.8	0.6	0.4
IG	1	170	0.933333	0.8	0.6	0.4
IG	1	171	0.933333	0.8	0.666667	0.4
IG	1	172	0.933333	0.8	0.733333	0.4
IG	1	173	0.933333	0.8	0.733333	0.4
IG	1	174	0.933333	0.8	0.733333	0.4
IG	1	175	0.933333	0.8	0.733333	0.4
IG	1	176	0.933333	0.8	0.8	0.4
IG	1	177	0.933333	0.8	0.8	0.4
IG	1	178	0.933333	0.8	0.8	0.4
IG	1	179	0.933333	0.8	0.866667	0.4
IG	1	180	0.933333	0.8	0.866667	0.4
IG	1	181	0.933333	0.8	0.866667	0.4
IG	1	182	0.933333	0.8	0.8	0.4
IG	1	183	0.933333	0.8	0.8	0.4
IG	1	184	0.933333	0.8	0.866667	0.4
IG	1	185	0.933333	0.8	0.933333	0.4
IG	1	186	0.933333	0.8	0.933333	0.4
IG	1	187	0.933333	0.8	0.933333	0.4
IG	1	188	0.933333	0.8	0.866667	0.4
IG	1	189	0.933333	0.8	0.8	0.4
IG	1	190	0.933333	0.8	0.8	0.4
IG	1	191	0.933333	0.8	0.8	0.4
IG	1	192	0.933333	0.8	0.733333	0.4
IG	1	193	0.933333	0.8	0.733333	0.4
IG	1	194	0.933333	0.8	0.733333	0.4
IG	1	195	0.933333	0.8	0.666667	0.4
IG	1	196	0.933333	0.8	0.666667	0.4
IG	1	197	0.933333	0.8	0.666667	0.4
IG	1	198	0.933333	0.8	0.666667	0.4
IG	1	199	0.933333	0.8	0.666667	0.4
IG	1	200	0.933333	0.8	0.666667	0.4
IG	1	201	0.933333	0.8	0.666667	0.4
IG	1	202	0.933333	0.8	0.6	0.4
IG	1	203	0.933333	0.8	0.666667	0.4
IG	1	204	0.933333	0.8	0.733333	0.4
IG	1	205	0.933333	0.8	0.733333	0.4
IG	1	206	0.933333	0.8	0.666667	0.4
IG	1	207	0.933333	0.8	0.666667	0.4
IG	1	208	0.933333	0.8	0.666667	0.4
IG	1	209	0.933333	0.8	0.666667	0.4
IG	1	210	0.933333	0.8	0.733333	0.4
IG	1	211	0.933333	0.8	0.733333	0.4
IG	1	212	0.933333	0.8	0.8	0.4
IG	1	213	0.933333	0.8	0.733333	0.4
IG	1	214	0.933333	0.8	0.733333	0.4
IG	1	215	0.933333	0.8	0.733333	0.333333
IG	1	216	0.933333	0.8	0.733333	0.333333
IG	1	217	0.933333	0.8	0.733333	0.333333
IG	1	218	0.933333	0.8	0.733333	0.4
IG	1	219	0.933333	0.8	0.733333	0.466667
IG	1	220	0.933333	0.8	0.733333	0.466667
IG	1	221	0.933333	0.8	0.733333	0.533333
IG	1	222	0.933333	0.8	0.733333	0.466667
IG	1	223	0.933333	0.8	0.733333	0.4
IG	1	224	0.933333	0.8	0.733333	0.466667
IG	1	225	0.933333	0.8	0.733333	0.533333
IG	1	226	0.933333	0.8	0.733333	0.533333
IG	1	227	0.933333	0.8	0.733333	0.466667
IG	1	228	0.933333	0.8	0.733333	0.466667
IG	1	229	0.933333	0.8	0.733333	0.4
IG	1	230	0.933333	0.8	0.733333	0.466667
IG	1	231	0.933333	0.8	0.733333	0.466667
IG	1	232	0.933333	0.8	0.733333	0.533333
IG	1	233	0.933333	0.8	0.733333	0.533333
IG	1	234	0.933333	0.8	0.733333	0.533333
IG	1	235	0.933333	0.8	0.733333	0.533333
IG	1	236	0.933333	0.8	0.733333	0.466667
IG	1	237	0.933333	0.8	0.733333	0.533333
IG	1	238	0.933333	0.8	0.733333	0.533333
IG	1	239	0.933333	0.8	0.733333	0.466667
IG	1	240	0.933333	0.8	0.733333	0.466667
IG	1	241	0.933333	0.8	0.733333	0.4
IG	1	242	0.933333	0.8	0.733333	0.4
IG	1	243	0.933333	0.8	0.733333	0.4
IG	1	244	0.933333	0.8	0.733333	0.4
IG	1	245	0.933333	0.8	0.733333	0.333333
IG	1	246	0.933333	0.8	0.733333	0.4
IG	1	247	0.933333	0.8	0.733333	0.4
IG	1	248	0.933333	0.8	0.733333	0.333333
IG	1	249	0.933333	0.8	0.733333	0.333333
IG	1	250	0.933333	0.8	0.733333	0.333333
IG	2	1	0.666667	0.533333	0.4	0.533333
IG	2	2	0.666667	0.466667	0.4	0.533333
IG	2	3	0.666667	0.466667	0.4	0.533333
IG	2	4	0.666667	0.533333	0.4	0.533333
IG	2	5	0.666667	0.466667	0.4	0.533333
IG	2	6	0.666667	0.4	0.4	0.533333
IG	2	7	0.666667	0.333333	0.4	0.533333
IG	2	8	0.666667	0.4	0.4	0.533333
IG	2	9	0.666667	0.466667	0.4	0.533333
IG	2	10	0.666667	0.466667	0.4	0.533333
IG	2	11	0.666667	0.466667	0.4	0.533333
IG	2	12	0.666667	0.466667	0.4	0.533333
IG	2	13	0.666667	0.466667	0.4	0.533333
IG	2	14	0.666667	0.466667	0.4	0.533333
IG	2	15	0.666667	0.466667	0.4	0.533333
IG	2	16	0.666667	0.466667	0.4	0.533333
IG	2	17	0.666667	0.533333	0.4	0.533333
IG	2	18	0.666667	0.466667	0.4	0.533333
IG	2	19	0.666667	0.4	0.4	0.533333
IG	2	20	0.666667	0.4	0.4	0.533333
IG	2	21	0.666667	0.466667	0.4	0.533333
IG	2	22	0.666667	0.466667	0.4	0.533333
IG	2	23	0.666667	0.466667	0.4	0.533333
IG	2	24	0.666667	0.466667	0.4	0.533333
IG	2	25	0.666667	0.4	0.4	0.533333
IG	2	26	0.666667	0.466667	0.4	0.533333
IG	2	27	0.666667	0.4	0.4	0.533333
IG	2	28	0.666667	0.333333	0.4	0.533333
IG	2	29	0.666667	0.4	0.4	0.533333
IG	2	30	0.666667	0.4	0.4	0.533333
IG	2	31	0.666667	0.466667	0.4	0.533333
IG	2	32	0.666667	0.4	0.4	0.533333
IG	2	33	0.666667	0.4	0.4	0.533333
IG	2	34	0.733333	0.4	0.4	0.533333
IG	2	35	0.8	0.4	0.4	0.533333
IG	2	36	0.866667	0.4	0.4	0.533333
IG	2	37	0.866667	0.4	0.4	0.533333
IG	2	38	0.933333	0.4	0.4	0.533333
IG	2	39	0.933333	0.4	0.4	0.533333
IG	2	40	0.933333	0.4	0.4	0.533333
IG	2	41	0.933333	0.4	0.4	0.533333
IG	2	42	1	0.4	0.4	0.533333
IG	2	43	1	0.4	0.4	0.533333
IG	2	44	1	0.4	0.4	0.533333
IG	2	45	1	0.4	0.4	0.533333
IG	2	46	1	0.4	0.4	0.533333
IG	2	47	1	0.4	0.4	0.533333
IG	2	48	1	0.4	0.4	0.533333
IG	2	49	1	0.4	0.4	0.533333
IG	2	50	1	0.4	0.4	0.533333
IG	2	51	1	0.4	0.4	0.533333
IG	2	52	1	0.4	0.4	0.533333
IG	2	53	1	0.4	0.4	0.533333
IG	2	54	1	0.4	0.4	0.533333
IG	2	55	1	0.4	0.4	0.533333
IG	2	56	1	0.4	0.4	0.533333
IG	2	57	1	0.4	0.4	0.533333
IG	2	58	1	0.4	0.4	0.533333
IG	2	59	1	0.4	0.4	0.533333
IG	2	60	1	0.4	0.4	0.533333
IG	2	61	1	0.4	0.4	0.533333
IG	2	62	1	0.4	0.4	0.533333
IG	2	63	1	0.4	0.4	0.533333
IG	2	64	1	0.4	0.4	0.533333
IG	2	65	1	0.4	0.4	0.533333
IG	2	66	0.933333	0.4	0.4	0.533333
IG	2	67	0.933333	0.4	0.4	0.533333
IG	2	68	0.933333	0.4	0.4	0.533333
IG	2	69	0.866667	0.4	0.4	0.533333
IG	2	70	0.866667	0.4	0.4	0.533333
IG	2	71	0.866667	0.4	0.4	0.533333
IG	2	72	0.866667	0.4	0.4	0.533333
IG	2	73	0.866667	0.4	0.4	0.533333
IG	2	74	0.866667	0.4	0.4	0.533333
IG	2	75	0.866667	0.4	0.4	0.533333
IG	2	76	0.866667	0.4	0.4	0.533333
IG	2	77	0.8	0.4	0.4	0.533333
IG	2	78	0.8	0.4	0.4	0.533333
IG	2	79	0.8	0.4	0.4	0.533333
IG	2	80	0.733333	0.4	0.4	0.533333
IG	2	81	0.8	0.4	0.4	0.533333
IG	2	82	0.8	0.4	0.4	0.533333
IG	2	83	0.8	0.4	0.4	0.533333
IG	2	84	0.866667	0.4	0.4	0.533333
IG	2	85	0.866667	0.4	0.4	0.533333
IG	2	86	0.866667	0.4	0.4	0.533333
IG	2	87	0.866667	0.4	0.4	0.533333
IG	2	88	0.866667	0.4	0.4	0.533333
IG	2	89	0.866667	0.4	0.4	0.533333
IG	2	90	0.866667	0.4	0.4	0.533333
IG	2	91	0.866667	0.4	0.4	0.533333
IG	2	92	0.933333	0.4	0.4	0.533333
IG	2	93	0.933333	0.4	0.4	0.533333
IG	2	94	0.933333	0.4	0.4	0.533333
IG	2	95	1	0.4	0.4	0.533333
IG	2	96	1	0.4	0.4	0.533333
IG	2	97	1	0.4	0.4	0.533333
IG	2	98	1	0.4	0.4	0.533333
IG	2	99	1	0.4	0.4	0.533333
IG	2	100	1	0.4	0.4	0.533333
IG	2	101	1	0.4	0.4	0.533333
IG	2	102	1	0.4	0.4	0.533333
IG	2	103	1	0.4	0.4	0.533333
IG	2	104	1	0.4	0.4	0.533333
IG	2	105	1	0.4	0.4	0.533333
IG	2	106	1	0.4	0.4	0.533333
IG	2	107	1	0.4	0.4	0.533333
IG	2	108	0.933333	0.4	0.4	0.533333
IG	2	109	0.933333	0.4	0.4	0.533333
IG	2	110	0.933333	0.4	0.4	0.533333
IG	2	111	0.933333	0.4	0.4	0.533333
IG	2	112	0.933333	0.4	0.4	0.533333
IG	2	113	0.933333	0.4	0.4	0.533333
IG	2	114	0.933333	0.4	0.4	0.533333
IG	2	115	0.933333	0.4	0.4	0.533333
IG	2	116	0.933333	0.4	0.4	0.533333
IG	2	117	0.933333	0.4	0.4	0.533333
IG	2	118	0.933333	0.4	0.4	0.533333
IG	2	119	0.933333	0.4	0.4	0.533333
IG	2	120	0.866667	0.4	0.4	0.533333
IG	2	121	0.866667	0.4	0.4	0.533333
IG	2	122	0.866667	0.4	0.4	0.533333
IG	2	123	0.933333	0.4	0.4	0.533333
IG	2	124	0.933333	0.4	0.4	0.533333
IG	2	125	0.933333	0.4	0.4	0.533333
IG	2	126	0.933333	0.4	0.4	0.533333
IG	2	127	0.933333	0.4	0.4	0.533333
IG	2	128	0.933333	0.4	0.4	0.533333
IG	2	129	0.866667	0.4	0.4	0.533333
IG	2	130	0.866667	0.4	0.4	0.533333
IG	2	131	0.866667	0.4	0.4	0.533333
IG	2	132	0.866667	0.4	0.4	0.533333
IG	2	133	0.866667	0.4	0.4	0.533333
IG	2	134	0.866667	0.4	0.4	0.533333
IG	2	135	0.933333	0.4	0.4	0.533333
IG	2	136	0.933333	0.4	0.4	0.533333
IG	2	137	0.933333	0.4	0.4	0.533333
IG	2	138	0.933333	0.4	0.4	0.533333
IG	2	139	0.933333	0.4	0.4	0.533333
IG	2	140	0.933333	0.4	0.4	0.533333
IG	2	141	0.933333	0.4	0.4	0.533333
IG	2	142	0.933333	0.4	0.4	0.533333
IG	2	143	0.933333	0.4	0.4	0.533333
IG	2	144	0.933333	0.4	0.4	0.533333
IG	2	145	0.933333	0.4	0.4	0.533333
IG	2	146	0.933333	0.4	0.4	0.533333
IG	2	147	0.933333	0.4	0.4	0.533333
IG	2	148	0.933333	0.4	0.4	0.533333
IG	2	149	0.933333	0.4	0.4	0.533333
IG	2	150	0.933333	0.4	0.4	0.533333
IG	2	151	0.933333	0.4	0.4	0.533333
IG	2	152	0.933333	0.4	0.4	0.533333
IG	2	153	0.933333	0.4	0.4	0.533333
IG	2	154	0.933333	0.4	0.4	0.533333
IG	2	155	0.933333	0.4	0.4	0.533333
IG	2	156	0.933333	0.4	0.4	0.533333
IG	2	157	0.933333	0.4	0.4	0.6
IG	2	158	0.933333	0.4	0.4	0.6
IG	2	159	0.933333	0.4	0.4	0.6
IG	2	160	0.933333	0.4	0.4	0.6
IG	2	161	0.933333	0.4	0.4	0.533333
IG	2	162	0.933333	0.4	0.4	0.6
IG	2	163	0.933333	0.4	0.4	0.6
IG	2	164	0.933333	0.4	0.4	0.6
IG	2	165	0.933333	0.4	0.4	0.666667
IG	2	166	0.933333	0.4	0.4	0.666667
IG	2	167	0.933333	0.4	0.4	0.733333
IG	2	168	0.933333	0.4	0.4	0.8
IG	2	169	0.933333	0.4	0.4	0.733333
IG	2	170	0.933333	0.4	0.4	0.666667
IG	2	171	0.933333	0.4	0.4	0.666667
IG	2	172	0.933333	0.4	0.4	0.6
IG	2	173	0.933333	0.4	0.4	0.6
IG	2	174	0.933333	0.4	0.4	0.666667
IG	2	175	0.933333	0.4	0.4	0.733333
IG	2	176	0.933333	0.4	0.4	0.733333
IG	2	177	0.933333	0.4	0.4	0.733333
IG	2	178	0.933333	0.4	0.4	0.666667
IG	2	179	0.933333	0.4	0.4	0.6
IG	2	180	0.933333	0.4	0.4	0.533333
IG	2	181	0.933333	0.4	0.4	0.466667
IG	2	182	0.933333	0.4	0.4	0.466667
IG	2	183	0.933333	0.4	0.4	0.4
IG	2	184	0.933333	0.4	0.4	0.466667
IG	2	185	0.933333	0.4	0.4	0.533333
IG	2	186	0.933333	0.4	0.4	0.466667
IG	2	187	0.933333	0.4	0.4	0.533333
IG	2	188	0.933333	0.4	0.4	0.533333
IG	2	189	0.933333	0.4	0.4	0.533333
IG	2	190	0.933333	0.4	0.4	0.533333
IG	2	191	0.933333	0.4	0.4	0.6
IG	2	192	0.933333	0.4	0.4	0.533333
IG	2	193	0.933333	0.4	0.4	0.533333
IG	2	194	0.933333	0.4	0.4	0.6
IG	2	195	0.933333	0.4	0.4	0.666667
IG	2	196	0.933333	0.4	0.4	0.666667
IG	2	197	0.933333	0.4	0.4	0.666667
IG	2	198	0.933333	0.4	0.4	0.666667
IG	2	199	0.933333	0.4	0.4	0.666667
IG	2	200	0.933333	0.4	0.4	0.6
IG	2	201	0.933333	0.4	0.4	0.6
IG	2	202	0.933333	0.4	0.4	0.6
IG	2	203	0.933333	0.4	0.4	0.533333
IG	2	204	0.933333	0.4	0.4	0.533333
IG	2	205	0.933333	0.4	0.4	0.466667
IG	2	206	0.933333	0.4	0.4	0.4
IG	2	207	0.933333	0.4	0.4	0.4
IG	2	208	0.933333	0.4	0.4	0.466667
IG	2	209	0.933333	0.4	0.4	0.466667
IG	2	210	0.933333	0.4	0.4	0.4
IG	2	211	0.933333	0.4	0.4	0.4
IG	2	212	0.933333	0.4	0.4	0.4
IG	2	213	0.933333	0.4	0.4	0.4
IG	2	214	0.933333	0.4	0.4	0.4
IG	2	215	0.933333	0.4	0.4	0.4
IG	2	216	0.933333	0.4	0.4	0.4
IG	2	217	0.933333	0.4	0.4	0.333333
IG	2	218	0.933333	0.4	0.4	0.4
IG	2	219	0.933333	0.4	0.4	0.4
IG	2	220	0.933333	0.4	0.4	0.4
IG	2	221	0.933333	0.4	0.4	0.4
IG	2	222	0.933333	0.4	0.4	0.4
IG	2	223	0.933333	0.4	0.4	0.333333
IG	2	224	0.933333	0.4	0.4	0.333333
IG	2	225	0.933333	0.4	0.4	0.333333
IG	2	226	0.933333	0.4	0.4	0.333333
IG	2	227	0.933333	0.4	0.4	0.333333
IG	2	228	0.933333	0.4	0.4	0.4
IG	2	229	0.933333	0.4	0.4	0.333333
IG	2	230	0.933333	0.4	0.4	0.333333
IG	2	231	0.933333	0.4	0.4	0.4
IG	2	232	0.933333	0.4	0.4	0.4
IG	2	233	0.933333	0.4	0.4	0.4
IG	2	234	0.933333	0.4	0.4	0.333333
IG	2	235	0.933333	0.4	0.4	0.333333
IG	2	236	0.933333	0.4	0.4	0.333333
IG	2	237	0.933333	0.4	0.4	0.333333
IG	2	238	0.933333	0.4	0.4	0.333333
IG	2	239	0.933333	0.4	0.4	0.266667
IG	2	240	0.933333	0.4	0.4	0.266667
IG	2	241	0.933333	0.4	0.4	0.333333
IG	2	242	0.933333	0.4	0.4	0.333333
IG	2	243	0.933333	0.4	0.4	0.333333
IG	2	244	0.933333	0.4	0.4	0.4
IG	2	245	0.933333	0.4	0.4	0.4
IG	2	246	0.933333	0.4	0.4	0.4
IG	2	247	0.933333	0.4	0.4	0.4
IG	2	248	0.933333	0.4	0.4	0.4
IG	2	249	0.933333	0.4	0.4	0.4
IG	2	250	0.933333	0.4	0.4	0.4
IG	3	1	0.866667	0.866667	0.866667	0.466667
IG	3	2	0.866667	0.866667	0.866667	0.466667
IG	3	3	0.866667	0.866667	0.8	0.466667
IG	3	4	0.866667	0.866667	0.8	0.466667
IG	3	5	0.866667	0.866667	0.8	0.466667
IG	3	6	0.866667	0.866667	0.8	0.466667
IG	3	7	0.866667	0.866667	0.8	0.466667
IG	3	8	0.866667	0.866667	0.733333	0.466667
IG	3	9	0.866667	0.866667	0.733333	0.466667
IG	3	10	0.866667	0.866667	0.733333	0.466667
IG	3	11	0.866667	0.866667	0.733333	0.466667
IG	3	12	0.866667	0.866667	0.8	0.466667
IG	3	13	0.866667	0.866667	0.866667	0.466667
IG	3	14	0.866667	0.866667	0.866667	0.466667
IG	3	15	0.866667	0.866667	0.866667	0.466667
IG	3	16	0.866667	0.866667	0.866667	0.466667
IG	3	17	0.866667	0.866667	0.866667	0.466667
IG	3	18	0.866667	0.866667	0.866667	0.533333
IG	3	19	0.866667	0.866667	0.866667	0.466667
IG	3	20	0.866667	0.866667	0.866667	0.466667
IG	3	21	0.866667	0.866667	0.866667	0.4
IG	3	22	0.866667	0.866667	0.866667	0.4
IG	3	23	0.866667	0.866667	0.866667	0.4
IG	3	24	0.866667	0.866667	0.866667	0.333333
IG	3	25	0.866667	0.866667	0.866667	0.333333
IG	3	26	0.866667	0.866667	0.866667	0.4
IG	3	27	0.866667	0.866667	0.866667	0.4
IG	3	28	0.866667	0.866667	0.866667	0.4
IG	3	29	0.866667	0.866667	0.866667	0.333333
IG	3	30	0.866667	0.866667	0.866667	0.333333
IG	3	31	0.933333	0.866667	0.866667	0.333333
IG	3	32	0.933333	0.866667	0.866667	0.333333
IG	3	33	0.866667	0.866667	0.866667	0.333333
IG	3	34	0.866667	0.866667	0.866667	0.333333
IG	3	35	0.866667	0.866667	0.866667	0.333333
IG	3	36	0.866667	0.866667	0.866667	0.333333
IG	3	37	0.866667	0.866667	0.866667	0.333333
IG	3	38	0.866667	0.866667	0.866667	0.333333
IG	3	39	0.866667	0.866667	0.866667	0.333333
IG	3	40	0.866667	0.866667	0.866667	0.333333
IG	3	41	0.866667	0.866667	0.866667	0.333333
IG	3	42	0.933333	0.866667	0.866667	0.333333
IG	3	43	0.933333	0.866667	0.866667	0.333333
IG	3	44	0.933333	0.866667	0.866667	0.333333
IG	3	45	0.933333	0.866667	0.866667	0.333333
IG	3	46	0.933333	0.866667	0.866667	0.333333
IG	3	47	0.933333	0.866667	0.866667	0.333333
IG	3	48	0.933333	0.866667	0.866667	0.333333
IG	3	49	0.933333	0.866667	0.866667	0.333333
IG	3	50	0.933333	0.866667	0.866667	0.333333
IG	3	51	0.933333	0.866667	0.866667	0.333333
IG	3	52	0.933333	0.866667	0.933333	0.333333
IG	3	53	0.933333	0.866667	0.866667	0.333333
IG	3	54	0.933333	0.866667	0.866667	0.333333
IG	3	55	0.933333	0.866667	0.866667	0.333333
IG	3	56	0.933333	0.866667	0.866667	0.333333
IG	3	57	0.933333	0.866667	0.933333	0.333333
IG	3	58	0.933333	0.933333	0.933333	0.333333
IG	3	59	0.933333	0.933333	0.933333	0.333333
IG	3	60	0.933333	0.933333	0.933333	0.333333
IG	3	61	0.933333	0.933333	0.933333	0.333333
IG	3	62	0.933333	0.933333	0.933333	0.333333
IG	3	63	0.933333	0.933333	0.933333	0.333333
IG	3	64	0.933333	0.933333	0.933333	0.333333
IG	3	65	0.933333	0.933333	0.933333	0.333333
IG	3	66	0.933333	0.933333	0.933333	0.333333
IG	3	67	0.933333	0.933333	0.933333	0.333333
IG	3	68	0.933333	0.933333	0.933333	0.333333
IG	3	69	0.933333	0.933333	0.933333	0.333333
IG	3	70	0.933333	0.933333	0.933333	0.333333
IG	3	71	0.933333	0.933333	0.933333	0.4
IG	3	72	0.933333	0.933333	0.933333	0.333333
IG	3	73	0.933333	0.933333	0.933333	0.4
IG	3	74	0.933333	0.933333	0.933333	0.4
IG	3	75	0.933333	0.933333	0.933333	0.4
IG	3	76	0.933333	0.933333	0.933333	0.4
IG	3	77	0.933333	0.933333	0.933333	0.466667
IG	3	78	0.933333	0.933333	0.933333	0.466667
IG	3	79	0.933333	0.933333	0.933333	0.466667
IG	3	80	0.933333	0.933333	0.933333	0.466667
IG	3	81	0.933333	0.933333	0.933333	0.466667
IG	3	82	0.933333	0.933333	0.933333	0.466667
IG	3	83	0.933333	0.933333	0.933333	0.466667
IG	3	84	0.933333	0.933333	0.933333	0.466667
IG	3	85	0.933333	0.933333	0.933333	0.533333
IG	3	86	0.933333	0.933333	0.933333	0.466667
IG	3	87	0.933333	0.933333	0.933333	0.533333
IG	3	88	0.933333	0.933333	0.933333	0.533333
IG	3	89	0.933333	0.933333	0.933333	0.533333
IG	3	90	0.933333	0.933333	0.933333	0.6
IG	3	91	0.933333	0.933333	0.933333	0.666667
IG	3	92	0.933333	0.933333	0.933333	0.6
IG	3	93	0.933333	0.933333	0.933333	0.6
IG	3	94	0.933333	0.933333	0.933333	0.6
IG	3	95	0.933333	0.933333	0.933333	0.6
IG	3	96	0.933333	0.933333	0.933333	0.6
IG	3	97	0.933333	0.933333	0.933333	0.6
IG	3	98	0.933333	0.933333	0.933333	0.6
IG	3	99	0.933333	0.933333	0.933333	0.6
IG	3	100	0.933333	0.933333	0.933333	0.6
IG	3	101	0.933333	0.933333	0.933333	0.6
IG	3	102	0.933333	0.933333	0.933333	0.6
IG	3	103	0.933333	0.933333	0.933333	0.6
IG	3	104	0.933333	0.933333	0.933333	0.6
IG	3	105	1	0.933333	0.933333	0.6
IG	3	106	0.933333	0.933333	0.933333	0.6
IG	3	107	0.933333	0.933333	0.933333	0.6
IG	3	108	0.933333	0.933333	0.933333	0.6
IG	3	109	0.933333	0.933333	0.933333	0.6
IG	3	110	0.933333	0.933333	0.933333	0.6
IG	3	111	0.933333	0.933333	0.933333	0.6
IG	3	112	0.933333	0.933333	0.933333	0.6
IG	3	113	0.933333	0.933333	0.933333	0.6
IG	3	114	0.933333	0.933333	0.933333	0.6
IG	3	115	0.933333	0.933333	0.933333	0.6
IG	3	116	0.933333	0.933333	0.933333	0.666667
IG	3	117	0.933333	0.933333	0.933333	0.666667
IG	3	118	0.933333	0.933333	0.933333	0.6
IG	3	119	0.933333	0.933333	0.933333	0.533333
IG	3	120	0.933333	0.933333	0.933333	0.466667
IG	3	121	0.933333	0.933333	0.933333	0.4
IG	3	122	0.933333	0.933333	0.933333	0.4
IG	3	123	0.933333	0.933333	0.933333	0.4
IG	3	124	0.933333	0.933333	0.933333	0.333333
IG	3	125	0.933333	0.933333	0.933333	0.333333
IG	3	126	0.933333	0.933333	0.933333	0.266667
IG	3	127	0.933333	0.933333	0.933333	0.2
IG	3	128	0.933333	0.933333	0.933333	0.266667
IG	3	129	0.933333	0.933333	0.933333	0.333333
IG	3	130	0.933333	0.933333	0.933333	0.333333
IG	3	131	0.933333	0.933333	0.866667	0.333333
IG	3	132	0.933333	0.933333	0.866667	0.333333
IG	3	133	0.933333	0.933333	0.8	0.333333
IG	3	134	0.933333	0.933333	0.733333	0.333333
IG	3	135	0.933333	0.933333	0.666667	0.333333
IG	3	136	0.933333	0.933333	0.6	0.333333
IG	3	137	0.933333	0.933333	0.6	0.333333
IG	3	138	0.933333	0.933333	0.6	0.333333
IG	3	139	0.933333	0.933333	0.533333	0.333333
IG	3	140	0.933333	0.933333	0.533333	0.333333
IG	3	141	0.933333	0.933333	0.6	0.333333
IG	3	142	0.933333	0.933333	0.6	0.333333
IG	3	143	0.933333	0.933333	0.533333	0.333333
IG	3	144	0.933333	0.933333	0.533333	0.333333
IG	3	145	0.933333	1	0.533333	0.333333
IG	3	146	0.933333	1	0.533333	0.333333
IG	3	147	0.933333	1	0.533333	0.333333
IG	3	148	0.933333	1	0.533333	0.333333
IG	3	149	0.933333	1	0.533333	0.333333
IG	3	150	0.933333	1	0.533333	0.333333
IG	3	151	0.933333	1	0.533333	0.333333
IG	3	152	0.933333	1	0.533333	0.333333
IG	3	153	0.933333	1	0.533333	0.333333
IG	3	154	0.933333	1	0.533333	0.4
IG	3	155	0.933333	1	0.533333	0.466667
IG	3	156	0.933333	1	0.533333	0.533333
IG	3	157	0.933333	1	0.533333	0.6
IG	3	158	0.933333	1	0.533333	0.6
IG	3	159	0.933333	1	0.533333	0.666667
IG	3	160	0.933333	1	0.533333	0.6
IG	3	161	0.933333	1	0.533333	0.666667
IG	3	162	0.933333	1	0.533333	0.6
IG	3	163	0.933333	1	0.533333	0.6
IG	3	164	0.933333	1	0.533333	0.666667
IG	3	165	0.933333	1	0.533333	0.6
IG	3	166	0.933333	1	0.533333	0.533333
IG	3	167	0.933333	1	0.533333	0.6
IG	3	168	0.933333	1	0.533333	0.533333
IG	3	169	0.933333	1	0.533333	0.533333
IG	3	170	0.933333	1	0.533333	0.533333
IG	3	171	0.933333	1	0.533333	0.466667
IG	3	172	0.933333	1	0.533333	0.4
IG	3	173	0.933333	1	0.533333	0.4
IG	3	174	0.933333	1	0.533333	0.333333
IG	3	175	0.933333	1	0.533333	0.333333
IG	3	176	0.933333	1	0.533333	0.333333
IG	3	177	0.933333	1	0.533333	0.4
IG	3	178	0.933333	1	0.533333	0.466667
IG	3	179	0.933333	1	0.533333	0.4
IG	3	180	0.933333	1	0.533333	0.4
IG	3	181	0.933333	1	0.533333	0.466667
IG	3	182	0.933333	1	0.533333	0.466667
IG	3	183	0.933333	1	0.533333	0.466667
IG	3	184	0.933333	1	0.533333	0.4
IG	3	185	0.933333	1	0.533333	0.4
IG	3	186	0.933333	1	0.533333	0.4
IG	3	187	0.933333	1	0.533333	0.4
IG	3	188	0.933333	1	0.533333	0.466667
IG	3	189	0.933333	1	0.533333	0.466667
IG	3	190	0.933333	1	0.533333	0.466667
IG	3	191	0.933333	1	0.533333	0.466667
IG	3	192	0.933333	1	0.533333	0.466667
IG	3	193	0.933333	1	0.533333	0.466667
IG	3	194	0.933333	1	0.533333	0.466667
IG	3	195	0.933333	1	0.533333	0.533333
IG	3	196	0.933333	1	0.533333	0.466667
IG	3	197	0.933333	1	0.533333	0.466667
IG	3	198	0.933333	1	0.466667	0.466667
IG	3	199	0.933333	1	0.533333	0.466667
IG	3	200	0.933333	1	0.466667	0.466667
IG	3	201	0.933333	1	0.533333	0.466667
IG	3	202	0.933333	1	0.6	0.466667
IG	3	203	0.933333	1	0.666667	0.466667
IG	3	204	0.933333	1	0.666667	0.466667
IG	3	205	0.933333	1	0.666667	0.466667
IG	3	206	0.933333	1	0.666667	0.466667
IG	3	207	0.933333	1	0.666667	0.466667
IG	3	208	0.933333	1	0.666667	0.466667
IG	3	209	0.933333	1	0.666667	0.466667
IG	3	210	0.933333	1	0.6	0.466667
IG	3	211	0.933333	1	0.666667	0.466667
IG	3	212	0.933333	1	0.666667	0.466667
IG	3	213	0.933333	1	0.733333	0.466667
IG	3	214	0.933333	1	0.666667	0.466667
IG	3	215	0.933333	1	0.733333	0.466667
IG	3	216	0.933333	1	0.733333	0.466667
IG	3	217	0.933333	1	0.733333	0.466667
IG	3	218	0.933333	1	0.733333	0.466667
IG	3	219	0.933333	1	0.8	0.466667
IG	3	220	0.933333	1	0.733333	0.466667
IG	3	221	0.933333	1	0.733333	0.466667
IG	3	222	0.933333	1	0.8	0.466667
IG	3	223	0.933333	1	0.733333	0.466667
IG	3	224	0.933333	1	0.733333	0.466667
IG	3	225	0.933333	1	0.8	0.466667
IG	3	226	0.933333	1	0.733333	0.466667
IG	3	227	0.933333	1	0.733333	0.466667
IG	3	228	0.933333	1	0.733333	0.466667
IG	3	229	0.933333	1	0.8	0.466667
IG	3	230	0.933333	1	0.733333	0.466667
IG	3	231	0.933333	1	0.733333	0.466667
IG	3	232	0.933333	1	0.733333	0.466667
IG	3	233	0.933333	1	0.733333	0.466667
IG	3	234	0.933333	1	0.733333	0.466667
IG	3	235	0.933333	1	0.8	0.466667
IG	3	236	0.933333	1	0.8	0.466667
IG	3	237	0.933333	1	0.8	0.466667
IG	3	238	0.933333	1	0.866667	0.466667
IG	3	239	0.933333	1	0.866667	0.466667
IG	3	240	0.933333	1	0.866667	0.466667
IG	3	241	0.933333	1	0.933333	0.466667
IG	3	242	0.933333	1	0.933333	0.466667
IG	3	243	0.933333	1	0.933333	0.466667
IG	3	244	0.933333	1	0.933333	0.466667
IG	3	245	0.933333	1	0.933333	0.466667
IG	3	246	0.933333	1	0.933333	0.466667
IG	3	247	0.933333	1	0.933333	0.466667
IG	3	248	0.933333	1	0.933333	0.466667
IG	3	249	0.933333	1	0.933333	0.533333
IG	3	250	0.933333	1	0.933333	0.533333
IG	4	1	0.666667	0.533333	0.6	0.533333
IG	4	2	0.666667	0.533333	0.6	0.533333
IG	4	3	0.733333	0.533333	0.6	0.533333
IG	4	4	0.8	0.533333	0.6	0.533333
IG	4	5	0.8	0.533333	0.6	0.533333
IG	4	6	0.866667	0.533333	0.6	0.533333
IG	4	7	0.866667	0.533333	0.6	0.533333
IG	4	8	0.866667	0.533333	0.6	0.533333
IG	4	9	0.866667	0.533333	0.6	0.533333
IG	4	10	0.866667	0.533333	0.6	0.533333
IG	4	11	0.866667	0.533333	0.6	0.533333
IG	4	12	0.866667	0.533333	0.6	0.533333
IG	4	13	0.866667	0.533333	0.6	0.533333
IG	4	14	0.866667	0.533333	0.6	0.533333
IG	4	15	0.866667	0.533333	0.6	0.533333
IG	4	16	0.933333	0.533333	0.6	0.533333
IG	4	17	1	0.533333	0.6	0.533333
IG	4	18	1	0.533333	0.6	0.533333
IG	4	19	1	0.533333	0.6	0.533333
IG	4	20	1	0.533333	0.6	0.533333
IG	4	21	1	0.533333	0.6	0.533333
IG	4	22	1	0.533333	0.6	0.533333
IG	4	23	1	0.533333	0.6	0.466667
IG	4	24	1	0.533333	0.6	0.533333
IG	4	25	1	0.533333	0.6	0.6
IG	4	26	1	0.533333	0.6	0.6
IG	4	27	1	0.533333	0.6	0.666667
IG	4	28	1	0.533333	0.6	0.666667
IG	4	29	1	0.533333	0.6	0.733333
IG	4	30	1	0.533333	0.6	0.733333
IG	4	31	1	0.533333	0.6	0.733333
IG	4	32	1	0.533333	0.6	0.8
IG	4	33	1	0.533333	0.6	0.733333
IG	4	34	1	0.533333	0.6	0.733333
IG	4	35	1	0.533333	0.6	0.733333
IG	4	36	1	0.533333	0.6	0.733333
IG	4	37	1	0.533333	0.6	0.666667
IG	4	38	1	0.533333	0.6	0.733333
IG	4	39	1	0.533333	0.6	0.733333
IG	4	40	1	0.533333	0.6	0.733333
IG	4	41	1	0.533333	0.6	0.666667
IG	4	42	1	0.533333	0.6	0.6
IG	4	43	1	0.533333	0.6	0.533333
IG	4	44	1	0.533333	0.6	0.533333
IG	4	45	1	0.533333	0.6	0.533333
IG	4	46	1	0.533333	0.6	0.533333
IG	4	47	1	0.533333	0.6	0.466667
IG	4	48	1	0.533333	0.6	0.533333
IG	4	49	1	0.533333	0.6	0.6
IG	4	50	1	0.533333	0.6	0.6
IG	4	51	1	0.533333	0.6	0.533333
IG	4	52	1	0.533333	0.6	0.6
IG	4	53	1	0.533333	0.6	0.533333
IG	4	54	1	0.533333	0.6	0.533333
IG	4	55	1	0.533333	0.6	0.533333
IG	4	56	1	0.533333	0.6	0.533333
IG	4	57	1	0.533333	0.6	0.533333
IG	4	58	1	0.533333	0.6	0.533333
IG	4	59	1	0.533333	0.6	0.533333
IG	4	60	1	0.533333	0.6	0.533333
IG	4	61	1	0.533333	0.6	0.533333
IG	4	62	1	0.533333	0.6	0.533333
IG	4	63	1	0.533333	0.6	0.533333
IG	4	64	1	0.533333	0.666667	0.533333
IG	4	65	1	0.533333	0.666667	0.533333
IG	4	66	1	0.533333	0.6	0.533333
IG	4	67	1	0.533333	0.533333	0.533333
IG	4	68	1	0.533333	0.466667	0.533333
IG	4	69	1	0.533333	0.466667	0.533333
IG	4	70	1	0.533333	0.4	0.533333
IG	4	71	1	0.533333	0.4	0.533333
IG	4	72	1	0.533333	0.466667	0.533333
IG	4	73	1	0.533333	0.466667	0.533333
IG	4	74	1	0.533333	0.533333	0.533333
IG	4	75	1	0.533333	0.6	0.533333
IG	4	76	1	0.533333	0.533333	0.533333
IG	4	77	1	0.533333	0.6	0.533333
IG	4	78	1	0.533333	0.666667	0.533333
IG	4	79	1	0.533333	0.666667	0.533333
IG	4	80	1	0.533333	0.666667	0.533333
IG	4	81	1	0.533333	0.733333	0.533333
IG	4	82	1	0.533333	0.733333	0.533333
IG	4	83	1	0.533333	0.8	0.533333
IG	4	84	1	0.533333	0.8	0.533333
IG	4	85	1	0.533333	0.866667	0.533333
IG	4	86	1	0.533333	0.866667	0.533333
IG	4	87	1	0.533333	0.866667	0.533333
IG	4	88	1	0.533333	0.8	0.533333
IG	4	89	1	0.533333	0.8	0.533333
IG	4	90	1	0.533333	0.8	0.533333
IG	4	91	1	0.533333	0.866667	0.533333
IG	4	92	1	0.533333	0.8	0.533333
IG	4	93	1	0.533333	0.8	0.533333
IG	4	94	1	0.533333	0.8	0.533333
IG	4	95	1	0.533333	0.733333	0.533333
IG	4	96	1	0.533333	0.733333	0.533333
IG	4	97	1	0.533333	0.733333	0.533333
IG	4	98	1	0.533333	0.733333	0.533333
IG	4	99	1	0.533333	0.733333	0.533333
IG	4	100	1	0.533333	0.733333	0.533333
IG	4	101	1	0.533333	0.733333	0.533333
IG	4	102	1	0.533333	0.733333	0.533333
IG	4	103	1	0.533333	0.733333	0.533333
IG	4	104	1	0.533333	0.733333	0.533333
IG	4	105	1	0.533333	0.733333	0.533333
IG	4	106	1	0.533333	0.733333	0.533333
IG	4	107	1	0.533333	0.733333	0.533333
IG	4	108	1	0.533333	0.733333	0.533333
IG	4	109	1	0.533333	0.733333	0.533333
IG	4	110	1	0.533333	0.733333	0.533333
IG	4	111	1	0.533333	0.733333	0.533333
IG	4	112	1	0.533333	0.733333	0.533333
IG	4	113	1	0.533333	0.733333	0.533333
IG	4	114	1	0.533333	0.733333	0.533333
IG	4	115	1	0.533333	0.733333	0.533333
IG	4	116	1	0.533333	0.733333	0.533333
IG	4	117	1	0.533333	0.733333	0.533333
IG	4	118	1	0.533333	0.733333	0.533333
IG	4	119	1	0.533333	0.733333	0.533333
IG	4	120	1	0.533333	0.733333	0.533333
IG	4	121	1	0.533333	0.733333	0.533333
IG	4	122	1	0.533333	0.733333	0.533333
IG	4	123	1	0.533333	0.733333	0.533333
IG	4	124	1	0.533333	0.733333	0.533333
IG	4	125	1	0.533333	0.733333	0.533333
IG	4	126	1	0.533333	0.733333	0.533333
IG	4	127	1	0.533333	0.733333	0.533333
IG	4	128	1	0.533333	0.733333	0.533333
IG	4	129	1	0.533333	0.733333	0.533333
IG	4	130	1	0.533333	0.733333	0.533333
IG	4	131	1	0.533333	0.733333	0.533333
IG	4	132	1	0.533333	0.733333	0.533333
IG	4	133	0.933333	0.533333	0.733333	0.533333
IG	4	134	0.933333	0.533333	0.733333	0.533333
IG	4	135	0.933333	0.533333	0.733333	0.533333
IG	4	136	0.933333	0.533333	0.733333	0.533333
IG	4	137	0.933333	0.533333	0.733333	0.533333
IG	4	138	0.933333	0.533333	0.733333	0.533333
IG	4	139	0.933333	0.533333	0.733333	0.533333
IG	4	140	0.933333	0.533333	0.733333	0.533333
IG	4	141	0.933333	0.533333	0.733333	0.533333
IG	4	142	0.933333	0.533333	0.733333	0.533333
IG	4	143	0.933333	0.533333	0.733333	0.533333
IG	4	144	0.933333	0.533333	0.733333	0.533333
IG	4	145	0.933333	0.533333	0.733333	0.533333
IG	4	146	0.933333	0.533333	0.733333	0.533333
IG	4	147	0.933333	0.533333	0.733333	0.533333
IG	4	148	1	0.533333	0.733333	0.533333
IG	4	149	1	0.533333	0.733333	0.533333
IG	4	150	1	0.533333	0.733333	0.533333
IG	4	151	1	0.533333	0.733333	0.533333
IG	4	152	1	0.533333	0.733333	0.533333
IG	4	153	1	0.533333	0.733333	0.533333
IG	4	154	1	0.533333	0.666667	0.533333
IG	4	155	1	0.533333	0.733333	0.533333
IG	4	156	1	0.533333	0.733333	0.533333
IG	4	157	1	0.533333	0.733333	0.533333
IG	4	158	1	0.533333	0.666667	0.533333
IG	4	159	1	0.533333	0.666667	0.533333
IG	4	160	1	0.533333	0.666667	0.533333
IG	4	161	1	0.533333	0.733333	0.533333
IG	4	162	1	0.533333	0.733333	0.533333
IG	4	163	1	0.533333	0.733333	0.533333
IG	4	164	1	0.533333	0.733333	0.533333
IG	4	165	1	0.533333	0.8	0.533333
IG	4	166	1	0.533333	0.8	0.533333
IG	4	167	1	0.533333	0.8	0.533333
IG	4	168	1	0.533333	0.8	0.533333
IG	4	169	1	0.533333	0.866667	0.533333
IG	4	170	1	0.533333	0.866667	0.533333
IG	4	171	1	0.533333	0.8	0.533333
IG	4	172	1	0.533333	0.733333	0.533333
IG	4	173	1	0.533333	0.733333	0.533333
IG	4	174	1	0.533333	0.666667	0.533333
IG	4	175	1	0.533333	0.6	0.533333
IG	4	176	1	0.533333	0.6	0.533333
IG	4	177	1	0.533333	0.6	0.533333
IG	4	178	1	0.533333	0.6	0.533333
IG	4	179	1	0.533333	0.533333	0.533333
IG	4	180	1	0.533333	0.466667	0.533333
IG	4	181	1	0.533333	0.4	0.533333
IG	4	182	1	0.533333	0.4	0.533333
IG	4	183	1	0.533333	0.466667	0.533333
IG	4	184	1	0.533333	0.466667	0.533333
IG	4	185	1	0.533333	0.4	0.533333
IG	4	186	1	0.533333	0.466667	0.533333
IG	4	187	1	0.533333	0.533333	0.533333
IG	4	188	1	0.533333	0.533333	0.533333
IG	4	189	1	0.533333	0.6	0.533333
IG	4	190	1	0.533333	0.6	0.533333
IG	4	191	1	0.533333	0.6	0.533333
IG	4	192	1	0.533333	0.6	0.533333
IG	4	193	1	0.533333	0.6	0.533333
IG	4	194	1	0.533333	0.6	0.533333
IG	4	195	1	0.533333	0.666667	0.533333
IG	4	196	1	0.533333	0.733333	0.533333
IG	4	197	1	0.6	0.733333	0.533333
IG	4	198	1	0.6	0.733333	0.533333
IG	4	199	1	0.666667	0.733333	0.533333
IG	4	200	1	0.6	0.733333	0.533333
IG	4	201	1	0.6	0.733333	0.466667
IG	4	202	1	0.6	0.733333	0.466667
IG	4	203	1	0.6	0.733333	0.466667
IG	4	204	1	0.6	0.733333	0.466667
IG	4	205	1	0.6	0.733333	0.466667
IG	4	206	1	0.6	0.733333	0.466667
IG	4	207	1	0.6	0.733333	0.466667
IG	4	208	1	0.6	0.733333	0.466667
IG	4	209	1	0.6	0.733333	0.466667
IG	4	210	1	0.6	0.733333	0.466667
IG	4	211	1	0.6	0.733333	0.466667
IG	4	212	1	0.6	0.733333	0.466667
IG	4	213	1	0.6	0.733333	0.466667
IG	4	214	1	0.6	0.733333	0.466667
IG	4	215	1	0.6	0.733333	0.466667
IG	4	216	1	0.6	0.733333	0.466667
IG	4	217	1	0.6	0.733333	0.466667
IG	4	218	1	0.6	0.733333	0.466667
IG	4	219	1	0.6	0.733333	0.466667
IG	4	220	1	0.6	0.733333	0.466667
IG	4	221	1	0.6	0.733333	0.466667
IG	4	222	1	0.6	0.733333	0.466667
IG	4	223	1	0.6	0.733333	0.466667
IG	4	224	1	0.6	0.733333	0.466667
IG	4	225	1	0.6	0.733333	0.466667
IG	4	226	1	0.6	0.733333	0.466667
IG	4	227	1	0.6	0.733333	0.466667
IG	4	228	1	0.6	0.733333	0.466667
IG	4	229	1	0.6	0.733333	0.466667
IG	4	230	1	0.6	0.733333	0.466667
IG	4	231	1	0.6	0.733333	0.466667
IG	4	232	1	0.6	0.733333	0.466667
IG	4	233	1	0.6	0.733333	0.466667
IG	4	234	1	0.6	0.733333	0.466667
IG	4	235	1	0.6	0.733333	0.466667
IG	4	236	1	0.6	0.733333	0.466667
IG	4	237	1	0.6	0.733333	0.466667
IG	4	238	1	0.6	0.733333	0.466667
IG	4	239	1	0.6	0.733333	0.466667
IG	4	240	1	0.6	0.733333	0.466667
IG	4	241	1	0.6	0.733333	0.466667
IG	4	242	1	0.6	0.733333	0.466667
IG	4	243	1	0.6	0.733333	0.466667
IG	4	244	1	0.6	0.733333	0.466667
IG	4	245	1	0.6	0.733333	0.466667
IG	4	246	1	0.6	0.733333	0.466667
IG	4	247	1	0.6	0.733333	0.466667
IG	4	248	1	0.6	0.733333	0.466667
IG	4	249	1	0.6	0.733333	0.466667
IG	4	250	1	0.6	0.733333	0.466667
IG	5	1	0.733333	0.533333	0.666667	0.666667
IG	5	2	0.733333	0.533333	0.666667	0.666667
IG	5	3	0.8	0.533333	0.666667	0.666667
IG	5	4	0.8	0.533333	0.666667	0.666667
IG	5	5	0.866667	0.533333	0.666667	0.666667
IG	5	6	0.866667	0.533333	0.666667	0.666667
IG	5	7	0.866667	0.533333	0.666667	0.666667
IG	5	8	0.866667	0.533333	0.666667	0.666667
IG	5	9	0.933333	0.533333	0.666667	0.666667
IG	5	10	0.933333	0.533333	0.666667	0.666667
IG	5	11	0.933333	0.533333	0.666667	0.666667
IG	5	12	1	0.533333	0.666667	0.666667
IG	5	13	1	0.533333	0.666667	0.666667
IG	5	14	1	0.533333	0.666667	0.666667
IG	5	15	0.933333	0.533333	0.666667	0.666667
IG	5	16	0.866667	0.533333	0.666667	0.666667
IG	5	17	0.8	0.533333	0.666667	0.666667
IG	5	18	0.8	0.533333	0.666667	0.666667
IG	5	19	0.8	0.533333	0.666667	0.666667
IG	5	20	0.8	0.533333	0.666667	0.666667
IG	5	21	0.733333	0.533333	0.666667	0.666667
IG	5	22	0.733333	0.533333	0.666667	0.666667
IG	5	23	0.733333	0.533333	0.666667	0.666667
IG	5	24	0.733333	0.533333	0.666667	0.666667
IG	5	25	0.666667	0.533333	0.666667	0.666667
IG	5	26	0.666667	0.533333	0.666667	0.666667
IG	5	27	0.666667	0.533333	0.6	0.666667
IG	5	28	0.666667	0.533333	0.6	0.666667
IG	5	29	0.666667	0.533333	0.533333	0.666667
IG	5	30	0.666667	0.533333	0.533333	0.666667
IG	5	31	0.666667	0.533333	0.466667	0.666667
IG	5	32	0.666667	0.533333	0.4	0.666667
IG	5	33	0.666667	0.533333	0.333333	0.666667
IG	5	34	0.666667	0.533333	0.266667	0.666667
IG	5	35	0.666667	0.533333	0.2	0.666667
IG	5	36	0.666667	0.533333	0.266667	0.666667
IG	5	37	0.666667	0.533333	0.2	0.666667
IG	5	38	0.666667	0.533333	0.266667	0.666667
IG	5	39	0.666667	0.533333	0.266667	0.666667
IG	5	40	0.666667	0.533333	0.266667	0.666667
IG	5	41	0.666667	0.533333	0.266667	0.666667
IG	5	42	0.666667	0.533333	0.333333	0.666667
IG	5	43	0.666667	0.533333	0.333333	0.666667
IG	5	44	0.666667	0.533333	0.4	0.666667
IG	5	45	0.666667	0.533333	0.466667	0.666667
IG	5	46	0.666667	0.533333	0.466667	0.666667
IG	5	47	0.666667	0.533333	0.466667	0.666667
IG	5	48	0.666667	0.533333	0.466667	0.733333
IG	5	49	0.666667	0.533333	0.466667	0.8
IG	5	50	0.666667	0.533333	0.466667	0.866667
IG	5	51	0.666667	0.533333	0.466667	0.8
IG	5	52	0.666667	0.533333	0.466667	0.8
IG	5	53	0.666667	0.533333	0.466667	0.733333
IG	5	54	0.666667	0.533333	0.466667	0.733333
IG	5	55	0.666667	0.533333	0.466667	0.666667
IG	5	56	0.666667	0.533333	0.466667	0.666667
IG	5	57	0.666667	0.533333	0.466667	0.666667
IG	5	58	0.666667	0.533333	0.466667	0.666667
IG	5	59	0.666667	0.533333	0.466667	0.6
IG	5	60	0.666667	0.533333	0.466667	0.533333
IG	5	61	0.666667	0.533333	0.466667	0.533333
IG	5	62	0.666667	0.533333	0.466667	0.533333
IG	5	63	0.666667	0.533333	0.466667	0.533333
IG	5	64	0.666667	0.533333	0.466667	0.533333
IG	5	65	0.666667	0.533333	0.466667	0.466667
IG	5	66	0.666667	0.533333	0.466667	0.533333
IG	5	67	0.666667	0.533333	0.466667	0.533333
IG	5	68	0.666667	0.533333	0.466667	0.6
IG	5	69	0.666667	0.533333	0.466667	0.533333
IG	5	70	0.666667	0.533333	0.466667	0.6
IG	5	71	0.666667	0.533333	0.466667	0.533333
IG	5	72	0.666667	0.533333	0.466667	0.533333
IG	5	73	0.666667	0.533333	0.466667	0.6
IG	5	74	0.666667	0.533333	0.466667	0.6
IG	5	75	0.666667	0.533333	0.466667	0.666667
IG	5	76	0.666667	0.533333	0.466667	0.666667
IG	5	77	0.666667	0.533333	0.466667	0.733333
IG	5	78	0.666667	0.533333	0.466667	0.733333
IG	5	79	0.666667	0.533333	0.466667	0.666667
IG	5	80	0.666667	0.533333	0.466667	0.733333
IG	5	81	0.666667	0.533333	0.466667	0.733333
IG	5	82	0.666667	0.533333	0.466667	0.733333
IG	5	83	0.666667	0.533333	0.466667	0.666667
IG	5	84	0.666667	0.533333	0.466667	0.733333
IG	5	85	0.666667	0.533333	0.466667	0.733333
IG	5	86	0.666667	0.533333	0.466667	0.733333
IG	5	87	0.666667	0.533333	0.466667	0.666667
IG	5	88	0.6	0.533333	0.466667	0.666667
IG	5	89	0.6	0.533333	0.466667	0.666667
IG	5	90	0.6	0.533333	0.466667	0.666667
IG	5	91	0.6	0.533333	0.466667	0.666667
IG	5	92	0.666667	0.533333	0.466667	0.666667
IG	5	93	0.733333	0.533333	0.466667	0.666667
IG	5	94	0.8	0.533333	0.466667	0.666667
IG	5	95	0.8	0.533333	0.466667	0.666667
IG	5	96	0.8	0.533333	0.466667	0.666667
IG	5	97	0.8	0.533333	0.466667	0.666667
IG	5	98	0.866667	0.533333	0.466667	0.666667
IG	5	99	0.8	0.533333	0.466667	0.666667
IG	5	100	0.8	0.533333	0.466667	0.666667
IG	5	101	0.8	0.533333	0.466667	0.666667
IG	5	102	0.866667	0.533333	0.466667	0.666667
IG	5	103	0.933333	0.533333	0.466667	0.666667
IG	5	104	0.933333	0.533333	0.466667	0.666667
IG	5	105	0.933333	0.533333	0.466667	0.666667
IG	5	106	0.933333	0.533333	0.466667	0.666667
IG	5	107	0.933333	0.533333	0.466667	0.666667
IG	5	108	0.933333	0.533333	0.466667	0.666667
IG	5	109	0.933333	0.533333	0.466667	0.666667
IG	5	110	0.933333	0.533333	0.466667	0.666667
IG	5	111	0.933333	0.533333	0.466667	0.666667
IG	5	112	0.933333	0.533333	0.466667	0.666667
IG	5	113	0.933333	0.533333	0.466667	0.666667
IG	5	114	1	0.533333	0.466667	0.666667
IG	5	115	1	0.533333	0.466667	0.666667
IG	5	116	0.933333	0.533333	0.466667	0.666667
IG	5	117	0.866667	0.533333	0.466667	0.666667
IG	5	118	0.866667	0.533333	0.466667	0.666667
IG	5	119	0.866667	0.533333	0.466667	0.666667
IG	5	120	0.866667	0.533333	0.466667	0.666667
IG	5	121	0.866667	0.533333	0.466667	0.666667
IG	5	122	0.866667	0.533333	0.466667	0.666667
IG	5	123	0.866667	0.533333	0.466667	0.666667
IG	5	124	0.866667	0.533333	0.466667	0.666667
IG	5	125	0.866667	0.533333	0.466667	0.666667
IG	5	126	0.866667	0.533333	0.466667	0.666667
IG	5	127	0.866667	0.533333	0.466667	0.666667
IG	5	128	0.866667	0.533333	0.466667	0.666667
IG	5	129	0.866667	0.533333	0.466667	0.666667
IG	5	130	0.866667	0.533333	0.466667	0.666667
IG	5	131	0.933333	0.533333	0.466667	0.666667
IG	5	132	1	0.533333	0.466667	0.666667
IG	5	133	1	0.533333	0.466667	0.666667
IG	5	134	1	0.533333	0.466667	0.666667
IG	5	135	1	0.533333	0.466667	0.666667
IG	5	136	1	0.533333	0.466667	0.666667
IG	5	137	1	0.533333	0.466667	0.666667
IG	5	138	1	0.533333	0.466667	0.666667
IG	5	139	1	0.533333	0.466667	0.666667
IG	5	140	1	0.533333	0.466667	0.666667
IG	5	141	1	0.533333	0.466667	0.666667
IG	5	142	1	0.533333	0.466667	0.666667
IG	5	143	1	0.533333	0.466667	0.666667
IG	5	144	1	0.533333	0.466667	0.666667
IG	5	145	1	0.533333	0.466667	0.666667
IG	5	146	1	0.533333	0.466667	0.666667
IG	5	147	1	0.533333	0.466667	0.666667
IG	5	148	0.933333	0.533333	0.466667	0.666667
IG	5	149	0.933333	0.533333	0.466667	0.666667
IG	5	150	0.933333	0.533333	0.466667	0.666667
IG	5	151	0.933333	0.533333	0.466667	0.666667
IG	5	152	0.933333	0.533333	0.466667	0.666667
IG	5	153	0.933333	0.533333	0.466667	0.666667
IG	5	154	0.933333	0.533333	0.466667	0.666667
IG	5	155	0.933333	0.533333	0.466667	0.666667
IG	5	156	0.933333	0.533333	0.466667	0.666667
IG	5	157	0.933333	0.533333	0.466667	0.666667
IG	5	158	0.933333	0.533333	0.466667	0.666667
IG	5	159	0.933333	0.533333	0.466667	0.666667
IG	5	160	0.933333	0.533333	0.466667	0.666667
IG	5	161	0.933333	0.533333	0.466667	0.666667
IG	5	162	0.933333	0.533333	0.466667	0.666667
IG	5	163	1	0.533333	0.466667	0.666667
IG	5	164	1	0.533333	0.466667	0.666667
IG	5	165	1	0.533333	0.466667	0.666667
IG	5	166	1	0.533333	0.466667	0.666667
IG	5	167	1	0.533333	0.466667	0.666667
IG	5	168	1	0.533333	0.466667	0.666667
IG	5	169	1	0.533333	0.466667	0.666667
IG	5	170	1	0.533333	0.466667	0.666667
IG	5	171	1	0.533333	0.466667	0.666667
IG	5	172	1	0.533333	0.466667	0.666667
IG	5	173	1	0.533333	0.466667	0.666667
IG	5	174	1	0.533333	0.466667	0.666667
IG	5	175	1	0.533333	0.466667	0.666667
IG	5	176	1	0.533333	0.466667	0.666667
IG	5	177	1	0.533333	0.466667	0.666667
IG	5	178	1	0.533333	0.466667	0.666667
IG	5	179	1	0.533333	0.466667	0.666667
IG	5	180	1	0.533333	0.466667	0.666667
IG	5	181	1	0.533333	0.466667	0.666667
IG	5	182	0.933333	0.533333	0.466667	0.666667
IG	5	183	0.933333	0.533333	0.466667	0.666667
IG	5	184	0.933333	0.466667	0.466667	0.666667
IG	5	185	0.933333	0.533333	0.466667	0.666667
IG	5	186	0.933333	0.466667	0.466667	0.666667
IG	5	187	0.933333	0.533333	0.466667	0.666667
IG	5	188	0.933333	0.533333	0.466667	0.666667
IG	5	189	0.933333	0.533333	0.466667	0.666667
IG	5	190	0.933333	0.6	0.466667	0.666667
IG	5	191	0.933333	0.6	0.466667	0.666667
IG	5	192	0.933333	0.6	0.466667	0.666667
IG	5	193	0.933333	0.6	0.466667	0.666667
IG	5	194	0.933333	0.6	0.466667	0.666667
IG	5	195	0.933333	0.6	0.466667	0.666667
IG	5	196	0.933333	0.533333	0.466667	0.666667
IG	5	197	0.933333	0.466667	0.466667	0.666667
IG	5	198	0.933333	0.466667	0.466667	0.666667
IG	5	199	0.933333	0.466667	0.466667	0.666667
IG	5	200	0.933333	0.466667	0.533333	0.666667
IG	5	201	0.933333	0.466667	0.6	0.666667
IG	5	202	0.933333	0.466667	0.666667	0.666667
IG	5	203	0.933333	0.466667	0.6	0.666667
IG	5	204	0.933333	0.466667	0.666667	0.666667
IG	5	205	0.933333	0.466667	0.666667	0.666667
IG	5	206	0.933333	0.466667	0.733333	0.666667
IG	5	207	0.933333	0.466667	0.666667	0.666667
IG	5	208	0.933333	0.466667	0.733333	0.666667
IG	5	209	0.933333	0.466667	0.666667	0.666667
IG	5	210	0.933333	0.466667	0.666667	0.666667
IG	5	211	0.933333	0.466667	0.666667	0.666667
IG	5	212	0.933333	0.466667	0.6	0.666667
IG	5	213	0.933333	0.466667	0.6	0.666667
IG	5	214	0.933333	0.466667	0.6	0.666667
IG	5	215	0.933333	0.466667	0.6	0.666667
IG	5	216	0.933333	0.466667	0.533333	0.666667
IG	5	217	0.933333	0.466667	0.466667	0.666667
IG	5	218	0.933333	0.466667	0.466667	0.666667
IG	5	219	0.933333	0.466667	0.466667	0.666667
IG	5	220	0.933333	0.466667	0.466667	0.666667
IG	5	221	0.933333	0.466667	0.4	0.666667
IG	5	222	0.933333	0.466667	0.4	0.666667
IG	5	223	0.933333	0.466667	0.4	0.666667
IG	5	224	0.933333	0.466667	0.466667	0.666667
IG	5	225	0.933333	0.466667	0.466667	0.666667
IG	5	226	0.933333	0.466667	0.466667	0.666667
IG	5	227	0.933333	0.466667	0.533333	0.666667
IG	5	228	0.933333	0.466667	0.533333	0.666667
IG	5	229	0.933333	0.466667	0.533333	0.666667
IG	5	230	0.933333	0.466667	0.466667	0.666667
IG	5	231	0.933333	0.466667	0.533333	0.666667
IG	5	232	0.933333	0.466667	0.6	0.666667
IG	5	233	0.933333	0.466667	0.666667	0.666667
IG	5	234	0.933333	0.466667	0.666667	0.666667
IG	5	235	0.933333	0.466667	0.666667	0.666667
IG	5	236	0.933333	0.466667	0.733333	0.666667
IG	5	237	0.933333	0.466667	0.8	0.666667
IG	5	238	0.933333	0.466667	0.8	0.666667
IG	5	239	0.933333	0.466667	0.8	0.666667
IG	5	240	0.933333	0.466667	0.733333	0.666667
IG	5	241	0.933333	0.466667	0.733333	0.666667
IG	5	242	0.933333	0.466667	0.733333	0.666667
IG	5	243	0.933333	0.466667	0.8	0.666667
IG	5	244	0.933333	0.466667	0.866667	0.666667
IG	5	245	0.933333	0.466667	0.866667	0.666667
IG	5	246	0.933333	0.466667	0.8	0.666667
IG	5	247	0.933333	0.466667	0.8	0.666667
IG	5	248	0.933333	0.466667	0.8	0.666667
IG	5	249	0.933333	0.466667	0.8	0.666667
IG	5	250	0.933333	0.466667	0.8	0.666667
IG	6	1	0.6	1	0.533333	0.533333
IG	6	2	0.6	1	0.533333	0.533333
IG	6	3	0.6	1	0.533333	0.533333
IG	6	4	0.6	1	0.533333	0.533333
IG	6	5	0.6	1	0.533333	0.533333
IG	6	6	0.6	1	0.533333	0.533333
IG	6	7	0.6	0.933333	0.533333	0.533333
IG	6	8	0.6	0.933333	0.533333	0.533333
IG	6	9	0.6	0.933333	0.533333	0.533333
IG	6	10	0.6	0.933333	0.533333	0.533333
IG	6	11	0.6	0.866667	0.533333	0.533333
IG	6	12	0.6	0.866667	0.533333	0.533333
IG	6	13	0.6	0.866667	0.533333	0.533333
IG	6	14	0.6	0.866667	0.533333	0.533333
IG	6	15	0.6	0.866667	0.533333	0.533333
IG	6	16	0.6	0.866667	0.533333	0.533333
IG	6	17	0.6	0.866667	0.533333	0.533333
IG	6	18	0.6	0.866667	0.533333	0.533333
IG	6	19	0.6	0.866667	0.533333	0.533333
IG	6	20	0.6	0.866667	0.533333	0.533333
IG	6	21	0.6	0.866667	0.533333	0.533333
IG	6	22	0.6	0.933333	0.533333	0.533333
IG	6	23	0.6	0.933333	0.533333	0.533333
IG	6	24	0.6	0.933333	0.533333	0.533333
IG	6	25	0.6	0.933333	0.533333	0.533333
IG	6	26	0.6	1	0.533333	0.533333
IG	6	27	0.6	1	0.533333	0.533333
IG	6	28	0.6	1	0.533333	0.533333
IG	6	29	0.6	1	0.533333	0.533333
IG	6	30	0.6	1	0.533333	0.533333
IG	6	31	0.6	1	0.533333	0.533333
IG	6	32	0.6	1	0.533333	0.533333
IG	6	33	0.6	1	0.533333	0.533333
IG	6	34	0.6	1	0.533333	0.533333
IG	6	35	0.6	1	0.533333	0.533333
IG	6	36	0.6	1	0.533333	0.533333
IG	6	37	0.666667	1	0.533333	0.533333
IG	6	38	0.733333	1	0.533333	0.533333
IG	6	39	0.8	1	0.533333	0.533333
IG	6	40	0.866667	1	0.533333	0.533333
IG	6	41	0.8	1	0.533333	0.533333
IG	6	42	0.866667	1	0.533333	0.533333
IG	6	43	0.866667	1	0.533333	0.533333
IG	6	44	0.933333	1	0.533333	0.533333
IG	6	45	0.933333	1	0.533333	0.533333
IG	6	46	0.933333	1	0.533333	0.533333
IG	6	47	0.933333	1	0.533333	0.533333
IG	6	48	0.933333	1	0.533333	0.533333
IG	6	49	0.933333	1	0.533333	0.533333
IG	6	50	0.933333	1	0.533333	0.533333
IG	6	51	0.933333	1	0.533333	0.533333
IG	6	52	0.933333	1	0.533333	0.533333
IG	6	53	0.933333	1	0.533333	0.533333
IG	6	54	0.933333	1	0.533333	0.533333
IG	6	55	0.933333	1	0.533333	0.533333
IG	6	56	1	1	0.533333	0.533333
IG	6	57	1	1	0.533333	0.533333
IG	6	58	1	1	0.533333	0.533333
IG	6	59	1	1	0.533333	0.533333
IG	6	60	1	1	0.533333	0.533333
IG	6	61	1	1	0.6	0.533333
IG	6	62	1	1	0.6	0.533333
IG	6	63	1	1	0.6	0.533333
IG	6	64	1	1	0.666667	0.533333
IG	6	65	1	1	0.6	0.533333
IG	6	66	1	1	0.6	0.533333
IG	6	67	1	1	0.666667	0.533333
IG	6	68	1	1	0.733333	0.533333
IG	6	69	1	1	0.666667	0.533333
IG	6	70	1	1	0.666667	0.533333
IG	6	71	1	1	0.6	0.533333
IG	6	72	1	1	0.533333	0.533333
IG	6	73	1	1	0.6	0.533333
IG	6	74	1	1	0.6	0.533333
IG	6	75	1	1	0.533333	0.533333
IG	6	76	1	1	0.533333	0.533333
IG	6	77	1	1	0.6	0.533333
IG	6	78	1	1	0.533333	0.533333
IG	6	79	1	1	0.466667	0.533333
IG	6	80	1	1	0.466667	0.533333
IG	6	81	1	1	0.466667	0.533333
IG	6	82	1	1	0.466667	0.533333
IG	6	83	1	1	0.466667	0.533333
IG	6	84	1	1	0.533333	0.533333
IG	6	85	1	1	0.533333	0.533333
IG	6	86	1	1	0.6	0.533333
IG	6	87	1	1	0.6	0.533333
IG	6	88	1	1	0.6	0.533333
IG	6	89	1	1	0.6	0.533333
IG	6	90	1	1	0.666667	0.533333
IG	6	91	1	1	0.666667	0.533333
IG	6	92	1	1	0.6	0.533333
IG	6	93	1	1	0.666667	0.533333
IG	6	94	1	1	0.666667	0.533333
IG	6	95	1	1	0.733333	0.533333
IG	6	96	1	1	0.733333	0.533333
IG	6	97	1	1	0.733333	0.533333
IG	6	98	1	1	0.733333	0.533333
IG	6	99	1	1	0.733333	0.533333
IG	6	100	1	1	0.733333	0.533333
IG	6	101	1	1	0.666667	0.533333
IG	6	102	1	1	0.733333	0.533333
IG	6	103	1	1	0.733333	0.533333
IG	6	104	1	1	0.733333	0.533333
IG	6	105	1	1	0.733333	0.533333
IG	6	106	1	1	0.733333	0.533333
IG	6	107	1	1	0.733333	0.533333
IG	6	108	1	1	0.733333	0.533333
IG	6	109	1	1	0.8	0.533333
IG	6	110	1	1	0.8	0.533333
IG	6	111	1	1	0.8	0.533333
IG	6	112	1	1	0.8	0.533333
IG	6	113	1	1	0.8	0.533333
IG	6	114	1	1	0.8	0.533333
IG	6	115	1	1	0.8	0.533333
IG	6	116	1	1	0.866667	0.533333
IG	6	117	1	1	0.8	0.533333
IG	6	118	1	1	0.8	0.533333
IG	6	119	1	1	0.8	0.533333
IG	6	120	1	1	0.8	0.533333
IG	6	121	1	1	0.8	0.533333
IG	6	122	1	1	0.866667	0.533333
IG	6	123	1	1	0.866667	0.533333
IG	6	124	1	1	0.866667	0.533333
IG	6	125	1	1	0.866667	0.533333
IG	6	126	1	1	0.866667	0.533333
IG	6	127	1	1	0.866667	0.533333
IG	6	128	1	1	0.866667	0.533333
IG	6	129	1	1	0.866667	0.533333
IG	6	130	1	1	0.866667	0.533333
IG	6	131	1	1	0.866667	0.533333
IG	6	132	1	1	0.933333	0.533333
IG	6	133	1	1	0.866667	0.533333
IG	6	134	1	1	0.933333	0.533333
IG	6	135	1	1	0.933333	0.533333
IG	6	136	1	1	0.933333	0.533333
IG	6	137	1	1	0.933333	0.533333
IG	6	138	1	1	0.933333	0.533333
IG	6	139	1	1	0.933333	0.533333
IG	6	140	1	1	0.933333	0.533333
IG	6	141	1	1	0.933333	0.533333
IG	6	142	1	1	0.933333	0.533333
IG	6	143	1	1	0.933333	0.533333
IG	6	144	1	1	0.933333	0.533333
IG	6	145	1	1	0.933333	0.533333
IG	6	146	1	1	0.933333	0.533333
IG	6	147	1	1	0.933333	0.533333
IG	6	148	1	1	1	0.533333
IG	6	149	1	1	1	0.533333
IG	6	150	1	1	1	0.533333
IG	6	151	1	1	1	0.533333
IG	6	152	1	1	1	0.533333
IG	6	153	1	1	1	0.533333
IG	6	154	1	1	1	0.533333
IG	6	155	1	1	1	0.533333
IG	6	156	1	1	1	0.533333
IG	6	157	1	1	0.933333	0.533333
IG	6	158	1	1	0.933333	0.533333
IG	6	159	1	1	0.933333	0.533333
IG	6	160	1	1	0.933333	0.533333
IG	6	161	1	1	0.866667	0.533333
IG	6	162	1	1	0.866667	0.533333
IG	6	163	1	1	0.866667	0.533333
IG	6	164	1	1	0.866667	0.533333
IG	6	165	1	1	0.866667	0.533333
IG	6	166	1	1	0.866667	0.533333
IG	6	167	1	1	0.866667	0.533333
IG	6	168	1	1	0.866667	0.533333
IG	6	169	1	1	0.866667	0.533333
IG	6	170	1	1	0.866667	0.533333
IG	6	171	1	1	0.8	0.533333
IG	6	172	1	1	0.866667	0.533333
IG	6	173	1	1	0.866667	0.6
IG	6	174	1	1	0.866667	0.666667
IG	6	175	1	1	0.866667	0.733333
IG	6	176	1	1	0.866667	0.666667
IG	6	177	1	1	0.866667	0.6
IG	6	178	1	1	0.866667	0.6
IG	6	179	1	1	0.866667	0.533333
IG	6	180	1	1	0.866667	0.466667
IG	6	181	1	1	0.866667	0.4
IG	6	182	1	1	0.866667	0.4
IG	6	183	1	1	0.866667	0.4
IG	6	184	1	1	0.866667	0.466667
IG	6	185	1	1	0.866667	0.466667
IG	6	186	1	1	0.866667	0.466667
IG	6	187	1	1	0.866667	0.533333
IG	6	188	1	1	0.866667	0.466667
IG	6	189	1	1	0.866667	0.466667
IG	6	190	1	1	0.866667	0.466667
IG	6	191	1	1	0.866667	0.533333
IG	6	192	1	1	0.866667	0.6
IG	6	193	1	1	0.866667	0.533333
IG	6	194	1	1	0.866667	0.6
IG	6	195	1	1	0.866667	0.6
IG	6	196	1	1	0.866667	0.666667
IG	6	197	1	1	0.866667	0.666667
IG	6	198	1	1	0.866667	0.733333
IG	6	199	1	1	0.866667	0.666667
IG	6	200	1	1	0.866667	0.666667
IG	6	201	1	1	0.866667	0.733333
IG	6	202	1	1	0.866667	0.733333
IG	6	203	1	1	0.866667	0.733333
IG	6	204	1	1	0.866667	0.666667
IG	6	205	1	1	0.866667	0.6
IG	6	206	1	1	0.866667	0.533333
IG	6	207	1	1	0.866667	0.466667
IG	6	208	1	1	0.866667	0.533333
IG	6	209	1	1	0.866667	0.533333
IG	6	210	1	1	0.866667	0.6
IG	6	211	1	1	0.866667	0.533333
IG	6	212	1	1	0.866667	0.466667
IG	6	213	1	1	0.866667	0.466667
IG	6	214	1	1	0.866667	0.533333
IG	6	215	1	1	0.866667	0.533333
IG	6	216	1	1	0.866667	0.466667
IG	6	217	1	1	0.866667	0.4
IG	6	218	1	1	0.866667	0.4
IG	6	219	1	1	0.866667	0.466667
IG	6	220	1	1	0.866667	0.466667
IG	6	221	1	1	0.866667	0.466667
IG	6	222	1	1	0.866667	0.533333
IG	6	223	1	1	0.866667	0.533333
IG	6	224	1	1	0.866667	0.466667
IG	6	225	1	1	0.866667	0.466667
IG	6	226	1	1	0.866667	0.466667
IG	6	227	1	1	0.866667	0.533333
IG	6	228	1	1	0.866667	0.533333
IG	6	229	1	1	0.866667	0.466667
IG	6	230	1	1	0.866667	0.4
IG	6	231	1	1	0.866667	0.4
IG	6	232	1	1	0.866667	0.4
IG	6	233	1	1	0.866667	0.466667
IG	6	234	1	1	0.866667	0.466667
IG	6	235	1	1	0.866667	0.533333
IG	6	236	1	1	0.866667	0.533333
IG	6	237	1	1	0.866667	0.466667
IG	6	238	1	1	0.866667	0.4
IG	6	239	1	1	0.866667	0.466667
IG	6	240	1	1	0.866667	0.4
IG	6	241	1	1	0.866667	0.466667
IG	6	242	1	1	0.866667	0.4
IG	6	243	1	1	0.866667	0.333333
IG	6	244	1	1	0.866667	0.333333
IG	6	245	1	1	0.866667	0.4
IG	6	246	1	1	0.866667	0.4
IG	6	247	1	1	0.866667	0.4
IG	6	248	1	1	0.866667	0.4
IG	6	249	1	1	0.866667	0.333333
IG	6	250	1	1	0.866667	0.333333
IG	7	1	0.866667	0.666667	0.6	0.466667
IG	7	2	0.866667	0.666667	0.6	0.466667
IG	7	3	0.866667	0.666667	0.666667	0.466667
IG	7	4	0.866667	0.666667	0.6	0.466667
IG	7	5	0.866667	0.666667	0.6	0.466667
IG	7	6	0.866667	0.666667	0.666667	0.466667
IG	7	7	0.866667	0.666667	0.666667	0.466667
IG	7	8	0.866667	0.666667	0.6	0.466667
IG	7	9	0.866667	0.666667	0.666667	0.466667
IG	7	10	0.866667	0.666667	0.6	0.466667
IG	7	11	0.866667	0.666667	0.6	0.466667
IG	7	12	0.866667	0.666667	0.666667	0.466667
IG	7	13	0.866667	0.666667	0.666667	0.466667
IG	7	14	0.866667	0.666667	0.666667	0.466667
IG	7	15	0.866667	0.666667	0.666667	0.466667
IG	7	16	0.866667	0.666667	0.733333	0.466667
IG	7	17	0.866667	0.666667	0.8	0.466667
IG	7	18	0.866667	0.666667	0.733333	0.466667
IG	7	19	0.866667	0.666667	0.733333	0.466667
IG	7	20	0.866667	0.666667	0.733333	0.466667
IG	7	21	0.866667	0.666667	0.733333	0.466667
IG	7	22	0.866667	0.666667	0.666667	0.466667
IG	7	23	0.866667	0.666667	0.733333	0.466667
IG	7	24	0.866667	0.666667	0.733333	0.466667
IG	7	25	0.866667	0.666667	0.8	0.466667
IG	7	26	0.866667	0.666667	0.8	0.466667
IG	7	27	0.866667	0.666667	0.733333	0.466667
IG	7	28	0.866667	0.666667	0.733333	0.466667
IG	7	29	0.866667	0.666667	0.666667	0.466667
IG	7	30	0.866667	0.666667	0.666667	0.466667
IG	7	31	0.866667	0.666667	0.666667	0.466667
IG	7	32	0.866667	0.666667	0.6	0.466667
IG	7	33	0.866667	0.666667	0.6	0.466667
IG	7	34	0.866667	0.666667	0.666667	0.466667
IG	7	35	0.866667	0.666667	0.6	0.466667
IG	7	36	0.866667	0.666667	0.6	0.466667
IG	7	37	0.866667	0.666667	0.6	0.466667
IG	7	38	0.866667	0.666667	0.6	0.466667
IG	7	39	0.866667	0.666667	0.533333	0.466667
IG	7	40	0.866667	0.666667	0.466667	0.466667
IG	7	41	0.866667	0.666667	0.4	0.466667
IG	7	42	0.866667	0.666667	0.466667	0.466667
IG	7	43	0.866667	0.666667	0.466667	0.466667
IG	7	44	0.866667	0.666667	0.533333	0.466667
IG	7	45	0.866667	0.666667	0.466667	0.466667
IG	7	46	0.866667	0.666667	0.466667	0.466667
IG	7	47	0.866667	0.666667	0.533333	0.466667
IG	7	48	0.866667	0.666667	0.533333	0.466667
IG	7	49	0.866667	0.666667	0.533333	0.466667
IG	7	50	0.866667	0.666667	0.6	0.466667
IG	7	51	0.866667	0.666667	0.6	0.466667
IG	7	52	0.866667	0.666667	0.666667	0.466667
IG	7	53	0.866667	0.666667	0.6	0.466667
IG	7	54	0.866667	0.666667	0.666667	0.466667
IG	7	55	0.866667	0.666667	0.666667	0.466667
IG	7	56	0.866667	0.666667	0.666667	0.466667
IG	7	57	0.866667	0.666667	0.666667	0.466667
IG	7	58	0.866667	0.666667	0.666667	0.466667
IG	7	59	0.866667	0.666667	0.6	0.466667
IG	7	60	0.866667	0.666667	0.666667	0.466667
IG	7	61	0.866667	0.666667	0.666667	0.466667
IG	7	62	0.866667	0.666667	0.666667	0.466667
IG	7	63	0.866667	0.666667	0.666667	0.466667
IG	7	64	0.866667	0.666667	0.666667	0.466667
IG	7	65	0.866667	0.666667	0.666667	0.466667
IG	7	66	0.866667	0.666667	0.6	0.466667
IG	7	67	0.866667	0.666667	0.533333	0.466667
IG	7	68	0.866667	0.666667	0.6	0.466667
IG	7	69	0.866667	0.666667	0.6	0.466667
IG	7	70	0.866667	0.666667	0.666667	0.466667
IG	7	71	0.866667	0.666667	0.666667	0.466667
IG	7	72	0.866667	0.666667	0.666667	0.466667
IG	7	73	0.933333	0.666667	0.666667	0.466667
IG	7	74	1	0.666667	0.666667	0.466667
IG	7	75	1	0.666667	0.666667	0.466667
IG	7	76	1	0.666667	0.666667	0.466667
IG	7	77	1	0.666667	0.666667	0.466667
IG	7	78	1	0.666667	0.666667	0.533333
IG	7	79	1	0.666667	0.666667	0.533333
IG	7	80	1	0.666667	0.666667	0.533333
IG	7	81	1	0.666667	0.666667	0.533333
IG	7	82	1	0.666667	0.666667	0.533333
IG	7	83	1	0.666667	0.666667	0.466667
IG	7	84	1	0.666667	0.666667	0.466667
IG	7	85	1	0.666667	0.666667	0.4
IG	7	86	1	0.666667	0.666667	0.4
IG	7	87	1	0.666667	0.666667	0.466667
IG	7	88	1	0.666667	0.666667	0.4
IG	7	89	1	0.666667	0.666667	0.466667
IG	7	90	1	0.666667	0.666667	0.4
IG	7	91	1	0.666667	0.666667	0.4
IG	7	92	1	0.666667	0.666667	0.333333
IG	7	93	1	0.666667	0.666667	0.266667
IG	7	94	1	0.666667	0.666667	0.266667
IG	7	95	1	0.666667	0.666667	0.266667
IG	7	96	1	0.666667	0.666667	0.333333
IG	7	97	1	0.666667	0.666667	0.4
IG	7	98	1	0.666667	0.666667	0.466667
IG	7	99	1	0.666667	0.666667	0.4
IG	7	100	1	0.666667	0.666667	0.466667
IG	7	101	1	0.666667	0.666667	0.466667
IG	7	102	1	0.666667	0.666667	0.4
IG	7	103	1	0.666667	0.666667	0.466667
IG	7	104	1	0.666667	0.666667	0.4
IG	7	105	1	0.666667	0.666667	0.4
IG	7	106	1	0.666667	0.666667	0.466667
IG	7	107	1	0.666667	0.666667	0.533333
IG	7	108	1	0.666667	0.666667	0.533333
IG	7	109	1	0.666667	0.666667	0.533333
IG	7	110	1	0.666667	0.666667	0.6
IG	7	111	1	0.666667	0.666667	0.6
IG	7	112	1	0.666667	0.666667	0.533333
IG	7	113	1	0.666667	0.666667	0.466667
IG	7	114	1	0.666667	0.666667	0.466667
IG	7	115	1	0.666667	0.666667	0.466667
IG	7	116	1	0.666667	0.666667	0.533333
IG	7	117	1	0.666667	0.666667	0.533333
IG	7	118	1	0.666667	0.666667	0.466667
IG	7	119	1	0.666667	0.666667	0.533333
IG	7	120	1	0.666667	0.666667	0.533333
IG	7	121	1	0.666667	0.666667	0.533333
IG	7	122	1	0.666667	0.666667	0.466667
IG	7	123	1	0.666667	0.666667	0.466667
IG	7	124	1	0.666667	0.666667	0.4
IG	7	125	1	0.666667	0.666667	0.4
IG	7	126	1	0.666667	0.666667	0.333333
IG	7	127	1	0.666667	0.666667	0.333333
IG	7	128	1	0.666667	0.666667	0.333333
IG	7	129	1	0.666667	0.666667	0.333333
IG	7	130	0.933333	0.666667	0.666667	0.333333
IG	7	131	0.933333	0.666667	0.666667	0.333333
IG	7	132	0.933333	0.666667	0.666667	0.333333
IG	7	133	0.933333	0.666667	0.666667	0.333333
IG	7	134	0.933333	0.666667	0.666667	0.333333
IG	7	135	0.933333	0.666667	0.666667	0.333333
IG	7	136	0.933333	0.666667	0.666667	0.333333
IG	7	137	0.933333	0.666667	0.666667	0.333333
IG	7	138	0.933333	0.666667	0.666667	0.333333
IG	7	139	0.933333	0.666667	0.666667	0.333333
IG	7	140	0.933333	0.666667	0.666667	0.333333
IG	7	141	0.933333	0.666667	0.666667	0.333333
IG	7	142	0.866667	0.666667	0.666667	0.333333
IG	7	143	0.866667	0.666667	0.666667	0.333333
IG	7	144	0.866667	0.666667	0.666667	0.333333
IG	7	145	0.933333	0.666667	0.666667	0.333333
IG	7	146	0.933333	0.666667	0.666667	0.333333
IG	7	147	0.866667	0.666667	0.666667	0.333333
IG	7	148	0.866667	0.666667	0.666667	0.333333
IG	7	149	0.866667	0.666667	0.666667	0.333333
IG	7	150	0.866667	0.666667	0.666667	0.333333
IG	7	151	0.866667	0.666667	0.666667	0.333333
IG	7	152	0.866667	0.666667	0.666667	0.333333
IG	7	153	0.866667	0.666667	0.666667	0.333333
IG	7	154	0.866667	0.666667	0.666667	0.333333
IG	7	155	0.866667	0.666667	0.666667	0.333333
IG	7	156	0.866667	0.666667	0.666667	0.333333
IG	7	157	0.933333	0.666667	0.666667	0.333333
IG	7	158	0.933333	0.666667	0.666667	0.333333
IG	7	159	0.933333	0.666667	0.666667	0.333333
IG	7	160	0.933333	0.666667	0.666667	0.333333
IG	7	161	0.933333	0.666667	0.666667	0.333333
IG	7	162	1	0.666667	0.666667	0.333333
IG	7	163	1	0.666667	0.666667	0.333333
IG	7	164	1	0.666667	0.666667	0.333333
IG	7	165	1	0.666667	0.666667	0.333333
IG	7	166	1	0.666667	0.666667	0.333333
IG	7	167	1	0.666667	0.666667	0.333333
IG	7	168	1	0.666667	0.666667	0.333333
IG	7	169	1	0.666667	0.666667	0.333333
IG	7	170	1	0.666667	0.666667	0.333333
IG	7	171	1	0.666667	0.666667	0.333333
IG	7	172	1	0.666667	0.666667	0.333333
IG	7	173	1	0.666667	0.666667	0.333333
IG	7	174	1	0.666667	0.666667	0.333333
IG	7	175	1	0.666667	0.666667	0.333333
IG	7	176	1	0.666667	0.666667	0.333333
IG	7	177	1	0.666667	0.666667	0.333333
IG	7	178	1	0.666667	0.733333	0.333333
IG	7	179	1	0.666667	0.733333	0.333333
IG	7	180	1	0.666667	0.733333	0.333333
IG	7	181	1	0.666667	0.8	0.333333
IG	7	182	1	0.666667	0.8	0.333333
IG	7	183	1	0.666667	0.733333	0.333333
IG	7	184	1	0.666667	0.733333	0.333333
IG	7	185	1	0.666667	0.733333	0.333333
IG	7	186	1	0.666667	0.8	0.333333
IG	7	187	1	0.666667	0.8	0.333333
IG	7	188	1	0.666667	0.733333	0.333333
IG	7	189	1	0.666667	0.8	0.333333
IG	7	190	1	0.666667	0.8	0.333333
IG	7	191	1	0.666667	0.733333	0.333333
IG	7	192	1	0.666667	0.666667	0.333333
IG	7	193	1	0.666667	0.666667	0.333333
IG	7	194	1	0.666667	0.666667	0.333333
IG	7	195	1	0.666667	0.666667	0.333333
IG	7	196	1	0.666667	0.6	0.333333
IG	7	197	1	0.666667	0.666667	0.333333
IG	7	198	1	0.666667	0.666667	0.333333
IG	7	199	1	0.666667	0.6	0.333333
IG	7	200	1	0.666667	0.6	0.333333
IG	7	201	1	0.666667	0.6	0.333333
IG	7	202	1	0.666667	0.533333	0.333333
IG	7	203	1	0.666667	0.6	0.333333
IG	7	204	1	0.666667	0.533333	0.333333
IG	7	205	1	0.666667	0.466667	0.333333
IG	7	206	1	0.666667	0.533333	0.333333
IG	7	207	1	0.666667	0.6	0.333333
IG	7	208	1	0.666667	0.533333	0.333333
IG	7	209	1	0.666667	0.533333	0.333333
IG	7	210	1	0.666667	0.533333	0.333333
IG	7	211	1	0.666667	0.6	0.333333
IG	7	212	1	0.666667	0.6	0.333333
IG	7	213	1	0.666667	0.666667	0.333333
IG	7	214	1	0.666667	0.733333	0.333333
IG	7	215	1	0.666667	0.666667	0.333333
IG	7	216	1	0.666667	0.6	0.333333
IG	7	217	1	0.666667	0.6	0.333333
IG	7	218	1	0.666667	0.6	0.333333
IG	7	219	1	0.666667	0.6	0.333333
IG	7	220	1	0.666667	0.6	0.333333
IG	7	221	1	0.666667	0.533333	0.333333
IG	7	222	1	0.666667	0.533333	0.333333
IG	7	223	1	0.666667	0.533333	0.333333
IG	7	224	1	0.666667	0.533333	0.333333
IG	7	225	1	0.666667	0.466667	0.333333
IG	7	226	1	0.666667	0.466667	0.333333
IG	7	227	1	0.666667	0.4	0.333333
IG	7	228	1	0.666667	0.4	0.333333
IG	7	229	1	0.666667	0.4	0.333333
IG	7	230	1	0.666667	0.466667	0.333333
IG	7	231	1	0.666667	0.466667	0.333333
IG	7	232	1	0.666667	0.533333	0.333333
IG	7	233	1	0.666667	0.466667	0.333333
IG	7	234	1	0.666667	0.466667	0.333333
IG	7	235	1	0.666667	0.533333	0.333333
IG	7	236	1	0.666667	0.6	0.333333
[truncated: 93,513 more rows]

## Sheet: Supplementary Fig. 4 (a)
subject_id	Number of trials on activity (out of 250)				sc_flat_mean
	A1	A2	A3	A4
0	15	31	193	71	0.25
1	89	44	112	65	0.450756
2	133	48	15	114	0.433218
3	60	34	99	117	0.406033
4	141	19	95	55	0.323278
5	136	31	88	55	0.336619
6	36	50	131	93	0.502844
7	66	15	165	64	0.48996
8	23	92	56	139	0.518057
9	49	77	92	92	0.473234
10	264	15	15	16	0.1455
11	60	78	71	101	0.5076
12	36	30	36	208	0.54099
13	59	83	99	69	0.443032
14	197	60	35	18	0.198327
15	15	265	15	15	0.201841
16	201	24	27	58	0.225667
17	29	29	126	126	0.476811
18	123	73	44	70	0.313208
19	15	15	265	15	0.309214
20	95	102	24	89	0.345309
21	139	137	17	17	0.0616
22	92	158	35	25	0.184
23	265	15	15	15	0
24	15	15	265	15	0.415174
25	89	58	57	106	0.426522
26	86	90	32	102	0.546831
27	73	52	80	105	0.661933
28	265	15	15	15	0.0842182
29	15	15	254	26	0.285371
30	26	192	46	46	0.23461
31	265	15	15	15	0.167333
32	196	73	21	20	0.197975
33	65	115	66	64	0.349587
34	170	27	15	98	0.350508
35	84	74	104	48	0.531333
36	15	261	15	19	0.150714
37	42	39	96	133	0.507344
39	15	15	48	232	0.5928
41	95	101	54	60	0.321606
42	51	70	154	35	0.366521
43	27	106	109	68	0.415136
45	59	43	72	136	0.4701
46	208	56	24	22	0.196889
47	55	49	138	68	0.453272
48	165	35	64	46	0.404748
49	100	66	75	69	0.324391
50	144	66	33	67	0.319942
51	15	234	28	33	0.135077
52	154	49	58	49	0.241653
53	15	15	182	98	0.537214
54	217	43	15	35	0.117364
55	25	41	143	101	0.56041
56	24	207	39	40	0.290379
57	48	44	113	105	0.604333
58	55	45	100	110	0.492623
59	126	53	71	60	0.342
60	15	239	41	15	0.0684444
61	115	65	65	65	0.4514
62	66	49	116	79	0.370337
63	97	68	98	47	0.41746
64	165	69	36	40	0.359135
65	49	58	105	98	0.5556
66	15	62	80	153	0.455646
67	113	76	71	50	0.271868
68	40	26	34	210	0.58223
69	182	33	47	48	0.318558
70	265	15	15	15	0.0918333
71	15	15	15	265	0.496978
72	176	59	31	44	0.403
73	177	95	19	19	0.1281
74	58	167	27	58	0.189867
75	50	67	57	136	0.578947
77	103	90	81	36	0.507333
78	34	36	47	193	0.532261
79	165	61	27	57	0.281635
80	69	73	105	63	0.308715
81	20	19	103	168	0.439242
82	265	15	15	15	0.0375
83	92	75	61	82	0.401067
84	15	265	15	15	0.157695
85	15	34	144	117	0.660449
86	265	15	15	15	0.371667
87	15	15	265	15	0.348
88	106	102	54	48	0.494259
89	40	38	76	156	0.4969
90	44	216	27	23	0.200627
91	15	144	64	87	0.311097
92	178	15	102	15	0.184335
93	200	15	73	22	0.295927
94	18	63	101	128	0.477085
95	25	48	64	173	0.5724
96	265	15	15	15	0.086
97	15	209	34	52	0.183695
98	16	74	181	39	0.408
99	68	64	66	112	0.499878
100	74	51	144	41	0.397506
101	56	64	63	127	0.556444
102	55	143	97	15	0.441814
103	163	58	54	35	0.318711
104	25	29	194	62	0.566524
105	265	15	15	15	0.0825
106	265	15	15	15	0.3022
107	15	15	15	265	0.609333
108	150	69	64	27	0.421656
109	181	32	65	32	0.216537
110	155	64	53	38	0.214545
112	35	79	101	95	0.473232
113	67	79	86	78	0.489154
114	115	65	66	64	0.414808
115	47	78	64	121	0.448778
116	113	53	67	77	0.340256
117	41	164	62	43	0.276643
118	42	201	38	29	0.224746
119	95	64	79	72	0.418133
121	265	15	15	15	0.106
122	15	15	15	265	0.539433
123	112	63	86	49	0.358902
124	147	100	15	48	0.216389
125	198	51	46	15	0.157111
126	179	39	44	48	0.247156
127	142	131	22	15	0.2232
128	51	36	148	75	0.301406
129	36	28	188	58	0.530635
130	58	109	97	46	0.275615
131	15	15	265	15	0.2788
132	45	175	15	75	0.18383
133	35	45	62	168	0.489491
134	53	123	47	87	0.319333
136	265	15	15	15	0.0381818
137	54	53	118	85	0.537558
138	265	15	15	15	0.0106667
139	15	15	15	265	0.577692
140	150	83	35	42	0.323333
141	122	91	44	53	0.253344
142	83	58	123	46	0.332571
143	117	87	58	48	0.220897
144	18	258	16	18	0.0704
145	159	58	63	30	0.256513
146	40	84	128	58	0.479529
147	15	51	26	218	0.466409
148	125	88	47	50	0.395524
150	265	15	15	15	0
153	15	59	57	179	0.56313
154	59	56	64	131	0.368833
155	57	71	102	80	0.455221
156	67	65	111	67	0.493262
157	37	62	96	115	0.472178
158	43	39	116	112	0.528833
159	15	84	145	66	0.512
160	72	67	75	96	0.403205
161	118	48	57	87	0.33299
162	71	55	110	74	0.449956
163	28	47	53	182	0.606098
164	112	93	73	32	0.326311
166	26	85	17	182	0.569695
168	88	87	34	101	0.452714
169	66	65	66	113	0.4164
170	108	105	71	26	0.318622
171	90	125	41	54	0.305778
172	42	26	65	177	0.652309
173	75	107	65	63	0.313419
175	199	51	45	15	0.248525
176	244	34	17	15	0.07
177	15	15	15	265	0.5965
178	121	81	62	46	0.415629
179	27	60	64	159	0.499667
180	32	25	78	175	0.577261
181	118	130	47	15	0.161611
182	244	15	36	15	0.149162
183	73	15	85	137	0.485943
184	22	75	41	172	0.505218
185	66	90	65	89	0.446857
186	62	50	56	142	0.540754
187	117	53	101	39	0.343982
188	100	102	73	35	0.271986
189	265	15	15	15	0.106667
190	103	67	54	86	0.485491
191	46	140	98	26	0.392554
192	27	226	24	33	0.147079
193	265	15	15	15	0.101486
194	60	56	140	54	0.353111
195	15	15	265	15	0.298429
196	224	22	40	24	0.114612
197	243	15	37	15	0.312698
198	265	15	15	15	0.129917
199	80	140	48	42	0.325067
200	48	40	128	94	0.436827
201	33	105	61	111	0.534949
202	23	15	36	236	0.603599
203	32	52	29	197	0.553584
204	66	106	66	72	0.480257
205	119	64	79	48	0.288778
206	48	207	32	23	0.187843
207	57	120	87	46	0.229667
208	26	43	59	182	0.527949
209	39	100	80	91	0.359855
210	15	15	41	239	0.626629
211	15	121	59	115	0.336095
212	79	73	114	44	0.553698
213	36	27	166	81	0.461322
214	28	32	138	112	0.550067
215	113	65	60	72	0.510175
216	43	41	124	102	0.412071
217	40	35	46	189	0.5343
218	35	48	45	182	0.550574
219	54	43	77	136	0.52353
220	89	102	41	78	0.387436
221	15	15	15	265	0.474686
223	65	51	47	147	0.464857
224	219	32	30	29	0.193564
225	41	50	65	154	0.514611
226	15	55	187	53	0.548495
227	79	137	79	15	0.548181
228	30	78	55	147	0.551267
229	70	64	117	59	0.434222
230	15	15	15	265	0.4405
231	209	30	30	41	0.211115
232	101	15	179	15	0.302829
233	36	138	95	41	0.383
234	93	33	88	96	0.376858
235	42	47	61	160	0.447716
236	20	106	119	65	0.61
237	120	15	15	160	0.507257
238	19	162	75	54	0.543871
239	34	94	100	82	0.477453
240	66	57	102	85	0.432015
241	21	67	64	158	0.489788
242	39	35	119	117	0.491667
243	32	47	59	172	0.510545
244	21	44	37	208	0.557622
245	24	23	111	152	0.627667
246	46	38	168	58	0.279656
247	32	54	56	168	0.524873
248	59	39	64	148	0.549
249	29	142	55	84	0.57061
250	67	109	81	53	0.313708
251	49	31	141	89	0.380743
252	66	112	67	65	0.284675
253	174	59	42	35	0.187787
254	100	55	95	60	0.466032
255	35	88	96	91	0.598843
256	34	50	85	141	0.619924
257	65	65	100	80	0.458302
258	30	55	125	100	0.563188
259	234	15	24	37	0.232609
261	22	50	74	164	0.552364
262	35	33	85	157	0.4724
263	47	47	82	134	0.568397
264	68	43	48	151	0.485429
265	46	100	84	80	0.611223
266	265	15	15	15	0.0341818
267	51	24	52	183	0.436685
268	29	60	25	196	0.582275
269	97	63	49	101	0.340189
270	50	37	126	97	0.520621
271	58	32	185	35	0.381
272	21	37	35	217	0.729182
274	30	235	25	20	0.136333
275	32	56	138	84	0.497455
276	25	35	169	81	0.591828
277	35	48	64	163	0.518867
278	37	43	125	105	0.542886
279	15	265	15	15	0.430667
280	62	122	60	66	0.343701
281	73	23	29	185	0.478339
282	53	51	33	173	0.569724
283	63	55	63	129	0.429515
284	21	38	47	204	0.519636
285	92	105	31	82	0.346571
286	16	19	133	142	0.529533
287	81	80	78	71	0.388333
288	15	63	72	160	0.606229
289	20	101	87	102	0.478485
290	54	105	58	93	0.534479
291	36	59	112	103	0.496071
292	15	265	15	15	0.39909
293	105	110	52	43	0.358754
294	167	35	39	69	0.235455
295	193	31	62	24	0.342252
296	27	22	60	201	0.54936
297	55	105	78	72	0.448144
298	31	40	135	104	0.520897
299	53	133	79	45	0.512581
300	63	61	103	83	0.575299
301	265	15	15	15	0.06
302	55	78	55	122	0.399913
303	265	15	15	15	0.150222
304	26	18	97	169	0.528545
305	23	19	35	233	0.507505
306	37	45	110	118	0.630511
307	30	58	119	103	0.547646
308	15	44	15	236	0.582325
309	207	26	33	44	0.390228
310	74	68	96	72	0.481588
311	30	33	159	88	0.4319
312	38	146	25	101	0.414547
313	49	83	67	111	0.380489
314	65	43	104	98	0.311667
315	96	50	95	69	0.351222
316	29	136	94	51	0.352817
317	82	47	52	129	0.420411
318	265	15	15	15	0.065
319	159	80	43	28	0.243552
320	45	69	86	110	0.381289
321	34	79	83	114	0.514333
322	27	34	29	220	0.628729
323	29	30	20	231	0.579711
324	33	82	72	123	0.341892
325	36	195	41	38	0.239111
326	80	66	71	93	0.424411
327	86	51	123	50	0.396489
328	87	73	39	111	0.379794
329	265	15	15	15	0.06
330	76	57	89	88	0.484935
331	15	15	15	265	0.609574
332	47	54	108	101	0.482675
333	59	54	113	84	0.444103
334	60	65	70	115	0.367313
335	52	50	61	147	0.506505
336	35	45	115	115	0.39781
337	33	33	45	199	0.524608
338	41	54	122	93	0.406716
339	34	63	104	109	0.56174
340	256	18	15	21	0.0743333
341	67	68	35	140	0.549273
342	132	85	47	46	0.464594
343	265	15	15	15	0.114667
344	20	114	69	107	0.388139
345	265	15	15	15	0.048
346	36	166	93	15	0.3895
347	29	30	35	216	0.635111
348	20	29	86	175	0.571765
349	58	47	67	138	0.514341
350	26	67	39	178	0.584109
351	265	15	15	15	0.0368889
352	15	15	265	15	0.233076
353	51	88	83	88	0.419636
354	34	41	56	179	0.561147
355	89	182	24	15	0.165
356	15	15	15	265	0.654851
357	29	15	34	232	0.539897
358	75	75	85	75	0.574261
359	29	68	71	142	0.538174
360	15	134	146	15	0.516751
361	42	25	130	113	0.556337
362	51	43	65	151	0.484324
363	48	32	52	178	0.493895
364	27	65	51	167	0.552643
365	25	30	115	140	0.498493
366	20	43	91	156	0.480837
367	23	57	124	106	0.537869
368	25	26	40	219	0.628492
369	23	44	117	126	0.4371
370	43	36	121	110	0.412115
371	66	50	114	80	0.366267
372	115	80	74	41	0.277247
373	68	39	107	96	0.4327
374	32	41	49	188	0.548003
375	19	38	81	172	0.467967
376	22	28	28	232	0.555927
378	106	72	74	58	0.519795
379	68	64	69	109	0.382242
380	265	15	15	15	0.0218182
381	37	52	104	117	0.5178
382	48	45	101	116	0.395556
383	68	77	44	121	0.368695
384	69	85	86	70	0.430222
386	29	124	46	111	0.546691
387	15	265	15	15	0.015
388	61	105	69	75	0.393305
389	34	28	115	133	0.552455
390	41	116	71	82	0.412444
391	70	29	58	153	0.528708
392	265	15	15	15	0.235667
393	34	45	150	81	0.503055
394	55	23	159	73	0.473848
395	44	157	15	94	0.4699
396	150	40	47	73	0.289159
397	263	15	17	15	0.008
398	30	36	47	197	0.664544
399	42	38	147	83	0.455345

## Sheet: Supplementary Fig. 4 (b)
subject_id	Time allocation		dwfpc
	A3	A4
0	77.2	28.4	0.966667
1	44.8	26	0.788889
2	6	45.6	0.488889
3	39.6	46.8	0.955556
4	38	22	0.733333
5	35.2	22	0.711111
6	52.4	37.2	0.933333
7	66	25.6	0.788889
8	22.4	55.6	0.688889
9	36.8	36.8	0.777778
10	6	6.4	0.644444
11	28.4	40.4	0.655556
12	14.4	83.2	0.944444
13	39.6	27.6	0.766667
14	14	7.2	0.577778
15	6	6	0.577778
16	10.8	23.2	0.422222
17	50.4	50.4	0.7
18	17.6	28	0.677778
19	106	6	0.711111
20	9.6	35.6	0.688889
21	6.8	6.8	0.777778
22	14	10	0.9
23	6	6	0.711111
24	106	6	0.811111
25	22.8	42.4	0.877778
26	12.8	40.8	0.411111
27	32	42	0.4
28	6	6	0.522222
29	101.6	10.4	0.688889
30	18.4	18.4	0.6
31	6	6	0.688889
32	8.4	8	0.722222
33	26.4	25.6	0.8
34	6	39.2	0.755556
35	41.6	19.2	0.611111
36	6	7.6	0.722222
37	38.4	53.2	0.866667
39	19.2	92.8	0.733333
41	21.6	24	0.766667
42	61.6	14	0.744444
43	43.6	27.2	0.844444
45	28.8	54.4	0.8
46	9.6	8.8	0.644444
47	55.2	27.2	0.744444
48	25.6	18.4	0.733333
49	30	27.6	0.844444
50	13.2	26.8	0.533333
51	11.2	13.2	0.688889
52	23.2	19.6	0.577778
53	72.8	39.2	0.666667
54	6	14	0.722222
55	57.2	40.4	0.644444
56	15.6	16	0.844444
57	45.2	42	0.722222
58	40	44	0.744444
59	28.4	24	0.6
60	16.4	6	0.822222
61	26	26	0.677778
62	46.4	31.6	0.955556
63	39.2	18.8	0.588889
64	14.4	16	0.755556
65	42	39.2	0.866667
66	32	61.2	0.877778
67	28.4	20	0.777778
68	13.6	84	0.922222
69	18.8	19.2	0.666667
70	6	6	0.666667
71	6	106	0.5
72	12.4	17.6	0.733333
73	7.6	7.6	0.7
74	10.8	23.2	0.822222
75	22.8	54.4	0.844444
77	32.4	14.4	0.677778
78	18.8	77.2	0.933333
79	10.8	22.8	0.733333
80	42	25.2	0.811111
81	41.2	67.2	0.8
82	6	6	0.644444
83	24.4	32.8	0.777778
84	6	6	0.788889
85	57.6	46.8	0.933333
86	6	6	0.577778
87	106	6	0.633333
88	21.6	19.2	0.488889
89	30.4	62.4	0.733333
90	10.8	9.2	0.733333
91	25.6	34.8	0.722222
92	40.8	6	0.6
93	29.2	8.8	0.611111
94	40.4	51.2	0.722222
95	25.6	69.2	0.688889
96	6	6	0.7
97	13.6	20.8	0.711111
98	72.4	15.6	0.6
99	26.4	44.8	0.833333
100	57.6	16.4	0.944444
101	25.2	50.8	0.688889
102	38.8	6	0.577778
103	21.6	14	0.644444
104	77.6	24.8	0.688889
105	6	6	0.644444
106	6	6	0.855556
107	6	106	0.9
108	25.6	10.8	0.5
109	26	12.8	0.644444
110	21.2	15.2	0.766667
112	40.4	38	0.744444
113	34.4	31.2	0.744444
114	26.4	25.6	0.644444
115	25.6	48.4	0.888889
116	26.8	30.8	0.677778
117	24.8	17.2	0.822222
118	15.2	11.6	0.6
119	31.6	28.8	0.522222
121	6	6	0.688889
122	6	106	0.544444
123	34.4	19.6	0.811111
124	6	19.2	0.677778
125	18.4	6	0.866667
126	17.6	19.2	0.755556
127	8.8	6	0.877778
128	59.2	30	0.866667
129	75.2	23.2	0.6
130	38.8	18.4	0.833333
131	106	6	0.566667
132	6	30	0.733333
133	24.8	67.2	0.933333
134	18.8	34.8	0.8
136	6	6	0.622222
137	47.2	34	0.677778
138	6	6	0.688889
139	6	106	0.644444
140	14	16.8	0.755556
141	17.6	21.2	0.777778
142	49.2	18.4	0.811111
143	23.2	19.2	0.833333
144	6.4	7.2	0.677778
145	25.2	12	0.588889
146	51.2	23.2	0.977778
147	10.4	87.2	0.811111
148	18.8	20	0.744444
150	6	6	0.611111
153	22.8	71.6	0.844444
154	25.6	52.4	0.866667
155	40.8	32	0.877778
156	44.4	26.8	0.822222
157	38.4	46	0.755556
158	46.4	44.8	0.833333
159	58	26.4	0.544444
160	30	38.4	0.911111
161	22.8	34.8	0.877778
162	44	29.6	0.655556
163	21.2	72.8	0.622222
164	29.2	12.8	0.677778
166	6.8	72.8	0.466667
168	13.6	40.4	0.422222
169	26.4	45.2	0.8
170	28.4	10.4	0.711111
171	16.4	21.6	0.8
172	26	70.8	0.7
173	26	25.2	0.777778
175	18	6	0.622222
176	6.8	6	0.7
177	6	106	0.5
178	24.8	18.4	0.611111
179	25.6	63.6	0.9
180	31.2	70	0.977778
181	18.8	6	0.677778
182	14.4	6	0.677778
183	34	54.8	0.688889
184	16.4	68.8	0.688889
185	26	35.6	0.811111
186	22.4	56.8	0.788889
187	40.4	15.6	0.5
188	29.2	14	0.722222
189	6	6	0.677778
190	21.6	34.4	0.511111
191	39.2	10.4	0.877778
192	9.6	13.2	0.722222
193	6	6	0.7
194	56	21.6	0.944444
195	106	6	0.588889
196	16	9.6	0.522222
197	14.8	6	0.544444
198	6	6	0.577778
199	19.2	16.8	0.877778
200	51.2	37.6	0.733333
201	24.4	44.4	0.833333
202	14.4	94.4	0.777778
203	11.6	78.8	0.511111
204	26.4	28.8	0.711111
205	31.6	19.2	0.911111
206	12.8	9.2	0.711111
207	34.8	18.4	0.855556
208	23.6	72.8	0.677778
209	32	36.4	0.8
210	16.4	95.6	0.588889
211	23.6	46	0.633333
212	45.6	17.6	0.633333
213	66.4	32.4	0.722222
214	55.2	44.8	0.8
215	24	28.8	0.455556
216	49.6	40.8	0.844444
217	18.4	75.6	0.833333
218	18	72.8	0.888889
219	30.8	54.4	0.788889
220	16.4	31.2	0.611111
221	6	106	0.477778
223	18.8	58.8	0.9
224	12	11.6	0.488889
225	26	61.6	0.811111
226	74.8	21.2	0.722222
227	31.6	6	0.466667
228	22	58.8	0.988889
229	46.8	23.6	0.744444
230	6	106	0.388889
231	12	16.4	0.577778
232	71.6	6	0.633333
233	38	16.4	0.8
234	35.2	38.4	0.677778
235	24.4	64	0.755556
236	47.6	26	0.577778
237	6	64	0.788889
238	30	21.6	0.922222
239	40	32.8	0.666667
240	40.8	34	0.855556
241	25.6	63.2	0.833333
242	47.6	46.8	0.822222
243	23.6	68.8	0.944444
244	14.8	83.2	0.888889
245	44.4	60.8	0.8
246	67.2	23.2	0.866667
247	22.4	67.2	0.811111
248	25.6	59.2	0.811111
249	22	33.6	0.688889
250	32.4	21.2	0.855556
251	56.4	35.6	0.944444
252	26.8	26	0.922222
253	16.8	14	0.766667
254	38	24	0.6
255	38.4	36.4	0.6
256	34	56.4	0.766667
257	40	32	0.922222
258	50	40	0.8
259	9.6	14.8	0.511111
261	29.6	65.6	0.855556
262	34	62.8	0.755556
263	32.8	53.6	0.855556
264	19.2	60.4	0.655556
265	33.6	32	0.711111
266	6	6	0.555556
267	20.8	73.2	0.966667
268	10	78.4	0.8
269	19.6	40.4	0.9
270	50.4	38.8	0.9
271	74	14	0.577778
272	14	86.8	0.655556
274	10	8	0.766667
275	55.2	33.6	0.7
276	67.6	32.4	0.722222
277	25.6	65.2	0.722222
278	50	42	0.733333
279	6	6	0.611111
280	24	26.4	0.811111
281	11.6	74	0.788889
282	13.2	69.2	0.755556
283	25.2	51.6	0.955556
284	18.8	81.6	0.811111
285	12.4	32.8	0.911111
286	53.2	56.8	0.788889
287	31.2	28.4	0.933333
288	28.8	64	0.666667
289	34.8	40.8	0.9
290	23.2	37.2	0.733333
291	44.8	41.2	0.8
292	6	6	0.733333
293	20.8	17.2	0.677778
294	15.6	27.6	0.722222
295	24.8	9.6	0.544444
296	24	80.4	0.877778
297	31.2	28.8	0.755556
298	54	41.6	0.822222
299	31.6	18	0.533333
300	41.2	33.2	0.688889
301	6	6	0.766667
302	22	48.8	0.855556
303	6	6	0.588889
304	38.8	67.6	0.944444
305	14	93.2	0.855556
306	44	47.2	0.611111
307	47.6	41.2	0.844444
308	6	94.4	0.833333
309	13.2	17.6	0.5
310	38.4	28.8	0.666667
311	63.6	35.2	0.822222
312	10	40.4	0.788889
313	26.8	44.4	0.844444
314	41.6	39.2	0.877778
315	38	27.6	0.722222
316	37.6	20.4	0.822222
317	20.8	51.6	0.788889
318	6	6	0.6
319	17.2	11.2	0.7
320	34.4	44	0.911111
321	33.2	45.6	0.7
322	11.6	88	0.855556
323	8	92.4	0.766667
324	28.8	49.2	0.733333
325	16.4	15.2	0.688889
326	28.4	37.2	0.744444
327	49.2	20	0.644444
328	15.6	44.4	0.666667
329	6	6	0.722222
330	35.6	35.2	0.611111
331	6	106	0.644444
332	43.2	40.4	0.711111
333	45.2	33.6	0.911111
334	28	46	0.766667
335	24.4	58.8	0.866667
336	46	46	0.8
337	18	79.6	0.833333
338	48.8	37.2	0.988889
339	41.6	43.6	0.488889
340	6	8.4	0.677778
341	14	56	0.911111
342	18.8	18.4	0.433333
343	6	6	0.755556
344	27.6	42.8	0.9
345	6	6	0.766667
346	37.2	6	0.655556
347	14	86.4	0.9
348	34.4	70	0.911111
349	26.8	55.2	0.844444
350	15.6	71.2	0.933333
351	6	6	0.7
352	106	6	0.688889
353	33.2	35.2	0.655556
354	22.4	71.6	0.9
355	9.6	6	0.733333
356	6	106	0.6
357	13.6	92.8	0.788889
358	34	30	0.555556
359	28.4	56.8	0.944444
360	58.4	6	0.677778
361	52	45.2	0.7
362	26	60.4	0.777778
363	20.8	71.2	0.811111
364	20.4	66.8	0.888889
365	46	56	0.844444
366	36.4	62.4	0.766667
367	49.6	42.4	0.822222
368	16	87.6	0.744444
369	46.8	50.4	0.811111
370	48.4	44	0.988889
371	45.6	32	0.911111
372	29.6	16.4	0.8
373	42.8	38.4	0.833333
374	19.6	75.2	0.855556
375	32.4	68.8	0.855556
376	11.2	92.8	0.655556
378	29.6	23.2	0.6
379	27.6	43.6	0.844444
380	6	6	0.777778
381	41.6	46.8	0.9
382	40.4	46.4	0.922222
383	17.6	48.4	0.855556
384	34.4	28	0.744444
386	18.4	44.4	0.844444
387	6	6	0.811111
388	27.6	30	0.777778
389	46	53.2	0.711111
390	28.4	32.8	0.811111
391	23.2	61.2	0.844444
392	6	6	0.6
393	60	32.4	0.8
394	63.6	29.2	0.444444
395	6	37.6	0.6
396	18.8	29.2	0.488889
397	6.8	6	0.544444
398	18.8	78.8	0.677778
399	58.8	33.2	0.744444

## Sheet: Supplementary Fig. 4 (c)
subject_id	norm_wPC	norm_wLP	sc_flat
0	0.295862	0.955231	0.25
1	0.00934968	0.999956	0.450756
2	0.728193	0.685372	0.433218
3	-0.892157	0.451726	0.406033
4	0.916036	0.401096	0.323278
5	0.9704	-0.241503	0.336619
6	-0.33937	0.940653	0.502844
7	-0.172231	-0.985057	0.48996
8	0.423956	0.905683	0.518057
9	-0.861284	-0.508124	0.473234
10	0.991939	0.126715	0.1455
11	-0.999475	0.032393	0.5076
12	-0.957472	0.288525	0.54099
13	-0.599488	-0.800384	0.443032
14	0.929212	-0.369547	0.198327
15	0.900729	0.434381	0.201841
16	0.969898	0.243512	0.225667
17	-0.989287	0.145985	0.476811
18	0.180943	-0.983494	0.313208
19	0.387977	0.921669	0.309214
20	0.587348	0.809334	0.345309
21	0.876841	0.480781	0.0616
22	0.940393	-0.34009	0.184
23	0.995044	-0.0994348	0
24	0.221852	0.97508	0.415174
25	-0.633918	0.7734	0.426522
27	0.974046	-0.22635	0.661933
28	0.999988	0.00492994	0.0842182
29	0.987233	-0.15928	0.285371
30	0.99252	-0.122082	0.23461
31	0.91749	-0.397759	0.167333
32	0.979979	-0.1991	0.197975
33	0.977965	-0.20877	0.349587
34	0.447936	-0.894066	0.350508
35	-0.931275	0.364316	0.531333
36	0.900174	0.435531	0.150714
37	-0.530298	0.847812	0.507344
39	-0.908707	0.417434	0.5928
41	0.430695	0.902497	0.321606
42	0.592409	0.805637	0.366521
43	0.292113	0.956384	0.415136
45	-0.597056	-0.8022	0.4701
46	0.29145	-0.956586	0.196889
47	0.172355	0.985035	0.453272
48	0.694025	0.719951	0.404748
49	-0.612877	-0.790178	0.324391
50	0.410645	-0.911795	0.319942
51	0.662151	0.74937	0.135077
52	0.911884	0.410448	0.241653
53	-0.0429767	0.999076	0.537214
54	0.699971	-0.714171	0.117364
55	-0.116166	0.99323	0.56041
56	0.961644	-0.274299	0.290379
57	-0.922978	-0.384853	0.604333
58	-0.900803	0.434227	0.492623
59	0.994324	-0.10639	0.342
60	0.983441	0.181226	0.0684444
61	0.784892	0.619633	0.4514
62	-0.357525	-0.933904	0.370337
63	0.956748	0.290917	0.41746
64	0.747413	-0.66436	0.359135
65	-0.972583	0.232554	0.5556
66	-0.793804	0.608173	0.455646
67	0.54334	0.839513	0.271868
68	-0.964412	-0.264404	0.58223
69	0.999527	-0.0307654	0.318558
70	0.903855	-0.42784	0.0918333
72	0.97846	-0.206436	0.403
73	0.965278	0.261224	0.1281
74	0.445953	-0.895056	0.189867
75	-0.981603	-0.190932	0.578947
77	0.572859	-0.819654	0.507333
78	-0.952742	-0.30378	0.532261
79	0.921252	-0.388966	0.281635
80	0.234573	0.972099	0.308715
81	-0.905443	0.424467	0.439242
82	0.702061	-0.712116	0.0375
83	-0.785405	0.618983	0.401067
84	0.990636	0.136529	0.157695
85	-0.907591	0.419855	0.660449
86	0.997371	0.072459	0.371667
87	0.63785	-0.77016	0.348
88	0.413135	-0.91067	0.494259
89	-0.92765	-0.373451	0.4969
90	0.765327	-0.643642	0.200627
91	0.328861	0.944378	0.311097
92	0.743172	-0.6691	0.184335
93	0.920099	0.391686	0.295927
94	-0.949976	-0.312324	0.477085
95	-0.973661	-0.227999	0.5724
96	0.99602	0.0891338	0.086
97	0.733653	-0.679525	0.183695
99	-0.725546	-0.688173	0.499878
100	0.2224	0.974956	0.397506
101	-0.750035	0.661398	0.556444
102	0.673158	0.739499	0.441814
103	0.707132	-0.707081	0.318711
104	-0.613463	0.789724	0.566524
105	0.951338	-0.308148	0.0825
106	0.19605	0.980594	0.3022
107	-0.998861	0.0477156	0.609333
108	0.527027	0.849849	0.421656
109	0.792341	0.610079	0.216537
110	0.755131	0.655574	0.214545
112	-0.203978	0.978975	0.473232
113	-0.164978	0.986297	0.489154
114	0.916855	-0.399219	0.414808
115	-0.478392	-0.878146	0.448778
116	-0.216999	-0.976172	0.340256
117	0.532285	-0.846565	0.276643
118	0.967517	-0.252807	0.224746
121	0.993785	-0.111314	0.106
123	0.211478	-0.977383	0.358902
124	0.311394	0.950281	0.216389
125	0.833826	0.552027	0.157111
126	0.808062	0.589097	0.247156
127	0.973316	-0.229468	0.2232
128	0.00787318	0.999969	0.301406
129	-0.803103	0.59584	0.530635
130	0.506087	-0.862482	0.275615
131	0.994038	-0.109038	0.2788
132	0.973537	-0.228528	0.18383
133	-0.533957	0.845511	0.489491
134	0.809715	0.586824	0.319333
136	0.999927	-0.0120791	0.0381818
137	-0.96666	-0.256063	0.537558
138	0.710662	-0.703534	0.0106667
140	0.557521	-0.830163	0.323333
141	0.717983	-0.69606	0.253344
142	0.999981	-0.00618718	0.332571
143	0.930667	-0.365868	0.220897
144	0.998061	0.0622411	0.0704
145	0.858355	-0.513056	0.256513
146	0.0487316	0.998812	0.479529
147	-0.960545	-0.278126	0.466409
148	0.984341	0.176276	0.395524
150	0.918756	0.394826	0
153	-0.957275	-0.289181	0.56313
154	-0.732447	-0.680824	0.368833
155	-0.0471826	0.998886	0.455221
156	0.136637	-0.990621	0.493262
157	-0.339619	-0.940563	0.472178
158	-0.713796	0.700354	0.528833
159	0.771642	-0.636057	0.512
160	0.172632	0.984986	0.403205
161	0.184089	0.98291	0.33299
162	-0.460792	0.887508	0.449956
163	-0.421838	0.906671	0.606098
164	0.921264	0.388938	0.326311
169	-0.464436	-0.885607	0.4164
170	0.271914	0.962322	0.318622
171	0.542148	0.840283	0.305778
172	-0.940082	-0.340949	0.652309
173	0.433955	0.900935	0.313419
175	0.900552	0.434748	0.248525
176	0.948599	0.316481	0.07
178	0.875049	-0.484035	0.415629
179	-0.995124	0.0986366	0.499667
180	-0.709043	-0.705166	0.577261
181	0.888435	0.459002	0.161611
182	0.869981	-0.493085	0.149162
183	-0.296585	0.955006	0.485943
184	-0.986054	0.166426	0.505218
185	-0.950139	0.311826	0.446857
186	-0.427778	0.903884	0.540754
187	0.953932	-0.300024	0.343982
188	0.999835	0.018167	0.271986
189	0.83568	0.549217	0.106667
190	0.477196	0.878797	0.485491
191	0.662936	-0.748676	0.392554
192	0.831429	-0.55563	0.147079
193	0.965327	-0.261044	0.101486
194	-0.955355	0.29546	0.353111
195	0.820473	-0.571686	0.298429
196	0.983813	0.179199	0.114612
197	0.996143	-0.0877451	0.312698
198	0.711653	-0.702531	0.129917
199	0.985115	-0.171899	0.325067
200	-0.623369	-0.781928	0.436827
201	-0.822104	0.569338	0.534949
202	-0.993407	0.114643	0.603599
203	0.399895	0.916561	0.553584
204	0.946162	0.323695	0.480257
205	0.985121	0.171864	0.288778
206	0.960481	0.278347	0.187843
207	0.96998	0.243185	0.229667
208	-0.877619	-0.47936	0.527949
209	-0.161	-0.986954	0.359855
210	-0.999996	-0.00289999	0.626629
211	0.943337	-0.331835	0.336095
212	-0.561888	0.827214	0.553698
213	-0.716	-0.6981	0.461322
214	-0.902852	-0.429951	0.550067
216	-0.648122	-0.761537	0.412071
217	-0.999135	0.041594	0.5343
218	-0.060647	0.998159	0.550574
219	-0.933482	0.358625	0.52353
220	0.876153	0.482033	0.387436
223	-0.958222	-0.286026	0.464857
224	0.958685	-0.284471	0.193564
225	-0.810844	0.585263	0.514611
226	-0.13475	-0.99088	0.548495
227	0.990608	0.136731	0.548181
228	-0.218356	0.975869	0.551267
229	0.0212752	0.999774	0.434222
231	0.999724	0.0234835	0.211115
232	0.539385	-0.842059	0.302829
233	-0.100272	-0.99496	0.383
234	0.239592	-0.970874	0.376858
235	0.196924	0.980419	0.447716
236	-0.904295	0.426909	0.61
237	-0.998446	0.0557219	0.507257
238	-0.934376	0.356289	0.543871
239	-0.788879	0.614549	0.477453
240	0.161078	0.986942	0.432015
241	-0.999207	-0.0398157	0.489788
242	-0.991879	-0.127189	0.491667
243	-0.626883	0.779113	0.510545
244	-0.92406	0.382247	0.557622
245	-0.992049	-0.125849	0.627667
246	0.682686	0.730712	0.279656
247	-0.655385	0.755295	0.524873
248	-0.729664	-0.683806	0.549
249	-0.966969	0.254893	0.57061
250	0.802554	0.59658	0.313708
251	-0.999126	-0.0418043	0.380743
252	0.36766	-0.92996	0.284675
253	0.961431	0.275046	0.187787
254	0.870357	0.492421	0.466032
255	-0.849946	-0.526869	0.598843
256	-0.694054	0.719923	0.619924
257	-0.646497	-0.762916	0.458302
258	-0.995092	0.098952	0.563188
259	0.979618	-0.200871	0.232609
261	-0.986818	-0.161835	0.552364
262	-0.964815	-0.262931	0.4724
263	-0.422114	0.906543	0.568397
264	0.103905	-0.994587	0.485429
265	-0.892113	-0.451812	0.611223
266	0.984672	-0.174415	0.0341818
267	-0.68809	0.725625	0.436685
268	-0.888626	-0.458632	0.582275
269	-0.665764	-0.746163	0.340189
270	-0.917871	-0.396878	0.520621
272	-0.671263	0.741219	0.729182
274	0.953749	-0.300604	0.136333
275	-0.817158	-0.576413	0.497455
276	-0.891232	0.453548	0.591828
277	-0.0790864	0.996868	0.518867
278	-0.997947	0.0640428	0.542886
280	0.109656	0.99397	0.343701
281	-0.728946	-0.684572	0.478339
282	-0.74017	-0.67242	0.569724
283	-0.974863	-0.222805	0.429515
284	-0.542078	0.840328	0.519636
285	-0.827869	-0.560921	0.346571
286	-0.604356	0.796714	0.529533
287	-0.060214	0.998185	0.388333
289	-0.923992	-0.382412	0.478485
290	-0.98735	0.158558	0.534479
291	-0.794354	0.607456	0.496071
292	0.892259	0.451523	0.39909
293	0.922669	0.385593	0.358754
294	0.191541	-0.981485	0.235455
295	0.978121	-0.208037	0.342252
296	-0.969276	-0.245974	0.54936
297	-0.00970974	0.999953	0.448144
298	-0.923743	-0.383013	0.520897
299	-0.619126	0.785291	0.512581
300	-0.00245999	0.999997	0.575299
301	0.707107	-0.707107	0.06
302	-0.974175	-0.225794	0.399913
303	0.981953	-0.189124	0.150222
304	-0.256972	0.966419	0.528545
305	-0.994142	-0.108083	0.507505
306	-0.887333	0.461129	0.630511
307	-0.169307	0.985563	0.547646
308	-0.761353	-0.648338	0.582325
309	0.587157	0.809473	0.390228
310	0.211187	-0.977446	0.481588
311	-0.598492	0.801129	0.4319
312	0.533394	-0.845867	0.414547
313	-0.99834	-0.0575965	0.380489
314	-0.32758	-0.944824	0.311667
315	0.86121	0.508249	0.351222
316	0.76632	0.642459	0.352817
317	-0.892331	-0.451381	0.420411
318	0.996763	-0.0803989	0.065
319	0.973974	-0.226658	0.243552
320	-0.855196	-0.518305	0.381289
321	-0.815859	0.578251	0.514333
322	-0.755976	0.654599	0.628729
323	-0.935982	0.352048	0.579711
324	0.479626	0.877473	0.341892
325	0.97905	0.203619	0.239111
326	0.975408	-0.220405	0.424411
327	0.709902	0.704301	0.396489
328	0.586915	0.809649	0.379794
329	0.985774	-0.168075	0.06
330	-0.0455427	-0.998962	0.484935
331	-0.774889	0.632098	0.609574
332	-0.97154	0.236874	0.482675
333	-0.93828	-0.345878	0.444103
334	-0.378164	0.925739	0.367313
335	-0.999824	0.018752	0.506505
336	-0.0379019	0.999281	0.39781
337	-0.980108	0.198467	0.524608
338	-0.313133	0.949709	0.406716
339	-0.92554	-0.378651	0.56174
340	0.632685	-0.774409	0.0743333
341	-0.911392	-0.411539	0.549273
342	0.94879	0.315907	0.464594
343	0.999846	0.0175573	0.114667
344	-0.735525	-0.677497	0.388139
345	0.997482	0.070921	0.048
346	0.0930249	-0.995664	0.3895
347	-0.971991	-0.235018	0.635111
348	-0.999822	-0.0188493	0.571765
349	-0.889808	0.456336	0.514341
350	-0.540527	0.841327	0.584109
351	0.761954	-0.647631	0.0368889
352	0.798486	0.602013	0.233076
353	-0.118272	-0.992981	0.419636
354	-0.621223	0.783634	0.561147
355	0.947933	-0.31847	0.165
356	-0.227228	0.973842	0.654851
357	-0.960815	-0.277192	0.539897
359	-0.910867	0.4127	0.538174
360	-0.0933114	0.995637	0.516751
361	-0.993331	0.115296	0.556337
362	-0.849056	-0.528303	0.484324
363	-0.267984	0.963423	0.493895
364	-0.973446	0.228915	0.552643
365	-0.996595	-0.0824481	0.498493
366	-0.319089	-0.947725	0.480837
367	-0.816229	-0.577729	0.537869
368	-0.800169	-0.599775	0.628492
369	-0.777111	-0.629363	0.4371
370	-0.565054	0.825054	0.412115
371	-0.999894	-0.0145704	0.366267
372	0.999248	0.0387654	0.277247
373	-0.842294	-0.539018	0.4327
374	-0.866904	-0.498474	0.548003
375	-0.988842	0.148969	0.467967
376	-0.631437	0.775427	0.555927
378	0.999969	-0.00783171	0.519795
379	-0.782102	-0.62315	0.382242
380	0.998817	-0.0486324	0.0218182
381	-0.952649	-0.304072	0.5178
382	-0.24002	0.970768	0.395556
383	-0.351238	-0.936286	0.368695
384	-0.0422822	0.999106	0.430222
386	-0.998705	-0.050877	0.546691
387	0.978936	0.204167	0.015
388	-0.334751	-0.942306	0.393305
389	-0.476693	0.87907	0.552455
390	-0.554661	-0.832076	0.412444
391	-0.418595	0.908173	0.528708
392	0.940252	-0.340481	0.235667
393	0.165908	0.986141	0.503055
395	0.283957	0.958837	0.4699
396	0.945092	-0.326805	0.289159
397	0.257341	-0.966321	0.008
398	-0.754938	-0.655797	0.664544
399	-0.714828	0.6993	0.455345

## Sheet: Supplementary Table 1
sid	group	sc_flat	Time allocation				Contrasts (e.g., A2A1 = A2 - A1)						Contrasts z-scored
			A1	A2	A3	A4	A2A1	A3A1	A3A2	A4A1	A4A2	A4A3	z_A2A1	z_A3A1	z_A3A2	z_A4A1	z_A4A2	z_A4A3
0	IG	0.25	0	0.064	0.712	0.224	0.064	0.712	0.648	0.224	0.16	-0.488	0.325824	1.79717	2.0101	0.428676	0.198011	-1.72347
1	IG	0.450756	0.296	0.116	0.388	0.2	-0.18	0.092	0.272	-0.096	0.084	-0.188	-0.271055	0.324197	0.797461	-0.241309	-0.0123132	-0.786319
2	IG	0.433218	0.472	0.132	0	0.396	-0.34	-0.472	-0.132	-0.076	0.264	0.396	-0.662451	-1.01573	-0.505486	-0.199435	0.485824	1.03801
3	IG	0.406033	0.18	0.076	0.336	0.408	-0.104	0.156	0.26	0.228	0.332	0.072	-0.085142	0.476246	0.758759	0.437051	0.674009	0.0258808
4	IG	0.323278	0.504	0.016	0.32	0.16	-0.488	-0.184	0.304	-0.344	0.144	-0.16	-1.02449	-0.331513	0.900665	-0.760548	0.153732	-0.698851
5	IG	0.336619	0.484	0.064	0.292	0.16	-0.42	-0.192	0.228	-0.324	0.096	-0.132	-0.858149	-0.35052	0.655556	-0.718674	0.020896	-0.611383
6	IG	0.502844	0.084	0.14	0.464	0.312	0.056	0.38	0.324	0.228	0.172	-0.152	0.306254	1.00842	0.965167	0.437051	0.23122	-0.67386
7	IG	0.48996	0.204	0	0.6	0.196	-0.204	0.396	0.6	-0.008	0.196	-0.404	-0.329764	1.04643	1.8553	-0.0570635	0.297639	-1.46107
8	IG	0.518057	0.032	0.308	0.164	0.496	0.276	0.132	-0.144	0.464	0.188	0.332	0.844423	0.419228	-0.544188	0.931165	0.275499	0.83808
9	IG	0.473234	0.136	0.248	0.308	0.308	0.112	0.172	0.06	0.172	0.06	0	0.443242	0.514259	0.113736	0.319803	-0.0787314	-0.199036
10	IG	0.1455	0.996	0	0	0.004	-0.996	-0.996	0	-0.992	0.004	0.004	-2.26717	-2.26063	-0.0797708	-2.11727	-0.233707	-0.186541
11	IG	0.5076	0.18	0.252	0.224	0.344	0.072	0.044	-0.028	0.164	0.092	0.12	0.345393	0.210161	-0.170074	0.303054	0.00982626	0.175825
12	IG	0.54099	0.084	0.06	0.084	0.772	-0.024	0	0.024	0.688	0.712	0.688	0.110556	0.105627	-0.00236803	1.40015	1.72563	1.95017
13	IG	0.443032	0.176	0.272	0.336	0.216	0.096	0.16	0.064	0.04	-0.056	-0.12	0.404103	0.485749	0.126637	0.0434343	-0.399753	-0.573897
14	IG	0.198327	0.728	0.18	0.08	0.012	-0.548	-0.648	-0.1	-0.716	-0.168	-0.068	-1.17127	-1.43387	-0.402282	-1.53941	-0.709705	-0.411457
15	IG	0.201841	0	1	0	0	1	0	-1	0	-1	0	2.61549	0.105627	-3.30489	-0.0403138	-3.0122	-0.199036
16	IG	0.225667	0.744	0.036	0.048	0.172	-0.708	-0.696	0.012	-0.572	0.136	0.124	-1.56266	-1.5479	-0.0410694	-1.23791	0.131593	0.188321
17	IG	0.476811	0.056	0.056	0.444	0.444	0	0.388	0.388	0.388	0.388	0	0.169265	1.02742	1.17157	0.772043	0.828985	-0.199036
18	IG	0.313208	0.432	0.232	0.116	0.22	-0.2	-0.316	-0.116	-0.212	-0.012	0.104	-0.319979	-0.645114	-0.453884	-0.484179	-0.277986	0.125844
19	IG	0.309214	0	0	1	0	0	1	1	0	0	-1	0.169265	2.48139	3.14535	-0.0403138	-0.244777	-3.32288
20	IG	0.345309	0.32	0.348	0.036	0.296	0.028	-0.284	-0.312	-0.024	-0.052	0.26	0.23776	-0.56909	-1.08601	-0.0905627	-0.388683	0.613164
21	IG	0.0616	0.496	0.488	0.008	0.008	-0.008	-0.488	-0.48	-0.488	-0.48	0	0.149695	-1.05375	-1.62783	-1.06204	-1.57314	-0.199036
22	IG	0.184	0.308	0.572	0.08	0.04	0.264	-0.228	-0.492	-0.268	-0.532	-0.04	0.815068	-0.436047	-1.66653	-0.601426	-1.71705	-0.32399
23	IG	0	1	0	0	0	-1	-1	0	-1	0	0	-2.27696	-2.27014	-0.0797708	-2.13402	-0.244777	-0.199036
24	IG	0.415174	0	0	1	0	0	1	1	0	0	-1	0.169265	2.48139	3.14535	-0.0403138	-0.244777	-3.32288
25	IG	0.426522	0.296	0.172	0.168	0.364	-0.124	-0.128	-0.004	0.068	0.192	0.196	-0.134066	-0.198471	-0.0926713	0.102058	0.286569	0.413238
27	IG	0.661933	0.232	0.148	0.26	0.36	-0.084	0.028	0.112	0.128	0.212	0.1	-0.0362175	0.172149	0.281442	0.22768	0.341918	0.113348
28	IG	0.0842182	1	0	0	0	-1	-1	0	-1	0	0	-2.27696	-2.27014	-0.0797708	-2.13402	-0.244777	-0.199036
29	IG	0.285371	0	0	0.956	0.044	0	0.956	0.956	0.044	0.044	-0.912	0.169265	2.37686	3.00344	0.0518091	-0.12301	-3.04798
30	IG	0.23461	0.044	0.708	0.124	0.124	0.664	0.08	-0.584	0.08	-0.584	0	1.79356	0.295688	-1.96324	0.127182	-1.86095	-0.199036
31	IG	0.167333	1	0	0	0	-1	-1	0	-1	0	0	-2.27696	-2.27014	-0.0797708	-2.13402	-0.244777	-0.199036
32	IG	0.197975	0.724	0.232	0.024	0.02	-0.492	-0.7	-0.208	-0.704	-0.212	-0.004	-1.03428	-1.55741	-0.750595	-1.51428	-0.831472	-0.211531
33	IG	0.349587	0.2	0.4	0.204	0.196	0.2	0.004	-0.196	-0.004	-0.204	-0.008	0.65851	0.11513	-0.711894	-0.0486886	-0.809332	-0.224027
34	IG	0.350508	0.62	0.048	0	0.332	-0.572	-0.62	-0.048	-0.288	0.284	0.332	-1.22997	-1.36735	-0.234576	-0.6433	0.541172	0.83808
35	IG	0.531333	0.276	0.236	0.356	0.132	-0.04	0.08	0.12	-0.144	-0.104	-0.224	0.0714163	0.295688	0.307243	-0.341807	-0.532589	-0.898777
36	IG	0.150714	0	0.984	0	0.016	0.984	0	-0.984	0.016	-0.968	0.016	2.57635	0.105627	-3.25329	-0.00681457	-2.92365	-0.149054
37	IG	0.507344	0.108	0.096	0.324	0.472	-0.012	0.216	0.228	0.364	0.376	0.148	0.139911	0.618792	0.655556	0.721794	0.795776	0.263293
39	IG	0.5928	0	0	0.132	0.868	0	0.132	0.132	0.868	0.868	0.736	0.169265	0.419228	0.345945	1.77702	2.15735	2.10011
41	IG	0.321606	0.32	0.344	0.156	0.18	0.024	-0.164	-0.188	-0.14	-0.164	0.024	0.227975	-0.283998	-0.686093	-0.333432	-0.698635	-0.124064
42	IG	0.366521	0.144	0.22	0.556	0.08	0.076	0.412	0.336	-0.064	-0.14	-0.476	0.355178	1.08444	1.00387	-0.174311	-0.632217	-1.68599
43	IG	0.415136	0.048	0.364	0.376	0.212	0.316	0.328	0.012	0.164	-0.152	-0.164	0.942272	0.884878	-0.0410694	0.303054	-0.665426	-0.711346
45	IG	0.4701	0.176	0.112	0.228	0.484	-0.064	0.052	0.116	0.308	0.372	0.256	0.012707	0.229167	0.294343	0.604547	0.784706	0.600668
46	IG	0.196889	0.772	0.164	0.036	0.028	-0.608	-0.736	-0.128	-0.744	-0.136	-0.008	-1.31804	-1.64294	-0.492586	-1.59803	-0.621147	-0.224027
47	IG	0.453272	0.16	0.136	0.492	0.212	-0.024	0.332	0.356	0.052	0.076	-0.28	0.110556	0.894381	1.06837	0.0685587	-0.0344526	-1.07371
48	IG	0.404748	0.6	0.08	0.196	0.124	-0.52	-0.404	0.116	-0.476	0.044	-0.072	-1.10277	-0.854182	0.294343	-1.03692	-0.12301	-0.423953
49	IG	0.324391	0.34	0.204	0.24	0.216	-0.136	-0.1	0.036	-0.124	0.012	-0.024	-0.163421	-0.131949	0.0363334	-0.299933	-0.211568	-0.274008
50	IG	0.319942	0.516	0.204	0.072	0.208	-0.312	-0.444	-0.132	-0.308	0.004	0.136	-0.593956	-0.949212	-0.505486	-0.685174	-0.233707	0.225807
51	IG	0.135077	0	0.876	0.052	0.072	0.876	0.052	-0.824	0.072	-0.804	0.02	2.31216	0.229167	-2.73727	0.110433	-2.46979	-0.136559
52	IG	0.241653	0.556	0.136	0.172	0.136	-0.42	-0.384	0.036	-0.42	0	-0.036	-0.858149	-0.806666	0.0363334	-0.919669	-0.244777	-0.311494
53	IG	0.537214	0	0	0.668	0.332	0	0.668	0.668	0.332	0.332	-0.336	0.169265	1.69264	2.07461	0.654796	0.674009	-1.24865
54	IG	0.117364	0.808	0.112	0	0.08	-0.696	-0.808	-0.112	-0.728	-0.032	0.08	-1.53331	-1.81399	-0.440984	-1.56453	-0.333335	0.0508716
55	IG	0.56041	0.04	0.104	0.512	0.344	0.064	0.472	0.408	0.304	0.24	-0.168	0.325824	1.22699	1.23608	0.596172	0.419405	-0.723842
56	IG	0.290379	0.036	0.768	0.096	0.1	0.732	0.06	-0.672	0.064	-0.668	0.004	1.9599	0.248173	-2.24705	0.0936832	-2.09342	-0.186541
57	IG	0.604333	0.132	0.116	0.392	0.36	-0.016	0.26	0.276	0.228	0.244	-0.032	0.130126	0.723326	0.810361	0.437051	0.430475	-0.298999
58	IG	0.492623	0.16	0.12	0.34	0.38	-0.04	0.18	0.22	0.22	0.26	0.04	0.0714163	0.533265	0.629755	0.420301	0.474754	-0.0740822
59	IG	0.342	0.444	0.152	0.224	0.18	-0.292	-0.22	0.072	-0.264	0.028	-0.044	-0.545032	-0.417041	0.152438	-0.593052	-0.167289	-0.336485
60	IG	0.0684444	0	0.896	0.104	0	0.896	0.104	-0.792	0	-0.896	-0.104	2.36108	0.352707	-2.63406	-0.0403138	-2.72439	-0.523916
61	IG	0.4514	0.4	0.2	0.2	0.2	-0.2	-0.2	0	-0.2	0	0	-0.319979	-0.369526	-0.0797708	-0.459055	-0.244777	-0.199036
62	IG	0.370337	0.204	0.136	0.404	0.256	-0.068	0.2	0.268	0.052	0.12	-0.148	0.00292206	0.58078	0.78456	0.0685587	0.0873142	-0.661365
63	IG	0.41746	0.328	0.212	0.332	0.128	-0.116	0.004	0.12	-0.2	-0.084	-0.204	-0.114497	0.11513	0.307243	-0.459055	-0.477241	-0.8363
64	IG	0.359135	0.6	0.216	0.084	0.1	-0.384	-0.516	-0.132	-0.5	-0.116	0.016	-0.770085	-1.12027	-0.505486	-1.08717	-0.565799	-0.149054
65	IG	0.5556	0.136	0.172	0.36	0.332	0.036	0.224	0.188	0.196	0.16	-0.028	0.257329	0.637798	0.526551	0.370052	0.198011	-0.286504
66	IG	0.455646	0	0.188	0.26	0.552	0.188	0.26	0.072	0.552	0.364	0.292	0.629155	0.723326	0.152438	1.11541	0.762566	0.713127
67	IG	0.271868	0.392	0.244	0.224	0.14	-0.148	-0.168	-0.02	-0.252	-0.104	-0.084	-0.192776	-0.293501	-0.144273	-0.567927	-0.532589	-0.461439
68	IG	0.58223	0.1	0.044	0.076	0.78	-0.056	-0.024	0.032	0.68	0.736	0.704	0.0322767	0.0486088	0.0234329	1.3834	1.79205	2.00015
69	IG	0.318558	0.668	0.072	0.128	0.132	-0.596	-0.54	0.056	-0.536	0.06	0.004	-1.28868	-1.17729	0.100836	-1.16254	-0.0787314	-0.186541
70	IG	0.0918333	1	0	0	0	-1	-1	0	-1	0	0	-2.27696	-2.27014	-0.0797708	-2.13402	-0.244777	-0.199036
72	IG	0.403	0.644	0.176	0.064	0.116	-0.468	-0.58	-0.112	-0.528	-0.06	0.052	-0.975567	-1.27232	-0.440984	-1.14579	-0.410823	-0.036596
73	IG	0.1281	0.648	0.32	0.016	0.016	-0.328	-0.632	-0.304	-0.632	-0.304	0	-0.633096	-1.39586	-1.06021	-1.36353	-1.08607	-0.199036
74	IG	0.189867	0.172	0.608	0.048	0.172	0.436	-0.124	-0.56	0	-0.436	0.124	1.23582	-0.188968	-1.88584	-0.0403138	-1.45138	0.188321
75	IG	0.578947	0.14	0.208	0.168	0.484	0.068	0.028	-0.04	0.344	0.276	0.316	0.335608	0.172149	-0.208775	0.67992	0.519033	0.788099
77	IG	0.507333	0.352	0.3	0.264	0.084	-0.052	-0.088	-0.036	-0.268	-0.216	-0.18	0.0420616	-0.10344	-0.195875	-0.601426	-0.842541	-0.761328
78	IG	0.532261	0.076	0.084	0.128	0.712	0.008	0.052	0.044	0.636	0.628	0.584	0.188835	0.229167	0.0621343	1.29128	1.49317	1.62529
79	IG	0.281635	0.6	0.184	0.048	0.168	-0.416	-0.552	-0.136	-0.432	-0.016	0.12	-0.848364	-1.20579	-0.518387	-0.944794	-0.289056	0.175825
80	IG	0.308715	0.216	0.232	0.36	0.192	0.016	0.144	0.128	-0.024	-0.04	-0.168	0.208405	0.447737	0.333044	-0.0905627	-0.355474	-0.723842
81	IG	0.439242	0.02	0.016	0.352	0.612	-0.004	0.332	0.336	0.592	0.596	0.26	0.15948	0.894381	1.00387	1.19916	1.40461	0.613164
82	IG	0.0375	1	0	0	0	-1	-1	0	-1	0	0	-2.27696	-2.27014	-0.0797708	-2.13402	-0.244777	-0.199036
83	IG	0.401067	0.308	0.24	0.184	0.268	-0.068	-0.124	-0.056	-0.04	0.028	0.084	0.00292206	-0.188968	-0.260377	-0.124062	-0.167289	0.063367
84	IG	0.157695	0	1	0	0	1	0	-1	0	-1	0	2.61549	0.105627	-3.30489	-0.0403138	-3.0122	-0.199036
85	IG	0.660449	0	0.076	0.516	0.408	0.076	0.516	0.44	0.408	0.332	-0.108	0.355178	1.33152	1.33928	0.813917	0.674009	-0.536411
86	IG	0.371667	1	0	0	0	-1	-1	0	-1	0	0	-2.27696	-2.27014	-0.0797708	-2.13402	-0.244777	-0.199036
87	IG	0.348	0	0	1	0	0	1	1	0	0	-1	0.169265	2.48139	3.14535	-0.0403138	-0.244777	-3.32288
88	IG	0.494259	0.364	0.348	0.156	0.132	-0.016	-0.208	-0.192	-0.232	-0.216	-0.024	0.130126	-0.388532	-0.698993	-0.526053	-0.842541	-0.274008
89	IG	0.4969	0.1	0.092	0.244	0.564	-0.008	0.144	0.152	0.464	0.472	0.32	0.149695	0.447737	0.410447	0.931165	1.06145	0.800594
90	IG	0.200627	0.116	0.804	0.048	0.032	0.688	-0.068	-0.756	-0.084	-0.772	-0.016	1.85227	-0.0559248	-2.51796	-0.216185	-2.38123	-0.249017
91	IG	0.311097	0	0.516	0.196	0.288	0.516	0.196	-0.32	0.288	-0.228	0.092	1.43152	0.571277	-1.11181	0.562673	-0.87575	0.0883577
92	IG	0.184335	0.652	0	0.348	0	-0.652	-0.304	0.348	-0.652	0	-0.348	-1.42567	-0.616605	1.04257	-1.40541	-0.244777	-1.28613
93	IG	0.295927	0.74	0	0.232	0.028	-0.74	-0.508	0.232	-0.712	0.028	-0.204	-1.64094	-1.10126	0.668456	-1.53103	-0.167289	-0.8363
94	IG	0.477085	0.012	0.192	0.344	0.452	0.18	0.332	0.152	0.44	0.26	0.108	0.609586	0.894381	0.410447	0.880916	0.474754	0.138339
95	IG	0.5724	0.04	0.132	0.196	0.632	0.092	0.156	0.064	0.592	0.5	0.436	0.394318	0.476246	0.126637	1.19916	1.13894	1.16296
96	IG	0.086	1	0	0	0	-1	-1	0	-1	0	0	-2.27696	-2.27014	-0.0797708	-2.13402	-0.244777	-0.199036
97	IG	0.183695	0	0.776	0.076	0.148	0.776	0.076	-0.7	0.148	-0.628	0.072	2.06753	0.286185	-2.33735	0.269554	-1.98272	0.0258808
99	IG	0.499878	0.212	0.196	0.204	0.388	-0.016	-0.008	0.008	0.176	0.192	0.184	0.130126	0.086621	-0.0539699	0.328178	0.286569	0.375751
100	IG	0.397506	0.236	0.144	0.516	0.104	-0.092	0.28	0.372	-0.132	-0.04	-0.412	-0.0557873	0.770841	1.11997	-0.316683	-0.355474	-1.48606
101	IG	0.556444	0.164	0.196	0.192	0.448	0.032	0.028	-0.004	0.284	0.252	0.256	0.247544	0.172149	-0.0926713	0.554298	0.452615	0.600668
102	IG	0.441814	0.16	0.512	0.328	0	0.352	0.168	-0.184	-0.16	-0.512	-0.328	1.03034	0.504755	-0.673192	-0.375306	-1.6617	-1.22366
103	IG	0.318711	0.592	0.172	0.156	0.08	-0.42	-0.436	-0.016	-0.512	-0.092	-0.076	-0.858149	-0.930206	-0.131373	-1.11229	-0.49938	-0.436448
104	IG	0.566524	0.04	0.056	0.716	0.188	0.016	0.676	0.66	0.148	0.132	-0.528	0.208405	1.71164	2.04881	0.269554	0.120523	-1.84843
105	IG	0.0825	1	0	0	0	-1	-1	0	-1	0	0	-2.27696	-2.27014	-0.0797708	-2.13402	-0.244777	-0.199036
106	IG	0.3022	1	0	0	0	-1	-1	0	-1	0	0	-2.27696	-2.27014	-0.0797708	-2.13402	-0.244777	-0.199036
107	IG	0.609333	0	0	0	1	0	0	0	1	1	1	0.169265	0.105627	-0.0797708	2.05339	2.52265	2.92481
108	IG	0.421656	0.54	0.216	0.196	0.048	-0.324	-0.344	-0.02	-0.492	-0.168	-0.148	-0.623311	-0.711636	-0.144273	-1.07042	-0.709705	-0.661365
109	IG	0.216537	0.664	0.068	0.2	0.068	-0.596	-0.464	0.132	-0.596	0	-0.132	-1.28868	-0.996727	0.345945	-1.28816	-0.244777	-0.611383
110	IG	0.214545	0.56	0.196	0.152	0.092	-0.364	-0.408	-0.044	-0.468	-0.104	-0.06	-0.72116	-0.863685	-0.221676	-1.02017	-0.532589	-0.386467
112	IG	0.473232	0.08	0.256	0.344	0.32	0.176	0.264	0.088	0.24	0.064	-0.024	0.599801	0.732829	0.204039	0.462175	-0.0676617	-0.274008
113	IG	0.489154	0.208	0.256	0.284	0.252	0.048	0.076	0.028	0.044	-0.004	-0.032	0.286684	0.286185	0.0105324	0.0518091	-0.255847	-0.298999
114	IG	0.414808	0.4	0.2	0.204	0.196	-0.2	-0.196	0.004	-0.204	-0.004	-0.008	-0.319979	-0.360023	-0.0668704	-0.467429	-0.255847	-0.224027
115	IG	0.448778	0.128	0.252	0.196	0.424	0.124	0.068	-0.056	0.296	0.172	0.228	0.472597	0.267179	-0.260377	0.579422	0.23122	0.513201
116	IG	0.340256	0.392	0.152	0.208	0.248	-0.24	-0.184	0.056	-0.144	0.096	0.04	-0.417828	-0.331513	0.100836	-0.341807	0.020896	-0.0740822
117	IG	0.276643	0.104	0.596	0.188	0.112	0.492	0.084	-0.408	0.008	-0.484	-0.076	1.37281	0.305191	-1.39562	-0.0235642	-1.58421	-0.436448
118	IG	0.224746	0.108	0.744	0.092	0.056	0.636	-0.016	-0.652	-0.052	-0.688	-0.036	1.72506	0.0676149	-2.18255	-0.149186	-2.14877	-0.311494
121	IG	0.106	1	0	0	0	-1	-1	0	-1	0	0	-2.27696	-2.27014	-0.0797708	-2.13402	-0.244777	-0.199036
123	IG	0.358902	0.388	0.192	0.284	0.136	-0.196	-0.104	0.092	-0.252	-0.056	-0.148	-0.310195	-0.141452	0.21694	-0.567927	-0.399753	-0.661365
124	IG	0.216389	0.528	0.34	0	0.132	-0.188	-0.528	-0.34	-0.396	-0.208	0.132	-0.290625	-1.14878	-1.17631	-0.86942	-0.820402	0.213311
125	IG	0.157111	0.732	0.144	0.124	0	-0.588	-0.608	-0.02	-0.732	-0.144	-0.124	-1.26911	-1.33884	-0.144273	-1.5729	-0.643287	-0.586393
126	IG	0.247156	0.656	0.096	0.116	0.132	-0.56	-0.54	0.02	-0.524	0.036	0.016	-1.20062	-1.17729	-0.0152685	-1.13741	-0.14515	-0.149054
127	IG	0.2232	0.508	0.464	0.028	0	-0.044	-0.48	-0.436	-0.508	-0.464	-0.028	0.0616314	-1.03474	-1.48592	-1.10392	-1.52886	-0.286504
128	IG	0.301406	0.144	0.084	0.532	0.24	-0.06	0.388	0.448	0.096	0.156	-0.292	0.0224919	1.02742	1.36508	0.160682	0.186942	-1.1112
129	IG	0.530635	0.084	0.052	0.692	0.172	-0.032	0.608	0.64	0.088	0.12	-0.52	0.0909861	1.55009	1.9843	0.143932	0.0873142	-1.82343
130	IG	0.275615	0.172	0.376	0.328	0.124	0.204	0.156	-0.048	-0.048	-0.252	-0.204	0.668295	0.476246	-0.234576	-0.140812	-0.942169	-0.8363
131	IG	0.2788	0	0	1	0	0	1	1	0	0	-1	0.169265	2.48139	3.14535	-0.0403138	-0.244777	-3.32288
132	IG	0.18383	0.12	0.64	0	0.24	0.52	-0.12	-0.64	0.12	-0.4	0.24	1.4413	-0.179465	-2.14385	0.210931	-1.35175	0.550687
133	IG	0.489491	0.08	0.12	0.188	0.612	0.04	0.108	0.068	0.532	0.492	0.424	0.267114	0.36221	0.139537	1.07354	1.1168	1.12547
134	IG	0.319333	0.152	0.432	0.128	0.288	0.28	-0.024	-0.304	0.136	-0.144	0.16	0.854208	0.0486088	-1.06021	0.24443	-0.643287	0.300779
136	IG	0.0381818	1	0	0	0	-1	-1	0	-1	0	0	-2.27696	-2.27014	-0.0797708	-2.13402	-0.244777	-0.199036
137	IG	0.537558	0.156	0.152	0.412	0.28	-0.004	0.256	0.26	0.124	0.128	-0.132	0.15948	0.713823	0.758759	0.219305	0.109454	-0.611383
138	IG	0.0106667	1	0	0	0	-1	-1	0	-1	0	0	-2.27696	-2.27014	-0.0797708	-2.13402	-0.244777	-0.199036
140	IG	0.323333	0.54	0.272	0.08	0.108	-0.268	-0.46	-0.192	-0.432	-0.164	0.028	-0.486323	-0.987224	-0.698993	-0.944794	-0.698635	-0.111568
141	IG	0.253344	0.428	0.304	0.116	0.152	-0.124	-0.312	-0.188	-0.276	-0.152	0.036	-0.134066	-0.635611	-0.686093	-0.618176	-0.665426	-0.0865776
142	IG	0.332571	0.272	0.172	0.432	0.124	-0.1	0.16	0.26	-0.148	-0.048	-0.308	-0.0753571	0.485749	0.758759	-0.350182	-0.377614	-1.16118
143	IG	0.220897	0.408	0.288	0.172	0.132	-0.12	-0.236	-0.116	-0.276	-0.156	-0.04	-0.124282	-0.455053	-0.453884	-0.618176	-0.676496	-0.32399
144	IG	0.0704	0.012	0.972	0.004	0.012	0.96	-0.008	-0.968	0	-0.96	0.008	2.51764	0.086621	-3.20168	-0.0403138	-2.90151	-0.174045
145	IG	0.256513	0.576	0.172	0.192	0.06	-0.404	-0.384	0.02	-0.516	-0.112	-0.132	-0.819009	-0.806666	-0.0152685	-1.12066	-0.554729	-0.611383
146	IG	0.479529	0.1	0.276	0.452	0.172	0.176	0.352	0.176	0.072	-0.104	-0.28	0.599801	0.941896	0.48785	0.110433	-0.532589	-1.07371
147	IG	0.466409	0	0.144	0.044	0.812	0.144	0.044	-0.1	0.812	0.668	0.768	0.521521	0.210161	-0.402282	1.65977	1.60386	2.20008
148	IG	0.395524	0.44	0.292	0.128	0.14	-0.148	-0.312	-0.164	-0.3	-0.152	0.012	-0.192776	-0.635611	-0.60869	-0.668425	-0.665426	-0.16155
150	IG	0	1	0	0	0	-1	-1	0	-1	0	0	-2.27696	-2.27014	-0.0797708	-2.13402	-0.244777	-0.199036
153	IG	0.56313	0	0.176	0.168	0.656	0.176	0.168	-0.008	0.656	0.48	0.488	0.599801	0.504755	-0.105572	1.33316	1.08359	1.3254
154	IG	0.368833	0.176	0.164	0.196	0.464	-0.012	0.02	0.032	0.288	0.3	0.268	0.139911	0.153142	0.0234329	0.562673	0.585451	0.638154
155	IG	0.455221	0.168	0.224	0.348	0.26	0.056	0.18	0.124	0.092	0.036	-0.088	0.306254	0.533265	0.320144	0.152307	-0.14515	-0.473934
156	IG	0.493262	0.208	0.2	0.384	0.208	-0.008	0.176	0.184	0	0.008	-0.176	0.149695	0.523762	0.513651	-0.0403138	-0.222638	-0.748833
157	IG	0.472178	0.088	0.188	0.324	0.4	0.1	0.236	0.136	0.312	0.212	0.076	0.413888	0.666307	0.358845	0.612922	0.341918	0.0383762
158	IG	0.528833	0.112	0.096	0.404	0.388	-0.016	0.292	0.308	0.276	0.292	-0.016	0.130126	0.79935	0.913565	0.537548	0.563312	-0.249017
159	IG	0.512	0	0.276	0.52	0.204	0.276	0.52	0.244	0.204	-0.072	-0.316	0.844423	1.34102	0.707158	0.386802	-0.444032	-1.18617
160	IG	0.403205	0.228	0.208	0.24	0.324	-0.02	0.012	0.032	0.096	0.116	0.084	0.120341	0.134136	0.0234329	0.160682	0.0762445	0.063367
161	IG	0.33299	0.412	0.132	0.168	0.288	-0.28	-0.244	0.036	-0.124	0.156	0.12	-0.515677	-0.474059	0.0363334	-0.299933	0.186942	0.175825
162	IG	0.449956	0.224	0.16	0.38	0.236	-0.064	0.156	0.22	0.012	0.076	-0.144	0.012707	0.476246	0.629755	-0.0151894	-0.0344526	-0.64887
163	IG	0.606098	0.052	0.128	0.152	0.668	0.076	0.1	0.024	0.616	0.54	0.516	0.355178	0.343204	-0.00236803	1.24941	1.24963	1.41287
164	IG	0.326311	0.388	0.312	0.232	0.068	-0.076	-0.156	-0.08	-0.32	-0.244	-0.164	-0.0166477	-0.264992	-0.33778	-0.710299	-0.920029	-0.711346
169	IG	0.4164	0.204	0.2	0.204	0.392	-0.004	0	0.004	0.188	0.192	0.188	0.15948	0.105627	-0.0668704	0.353302	0.286569	0.388247
170	IG	0.318622	0.372	0.36	0.224	0.044	-0.012	-0.148	-0.136	-0.328	-0.316	-0.18	0.139911	-0.245986	-0.518387	-0.727049	-1.11928	-0.761328
171	IG	0.305778	0.3	0.44	0.104	0.156	0.14	-0.196	-0.336	-0.144	-0.284	0.052	0.511737	-0.360023	-1.16341	-0.341807	-1.03073	-0.036596
172	IG	0.652309	0.108	0.044	0.2	0.648	-0.064	0.092	0.156	0.54	0.604	0.448	0.012707	0.324197	0.423347	1.09029	1.42675	1.20045
173	IG	0.313419	0.24	0.368	0.2	0.192	0.128	-0.04	-0.168	-0.048	-0.176	-0.008	0.482382	0.0105966	-0.62159	-0.140812	-0.731844	-0.224027
175	IG	0.248525	0.736	0.144	0.12	0	-0.592	-0.616	-0.024	-0.736	-0.144	-0.12	-1.2789	-1.35784	-0.157174	-1.58128	-0.643287	-0.573897
176	IG	0.07	0.916	0.076	0.008	0	-0.84	-0.908	-0.068	-0.916	-0.076	-0.008	-1.88556	-2.05157	-0.299079	-1.95815	-0.455101	-0.224027
178	IG	0.415629	0.424	0.264	0.188	0.124	-0.16	-0.236	-0.076	-0.3	-0.14	-0.064	-0.222131	-0.455053	-0.32488	-0.668425	-0.632217	-0.398962
179	IG	0.499667	0.048	0.18	0.196	0.576	0.132	0.148	0.016	0.528	0.396	0.38	0.492167	0.45724	-0.028169	1.06516	0.851124	0.988025
180	IG	0.577261	0.068	0.04	0.252	0.64	-0.028	0.184	0.212	0.572	0.6	0.388	0.100771	0.542768	0.603954	1.15728	1.41568	1.01302
181	IG	0.161611	0.412	0.46	0.128	0	0.048	-0.284	-0.332	-0.412	-0.46	-0.128	0.286684	-0.56909	-1.15051	-0.90292	-1.51779	-0.598888
182	IG	0.149162	0.916	0	0.084	0	-0.916	-0.832	0.084	-0.916	0	-0.084	-2.07148	-1.87101	0.191139	-1.95815	-0.244777	-0.461439
183	IG	0.485943	0.232	0	0.28	0.488	-0.232	0.048	0.28	0.256	0.488	0.208	-0.398259	0.219664	0.823262	0.495674	1.10573	0.450724
184	IG	0.505218	0.028	0.24	0.104	0.628	0.212	0.076	-0.136	0.6	0.388	0.524	0.687865	0.286185	-0.518387	1.21591	0.828985	1.43786
185	IG	0.446857	0.204	0.3	0.2	0.296	0.096	-0.004	-0.1	0.092	-0.004	0.096	0.404103	0.0961241	-0.402282	0.152307	-0.255847	0.100853
186	IG	0.540754	0.188	0.14	0.164	0.508	-0.048	-0.024	0.024	0.32	0.368	0.344	0.0518465	0.0486088	-0.00236803	0.629671	0.773636	0.875566
187	IG	0.343982	0.408	0.152	0.344	0.096	-0.256	-0.064	0.192	-0.312	-0.056	-0.248	-0.456968	-0.0464218	0.539452	-0.693549	-0.399753	-0.973749
188	IG	0.271986	0.34	0.348	0.232	0.08	0.008	-0.108	-0.116	-0.26	-0.268	-0.152	0.188835	-0.150955	-0.453884	-0.584677	-0.986447	-0.67386
189	IG	0.106667	1	0	0	0	-1	-1	0	-1	0	0	-2.27696	-2.27014	-0.0797708	-2.13402	-0.244777	-0.199036
190	IG	0.485491	0.352	0.208	0.156	0.284	-0.144	-0.196	-0.052	-0.068	0.076	0.128	-0.182991	-0.360023	-0.247477	-0.182686	-0.0344526	0.200816
191	IG	0.392554	0.124	0.5	0.332	0.044	0.376	0.208	-0.168	-0.08	-0.456	-0.288	1.08905	0.599786	-0.62159	-0.20781	-1.50672	-1.0987
192	IG	0.147079	0.048	0.844	0.036	0.072	0.796	-0.012	-0.808	0.024	-0.772	0.036	2.11646	0.077118	-2.68566	0.00993505	-2.38123	-0.0865776
193	IG	0.101486	1	0	0	0	-1	-1	0	-1	0	0	-2.27696	-2.27014	-0.0797708	-2.13402	-0.244777	-0.199036
194	IG	0.353111	0.18	0.164	0.5	0.156	-0.016	0.32	0.336	-0.024	-0.008	-0.344	0.130126	0.865872	1.00387	-0.0905627	-0.266916	-1.27364
195	IG	0.298429	0	0	1	0	0	1	1	0	0	-1	0.169265	2.48139	3.14535	-0.0403138	-0.244777	-3.32288
196	IG	0.114612	0.836	0.028	0.1	0.036	-0.808	-0.736	0.072	-0.8	0.008	-0.064	-1.80728	-1.64294	0.152438	-1.71528	-0.222638	-0.398962
197	IG	0.312698	0.912	0	0.088	0	-0.912	-0.824	0.088	-0.912	0	-0.088	-2.06169	-1.852	0.204039	-1.94977	-0.244777	-0.473934
198	IG	0.129917	1	0	0	0	-1	-1	0	-1	0	0	-2.27696	-2.27014	-0.0797708	-2.13402	-0.244777	-0.199036
199	EG	0.325067	0.26	0.5	0.132	0.108	0.24	-0.128	-0.368	-0.152	-0.392	-0.024	0.756359	-0.198471	-1.26661	-0.358557	-1.32961	-0.274008
200	EG	0.436827	0.132	0.1	0.452	0.316	-0.032	0.32	0.352	0.184	0.216	-0.136	0.0909861	0.865872	1.05547	0.344928	0.352987	-0.623879
201	EG	0.534949	0.072	0.36	0.184	0.384	0.288	0.112	-0.176	0.312	0.024	0.2	0.873778	0.371713	-0.647391	0.612922	-0.178359	0.425733
202	EG	0.603599	0.032	0	0.084	0.884	-0.032	0.052	0.084	0.852	0.884	0.8	0.0909861	0.229167	0.191139	1.74352	2.20163	2.30004
203	EG	0.553584	0.068	0.148	0.056	0.728	0.08	-0.012	-0.092	0.66	0.58	0.672	0.364963	0.077118	-0.376482	1.34153	1.36033	1.90019
204	EG	0.480257	0.204	0.364	0.204	0.228	0.16	0	-0.16	0.024	-0.136	0.024	0.560661	0.105627	-0.595789	0.00993505	-0.621147	-0.124064
205	EG	0.288778	0.416	0.196	0.256	0.132	-0.22	-0.16	0.06	-0.284	-0.064	-0.124	-0.368904	-0.274495	0.113736	-0.634926	-0.421892	-0.586393
206	EG	0.187843	0.132	0.768	0.068	0.032	0.636	-0.064	-0.7	-0.1	-0.736	-0.036	1.72506	-0.0464218	-2.33735	-0.249684	-2.2816	-0.311494
207	EG	0.229667	0.168	0.42	0.288	0.124	0.252	0.12	-0.132	-0.044	-0.296	-0.164	0.785714	0.390719	-0.505486	-0.132437	-1.06394	-0.711346
208	EG	0.527949	0.044	0.112	0.176	0.668	0.068	0.132	0.064	0.624	0.556	0.492	0.335608	0.419228	0.126637	1.26616	1.29391	1.3379
209	EG	0.359855	0.096	0.34	0.26	0.304	0.244	0.164	-0.08	0.208	-0.036	0.044	0.766144	0.495252	-0.33778	0.395176	-0.344404	-0.0615868
210	EG	0.626629	0	0	0.104	0.896	0	0.104	0.104	0.896	0.896	0.792	0.169265	0.352707	0.255641	1.83564	2.23484	2.27505
211	EG	0.336095	0	0.424	0.176	0.4	0.424	0.176	-0.248	0.4	-0.024	0.224	1.20646	0.523762	-0.8796	0.797168	-0.311195	0.500705
212	EG	0.553698	0.256	0.232	0.396	0.116	-0.024	0.14	0.164	-0.14	-0.116	-0.28	0.110556	0.438234	0.449148	-0.333432	-0.565799	-1.07371
213	EG	0.461322	0.084	0.048	0.604	0.264	-0.036	0.52	0.556	0.18	0.216	-0.34	0.0812012	1.34102	1.71339	0.336553	0.352987	-1.26114
214	EG	0.550067	0.052	0.068	0.492	0.388	0.016	0.44	0.424	0.336	0.32	-0.104	0.208405	1.15096	1.28768	0.663171	0.6408	-0.523916
216	EG	0.412071	0.112	0.104	0.436	0.348	-0.008	0.324	0.332	0.236	0.244	-0.088	0.149695	0.875375	0.990968	0.4538	0.430475	-0.473934
217	EG	0.5343	0.1	0.08	0.124	0.696	-0.02	0.024	0.044	0.596	0.616	0.572	0.120341	0.162645	0.0621343	1.20753	1.45996	1.5878
218	EG	0.550574	0.08	0.132	0.12	0.668	0.052	0.04	-0.012	0.588	0.536	0.548	0.296469	0.200658	-0.118472	1.19078	1.23856	1.51283
219	EG	0.52353	0.156	0.112	0.248	0.484	-0.044	0.092	0.136	0.328	0.372	0.236	0.0616314	0.324197	0.358845	0.646421	0.784706	0.538191
220	EG	0.387436	0.296	0.348	0.104	0.252	0.052	-0.192	-0.244	-0.044	-0.096	0.148	0.296469	-0.35052	-0.866699	-0.132437	-0.51045	0.263293
223	EG	0.464857	0.2	0.144	0.128	0.528	-0.056	-0.072	-0.016	0.328	0.384	0.4	0.0322767	-0.0654279	-0.131373	0.646421	0.817915	1.0505
224	EG	0.193564	0.816	0.068	0.06	0.056	-0.748	-0.756	-0.008	-0.76	-0.012	-0.004	-1.66051	-1.69045	-0.105572	-1.63153	-0.277986	-0.211531
225	EG	0.514611	0.104	0.14	0.2	0.556	0.036	0.096	0.06	0.452	0.416	0.356	0.257329	0.3337	0.113736	0.90604	0.906473	0.913053
226	EG	0.548495	0	0.16	0.688	0.152	0.16	0.688	0.528	0.152	-0.008	-0.536	0.560661	1.74015	1.62309	0.277929	-0.266916	-1.87342
227	EG	0.548181	0.256	0.488	0.256	0	0.232	0	-0.232	-0.256	-0.488	-0.256	0.736789	0.105627	-0.827998	-0.576302	-1.59528	-0.99874
228	EG	0.551267	0.06	0.252	0.16	0.528	0.192	0.1	-0.092	0.468	0.276	0.368	0.63894	0.343204	-0.376482	0.939539	0.519033	0.950539
229	EG	0.434222	0.22	0.196	0.408	0.176	-0.024	0.188	0.212	-0.044	-0.02	-0.232	0.110556	0.552271	0.603954	-0.132437	-0.300126	-0.923768
231	EG	0.211115	0.776	0.06	0.06	0.104	-0.716	-0.716	0	-0.672	0.044	0.044	-1.58223	-1.59542	-0.0797708	-1.44728	-0.12301	-0.0615868
232	EG	0.302829	0.344	0	0.656	0	-0.344	0.312	0.656	-0.344	0	-0.656	-0.672236	0.846866	2.03591	-0.760548	-0.244777	-2.24828
233	EG	0.383	0.084	0.492	0.32	0.104	0.408	0.236	-0.172	0.02	-0.388	-0.216	1.16732	0.666307	-0.634491	0.00156024	-1.31854	-0.873786
234	EG	0.376858	0.312	0.072	0.292	0.324	-0.24	-0.02	0.22	0.012	0.252	0.032	-0.417828	0.0581118	0.629755	-0.0151894	0.452615	-0.0990729
235	EG	0.447716	0.108	0.128	0.184	0.58	0.02	0.076	0.056	0.472	0.452	0.396	0.21819	0.286185	0.100836	0.947914	1.0061	1.03801
236	EG	0.61	0.02	0.364	0.416	0.2	0.344	0.396	0.052	0.18	-0.164	-0.216	1.01077	1.04643	0.0879352	0.336553	-0.698635	-0.873786
237	EG	0.507257	0.42	0	0	0.58	-0.42	-0.42	0	0.16	0.58	0.58	-0.858149	-0.892194	-0.0797708	0.294679	1.36033	1.61279
238	EG	0.543871	0.016	0.588	0.24	0.156	0.572	0.224	-0.348	0.14	-0.432	-0.084	1.56851	0.637798	-1.20211	0.252805	-1.44031	-0.461439
239	EG	0.477453	0.076	0.316	0.34	0.268	0.24	0.264	0.024	0.192	-0.048	-0.072	0.756359	0.732829	-0.00236803	0.361677	-0.377614	-0.423953
240	EG	0.432015	0.204	0.168	0.348	0.28	-0.036	0.144	0.18	0.076	0.112	-0.068	0.0812012	0.447737	0.50075	0.118808	0.0651748	-0.411457
241	EG	0.489788	0.024	0.208	0.196	0.572	0.184	0.172	-0.012	0.548	0.364	0.376	0.61937	0.514259	-0.118472	1.10704	0.762566	0.975529
242	EG	0.491667	0.096	0.08	0.416	0.408	-0.016	0.32	0.336	0.312	0.328	-0.008	0.130126	0.865872	1.00387	0.612922	0.662939	-0.224027
243	EG	0.510545	0.068	0.128	0.176	0.628	0.06	0.108	0.048	0.56	0.5	0.452	0.316039	0.36221	0.0750348	1.13216	1.13894	1.21294
244	EG	0.557622	0.024	0.116	0.088	0.772	0.092	0.064	-0.028	0.748	0.656	0.684	0.394318	0.257676	-0.170074	1.52578	1.57066	1.93767
245	EG	0.627667	0.036	0.032	0.384	0.548	-0.004	0.348	0.352	0.512	0.516	0.164	0.15948	0.932393	1.05547	1.03166	1.18322	0.313275
246	EG	0.279656	0.124	0.092	0.612	0.172	-0.032	0.488	0.52	0.048	0.08	-0.44	0.0909861	1.265	1.59729	0.0601839	-0.0233829	-1.57353
247	EG	0.524873	0.068	0.156	0.164	0.612	0.088	0.096	0.008	0.544	0.456	0.448	0.384533	0.3337	-0.0539699	1.09866	1.01717	1.20045
248	EG	0.549	0.176	0.096	0.196	0.532	-0.08	0.02	0.1	0.356	0.436	0.336	-0.0264326	0.153142	0.242741	0.705045	0.961821	0.850576
249	EG	0.57061	0.056	0.508	0.16	0.276	0.452	0.104	-0.348	0.22	-0.232	0.116	1.27496	0.352707	-1.20211	0.420301	-0.88682	0.16333
250	EG	0.313708	0.208	0.376	0.264	0.152	0.168	0.056	-0.112	-0.056	-0.224	-0.112	0.580231	0.23867	-0.440984	-0.157561	-0.864681	-0.548907
251	EG	0.380743	0.136	0.064	0.504	0.296	-0.072	0.368	0.44	0.16	0.232	-0.208	-0.00686283	0.979908	1.33928	0.294679	0.397266	-0.848796
252	EG	0.284675	0.204	0.388	0.208	0.2	0.184	0.004	-0.18	-0.004	-0.188	-0.008	0.61937	0.11513	-0.660292	-0.0486886	-0.765053	-0.224027
253	EG	0.187787	0.636	0.176	0.108	0.08	-0.46	-0.528	-0.068	-0.556	-0.096	-0.028	-0.955998	-1.14878	-0.299079	-1.20441	-0.51045	-0.286504
254	EG	0.466032	0.34	0.16	0.32	0.18	-0.18	-0.02	0.16	-0.16	0.02	-0.14	-0.271055	0.0581118	0.436248	-0.375306	-0.189428	-0.636374
255	EG	0.598843	0.08	0.292	0.324	0.304	0.212	0.244	0.032	0.224	0.012	-0.02	0.687865	0.685314	0.0234329	0.428676	-0.211568	-0.261513
256	EG	0.619924	0.076	0.14	0.28	0.504	0.064	0.204	0.14	0.428	0.364	0.224	0.325824	0.590283	0.371745	0.855791	0.762566	0.500705
257	EG	0.458302	0.2	0.2	0.34	0.26	0	0.14	0.14	0.06	0.06	-0.08	0.169265	0.438234	0.371745	0.0853084	-0.0787314	-0.448943
258	EG	0.563188	0.06	0.16	0.44	0.34	0.1	0.38	0.28	0.28	0.18	-0.1	0.413888	1.00842	0.823262	0.545923	0.25336	-0.51142
259	EG	0.232609	0.876	0	0.036	0.088	-0.876	-0.84	0.036	-0.788	0.088	0.052	-1.97363	-1.89001	0.0363334	-1.69015	-0.00124345	-0.036596
261	EG	0.552364	0.028	0.14	0.236	0.596	0.112	0.208	0.096	0.568	0.456	0.36	0.443242	0.599786	0.22984	1.14891	1.01717	0.925548
262	EG	0.4724	0.08	0.072	0.28	0.568	-0.008	0.2	0.208	0.488	0.496	0.288	0.149695	0.58078	0.591053	0.981413	1.12787	0.700631
263	EG	0.568397	0.128	0.128	0.268	0.476	0	0.14	0.14	0.348	0.348	0.208	0.169265	0.438234	0.371745	0.688295	0.718288	0.450724
264	EG	0.485429	0.212	0.112	0.132	0.544	-0.1	-0.08	0.02	0.332	0.432	0.412	-0.0753571	-0.084434	-0.0152685	0.654796	0.950751	1.08799
265	EG	0.611223	0.124	0.34	0.276	0.26	0.216	0.152	-0.064	0.136	-0.08	-0.016	0.69765	0.466743	-0.286178	0.24443	-0.466171	-0.249017
266	EG	0.0341818	1	0	0	0	-1	-1	0	-1	0	0	-2.27696	-2.27014	-0.0797708	-2.13402	-0.244777	-0.199036
267	EG	0.436685	0.144	0.036	0.148	0.672	-0.108	0.004	0.112	0.528	0.636	0.524	-0.0949269	0.11513	0.281442	1.06516	1.51531	1.43786
268	EG	0.582275	0.056	0.18	0.04	0.724	0.124	-0.016	-0.14	0.668	0.544	0.684	0.472597	0.0676149	-0.531287	1.35828	1.2607	1.93767
269	EG	0.340189	0.328	0.192	0.136	0.344	-0.136	-0.192	-0.056	0.016	0.152	0.208	-0.163421	-0.35052	-0.260377	-0.00681457	0.175872	0.450724
270	EG	0.520621	0.14	0.088	0.444	0.328	-0.052	0.304	0.356	0.188	0.24	-0.116	0.0420616	0.827859	1.06837	0.353302	0.419405	-0.561402
272	EG	0.729182	0.024	0.088	0.08	0.808	0.064	0.056	-0.008	0.784	0.72	0.728	0.325824	0.23867	-0.105572	1.60115	1.74777	2.07512
274	EG	0.136333	0.06	0.88	0.04	0.02	0.82	-0.02	-0.84	-0.04	-0.86	-0.02	2.17517	0.0581118	-2.78887	-0.124062	-2.62476	-0.261513
275	EG	0.497455	0.068	0.164	0.492	0.276	0.096	0.424	0.328	0.208	0.112	-0.216	0.404103	1.11295	0.978067	0.395176	0.0651748	-0.873786
276	EG	0.591828	0.04	0.08	0.616	0.264	0.04	0.576	0.536	0.224	0.184	-0.352	0.267114	1.47407	1.64889	0.428676	0.26443	-1.29863
277	EG	0.518867	0.08	0.132	0.196	0.592	0.052	0.116	0.064	0.512	0.46	0.396	0.296469	0.381216	0.126637	1.03166	1.02824	1.03801
278	EG	0.542886	0.088	0.112	0.44	0.36	0.024	0.352	0.328	0.272	0.248	-0.08	0.227975	0.941896	0.978067	0.529174	0.441545	-0.448943
280	EG	0.343701	0.188	0.428	0.18	0.204	0.24	-0.008	-0.248	0.016	-0.224	0.024	0.756359	0.086621	-0.8796	-0.00681457	-0.864681	-0.124064
281	EG	0.478339	0.232	0.032	0.056	0.68	-0.2	-0.176	0.024	0.448	0.648	0.624	-0.319979	-0.312507	-0.00236803	0.897665	1.54852	1.75024
282	EG	0.569724	0.152	0.144	0.072	0.632	-0.008	-0.08	-0.072	0.48	0.488	0.56	0.149695	-0.084434	-0.311979	0.964664	1.10573	1.55032
283	EG	0.429515	0.192	0.16	0.192	0.456	-0.032	0	0.032	0.264	0.296	0.264	0.0909861	0.105627	0.0234329	0.512424	0.574381	0.625659
284	EG	0.519636	0.024	0.092	0.128	0.756	0.068	0.104	0.036	0.732	0.664	0.628	0.335608	0.352707	0.0363334	1.49228	1.59279	1.76274
285	EG	0.346571	0.308	0.36	0.064	0.268	0.052	-0.244	-0.296	-0.04	-0.092	0.204	0.296469	-0.474059	-1.03441	-0.124062	-0.49938	0.438228
286	EG	0.529533	0.004	0.016	0.472	0.508	0.012	0.468	0.456	0.504	0.492	0.036	0.19862	1.21748	1.39088	1.01491	1.1168	-0.0865776
287	EG	0.388333	0.264	0.26	0.252	0.224	-0.004	-0.012	-0.008	-0.04	-0.036	-0.028	0.15948	0.077118	-0.105572	-0.124062	-0.344404	-0.286504
289	EG	0.478485	0.02	0.344	0.288	0.348	0.324	0.268	-0.056	0.328	0.004	0.06	0.961842	0.742332	-0.260377	0.646421	-0.233707	-0.0116053
290	EG	0.534479	0.156	0.36	0.172	0.312	0.204	0.016	-0.188	0.156	-0.048	0.14	0.668295	0.143639	-0.686093	0.286304	-0.377614	0.238302
291	EG	0.496071	0.084	0.176	0.388	0.352	0.092	0.304	0.212	0.268	0.176	-0.036	0.394318	0.827859	0.603954	0.520799	0.24229	-0.311494
292	EG	0.39909	0	1	0	0	1	0	-1	0	-1	0	2.61549	0.105627	-3.30489	-0.0403138	-3.0122	-0.199036
293	EG	0.358754	0.36	0.38	0.148	0.112	0.02	-0.212	-0.232	-0.248	-0.268	-0.036	0.21819	-0.398035	-0.827998	-0.559552	-0.986447	-0.311494
294	EG	0.235455	0.608	0.08	0.096	0.216	-0.528	-0.512	0.016	-0.392	0.136	0.12	-1.12234	-1.11076	-0.028169	-0.861046	0.131593	0.175825
295	EG	0.342252	0.712	0.064	0.188	0.036	-0.648	-0.524	0.124	-0.676	-0.028	-0.152	-1.41589	-1.13927	0.320144	-1.45566	-0.322265	-0.67386
296	EG	0.54936	0.048	0.028	0.18	0.744	-0.02	0.132	0.152	0.696	0.716	0.564	0.120341	0.419228	0.410447	1.4169	1.7367	1.56281
297	EG	0.448144	0.16	0.36	0.252	0.228	0.2	0.092	-0.108	0.068	-0.132	-0.024	0.65851	0.324197	-0.428083	0.102058	-0.610077	-0.274008
298	EG	0.520897	0.064	0.1	0.48	0.356	0.036	0.416	0.38	0.292	0.256	-0.124	0.257329	1.09394	1.14577	0.571048	0.463684	-0.586393
299	EG	0.512581	0.152	0.472	0.256	0.12	0.32	0.104	-0.216	-0.032	-0.352	-0.136	0.952057	0.352707	-0.776396	-0.107312	-1.21891	-0.623879
300	EG	0.575299	0.192	0.184	0.352	0.272	-0.008	0.16	0.168	0.08	0.088	-0.08	0.149695	0.485749	0.462049	0.127182	-0.00124345	-0.448943
301	EG	0.06	1	0	0	0	-1	-1	0	-1	0	0	-2.27696	-2.27014	-0.0797708	-2.13402	-0.244777	-0.199036
302	EG	0.399913	0.16	0.252	0.16	0.428	0.092	0	-0.092	0.268	0.176	0.268	0.394318	0.105627	-0.376482	0.520799	0.24229	0.638154
303	EG	0.150222	1	0	0	0	-1	-1	0	-1	0	0	-2.27696	-2.27014	-0.0797708	-2.13402	-0.244777	-0.199036
304	EG	0.528545	0.044	0.012	0.328	0.616	-0.032	0.284	0.316	0.572	0.604	0.288	0.0909861	0.780344	0.939366	1.15728	1.42675	0.700631
305	EG	0.507505	0.032	0.016	0.08	0.872	-0.016	0.048	0.064	0.84	0.856	0.792	0.130126	0.219664	0.126637	1.7184	2.12414	2.27505
306	EG	0.630511	0.088	0.12	0.38	0.412	0.032	0.292	0.26	0.324	0.292	0.032	0.247544	0.79935	0.758759	0.638046	0.563312	-0.0990729
307	EG	0.547646	0.06	0.172	0.416	0.352	0.112	0.356	0.244	0.292	0.18	-0.064	0.443242	0.951399	0.707158	0.571048	0.25336	-0.398962
308	EG	0.582325	0	0.116	0	0.884	0.116	0	-0.116	0.884	0.768	0.884	0.453027	0.105627	-0.453884	1.81052	1.88061	2.56244
309	EG	0.390228	0.768	0.044	0.072	0.116	-0.724	-0.696	0.028	-0.652	0.072	0.044	-1.6018	-1.5479	0.0105324	-1.40541	-0.0455223	-0.0615868
310	EG	0.481588	0.236	0.212	0.324	0.228	-0.024	0.088	0.112	-0.008	0.016	-0.096	0.110556	0.314694	0.281442	-0.0570635	-0.200498	-0.498925
311	EG	0.4319	0.06	0.072	0.576	0.292	0.012	0.516	0.504	0.232	0.22	-0.284	0.19862	1.33152	1.54569	0.445425	0.364057	-1.08621
312	EG	0.414547	0.092	0.524	0.04	0.344	0.432	-0.052	-0.484	0.252	-0.18	0.304	1.22603	-0.0179126	-1.64073	0.487299	-0.742914	0.750613
313	EG	0.380489	0.136	0.272	0.208	0.384	0.136	0.072	-0.064	0.248	0.112	0.176	0.501952	0.276682	-0.286178	0.478925	0.0651748	0.350761
314	EG	0.311667	0.2	0.112	0.356	0.332	-0.088	0.156	0.244	0.132	0.22	-0.024	-0.0460024	0.476246	0.707158	0.236055	0.364057	-0.274008
315	EG	0.351222	0.324	0.14	0.32	0.216	-0.184	-0.004	0.18	-0.108	0.076	-0.104	-0.28084	0.0961241	0.50075	-0.266434	-0.0344526	-0.523916
316	EG	0.352817	0.056	0.484	0.316	0.144	0.428	0.26	-0.168	0.088	-0.34	-0.172	1.21625	0.723326	-0.62159	0.143932	-1.1857	-0.736337
317	EG	0.420411	0.268	0.128	0.148	0.456	-0.14	-0.12	0.02	0.188	0.328	0.308	-0.173206	-0.179465	-0.0152685	0.353302	0.662939	0.763108
318	EG	0.065	1	0	0	0	-1	-1	0	-1	0	0	-2.27696	-2.27014	-0.0797708	-2.13402	-0.244777	-0.199036
319	EG	0.243552	0.576	0.26	0.112	0.052	-0.316	-0.464	-0.148	-0.524	-0.208	-0.06	-0.603741	-0.996727	-0.557088	-1.13741	-0.820402	-0.386467
320	EG	0.381289	0.12	0.216	0.284	0.38	0.096	0.164	0.068	0.26	0.164	0.096	0.404103	0.495252	0.139537	0.504049	0.209081	0.100853
321	EG	0.514333	0.076	0.256	0.272	0.396	0.18	0.196	0.016	0.32	0.14	0.124	0.609586	0.571277	-0.028169	0.629671	0.142663	0.188321
322	EG	0.628729	0.048	0.076	0.056	0.82	0.028	0.008	-0.02	0.772	0.744	0.764	0.23776	0.124633	-0.144273	1.57603	1.81419	2.18758
323	EG	0.579711	0.056	0.06	0.02	0.864	0.004	-0.036	-0.04	0.808	0.804	0.844	0.17905	0.0200996	-0.208775	1.6514	1.98023	2.43749
324	EG	0.341892	0.072	0.268	0.228	0.432	0.196	0.156	-0.04	0.36	0.164	0.204	0.648725	0.476246	-0.208775	0.713419	0.209081	0.438228
325	EG	0.239111	0.084	0.72	0.104	0.092	0.636	0.02	-0.616	0.008	-0.628	-0.012	1.72506	0.153142	-2.06644	-0.0235642	-1.98272	-0.236522
326	EG	0.424411	0.26	0.204	0.224	0.312	-0.056	-0.036	0.02	0.052	0.108	0.088	0.0322767	0.0200996	-0.0152685	0.0685587	0.0541051	0.0758623
327	EG	0.396489	0.284	0.144	0.432	0.14	-0.14	0.148	0.288	-0.144	-0.004	-0.292	-0.173206	0.45724	0.849063	-0.341807	-0.255847	-1.1112
328	EG	0.379794	0.288	0.232	0.096	0.384	-0.056	-0.192	-0.136	0.096	0.152	0.288	0.0322767	-0.35052	-0.518387	0.160682	0.175872	0.700631
329	EG	0.06	1	0	0	0	-1	-1	0	-1	0	0	-2.27696	-2.27014	-0.0797708	-2.13402	-0.244777	-0.199036
330	EG	0.484935	0.244	0.168	0.296	0.292	-0.076	0.052	0.128	0.048	0.124	-0.004	-0.0166477	0.229167	0.333044	0.0601839	0.0983839	-0.211531
331	EG	0.609574	0	0	0	1	0	0	0	1	1	1	0.169265	0.105627	-0.0797708	2.05339	2.52265	2.92481
332	EG	0.482675	0.128	0.156	0.372	0.344	0.028	0.244	0.216	0.216	0.188	-0.028	0.23776	0.685314	0.616854	0.411926	0.275499	-0.286504
333	EG	0.444103	0.176	0.156	0.392	0.276	-0.02	0.216	0.236	0.1	0.12	-0.116	0.120341	0.618792	0.681357	0.169057	0.0873142	-0.561402
334	EG	0.367313	0.18	0.2	0.22	0.4	0.02	0.04	0.02	0.22	0.2	0.18	0.21819	0.200658	-0.0152685	0.420301	0.308708	0.363256
335	EG	0.506505	0.148	0.14	0.184	0.528	-0.008	0.036	0.044	0.38	0.388	0.344	0.149695	0.191155	0.0621343	0.755293	0.828985	0.875566
336	EG	0.39781	0.08	0.12	0.4	0.4	0.04	0.32	0.28	0.32	0.28	0	0.267114	0.865872	0.823262	0.629671	0.530103	-0.199036
337	EG	0.524608	0.072	0.072	0.12	0.736	0	0.048	0.048	0.664	0.664	0.616	0.169265	0.219664	0.0750348	1.34991	1.59279	1.72525
338	EG	0.406716	0.104	0.156	0.428	0.312	0.052	0.324	0.272	0.208	0.156	-0.116	0.296469	0.875375	0.797461	0.395176	0.186942	-0.561402
339	EG	0.56174	0.076	0.192	0.356	0.376	0.116	0.28	0.164	0.3	0.184	0.02	0.453027	0.770841	0.449148	0.587797	0.26443	-0.136559
340	EG	0.0743333	0.964	0.012	0	0.024	-0.952	-0.964	-0.012	-0.94	0.012	0.024	-2.15954	-2.18461	-0.118472	-2.0084	-0.211568	-0.124064
341	EG	0.549273	0.208	0.212	0.08	0.5	0.004	-0.128	-0.132	0.292	0.288	0.42	0.17905	-0.198471	-0.505486	0.571048	0.552242	1.11298
342	EG	0.464594	0.468	0.28	0.128	0.124	-0.188	-0.34	-0.152	-0.344	-0.156	-0.004	-0.290625	-0.702133	-0.569989	-0.760548	-0.676496	-0.211531
343	EG	0.114667	1	0	0	0	-1	-1	0	-1	0	0	-2.27696	-2.27014	-0.0797708	-2.13402	-0.244777	-0.199036
344	EG	0.388139	0.02	0.396	0.216	0.368	0.376	0.196	-0.18	0.348	-0.028	0.152	1.08905	0.571277	-0.660292	0.688295	-0.322265	0.275788
345	EG	0.048	1	0	0	0	-1	-1	0	-1	0	0	-2.27696	-2.27014	-0.0797708	-2.13402	-0.244777	-0.199036
346	EG	0.3895	0.084	0.604	0.312	0	0.52	0.228	-0.292	-0.084	-0.604	-0.312	1.4413	0.647301	-1.0215	-0.216185	-1.9163	-1.17368
347	EG	0.635111	0.056	0.06	0.08	0.804	0.004	0.024	0.02	0.748	0.744	0.724	0.17905	0.162645	-0.0152685	1.52578	1.81419	2.06263
348	EG	0.571765	0.02	0.056	0.284	0.64	0.036	0.264	0.228	0.62	0.584	0.356	0.257329	0.732829	0.655556	1.25778	1.3714	0.913053
349	EG	0.514341	0.172	0.128	0.208	0.492	-0.044	0.036	0.08	0.32	0.364	0.284	0.0616314	0.191155	0.178238	0.629671	0.762566	0.688136
350	EG	0.584109	0.044	0.208	0.096	0.652	0.164	0.052	-0.112	0.608	0.444	0.556	0.570446	0.229167	-0.440984	1.23266	0.983961	1.53782
351	EG	0.0368889	1	0	0	0	-1	-1	0	-1	0	0	-2.27696	-2.27014	-0.0797708	-2.13402	-0.244777	-0.199036
352	EG	0.233076	0	0	1	0	0	1	1	0	0	-1	0.169265	2.48139	3.14535	-0.0403138	-0.244777	-3.32288
353	EG	0.419636	0.144	0.292	0.272	0.292	0.148	0.128	-0.02	0.148	0	0.02	0.531306	0.409725	-0.144273	0.269554	-0.244777	-0.136559
354	EG	0.561147	0.076	0.104	0.164	0.656	0.028	0.088	0.06	0.58	0.552	0.492	0.23776	0.314694	0.113736	1.17403	1.28284	1.3379
355	EG	0.165	0.296	0.668	0.036	0	0.372	-0.26	-0.632	-0.296	-0.668	-0.036	1.07926	-0.512072	-2.11804	-0.66005	-2.09342	-0.311494
356	EG	0.654851	0	0	0	1	0	0	0	1	1	1	0.169265	0.105627	-0.0797708	2.05339	2.52265	2.92481
357	EG	0.539897	0.056	0	0.076	0.868	-0.056	0.02	0.076	0.812	0.868	0.792	0.0322767	0.153142	0.165338	1.65977	2.15735	2.27505
359	EG	0.538174	0.056	0.212	0.224	0.508	0.156	0.168	0.012	0.452	0.296	0.284	0.550876	0.504755	-0.0410694	0.90604	0.574381	0.688136
360	EG	0.516751	0	0.476	0.524	0	0.476	0.524	0.048	0	-0.476	-0.524	1.33367	1.35053	0.0750348	-0.0403138	-1.56207	-1.83593
361	EG	0.556337	0.108	0.04	0.46	0.392	-0.068	0.352	0.42	0.284	0.352	-0.068	0.00292206	0.941896	1.27478	0.554298	0.729357	-0.411457
362	EG	0.484324	0.144	0.112	0.2	0.544	-0.032	0.056	0.088	0.4	0.432	0.344	0.0909861	0.23867	0.204039	0.797168	0.950751	0.875566
363	EG	0.493895	0.132	0.068	0.148	0.652	-0.064	0.016	0.08	0.52	0.584	0.504	0.012707	0.143639	0.178238	1.04841	1.3714	1.37538
364	EG	0.552643	0.048	0.2	0.144	0.608	0.152	0.096	-0.056	0.56	0.408	0.464	0.541091	0.3337	-0.260377	1.13216	0.884333	1.25043
365	EG	0.498493	0.04	0.06	0.4	0.5	0.02	0.36	0.34	0.46	0.44	0.1	0.21819	0.960902	1.01677	0.92279	0.972891	0.113348
366	EG	0.480837	0.02	0.112	0.304	0.564	0.092	0.284	0.192	0.544	0.452	0.26	0.394318	0.780344	0.539452	1.09866	1.0061	0.613164
367	EG	0.537869	0.032	0.168	0.436	0.364	0.136	0.404	0.268	0.332	0.196	-0.072	0.501952	1.06544	0.78456	0.654796	0.297639	-0.423953
368	EG	0.628492	0.04	0.044	0.1	0.816	0.004	0.06	0.056	0.776	0.772	0.716	0.17905	0.248173	0.100836	1.5844	1.89168	2.03764
369	EG	0.4371	0.032	0.116	0.408	0.444	0.084	0.376	0.292	0.412	0.328	0.036	0.374748	0.998914	0.861963	0.822292	0.662939	-0.0865776
370	EG	0.412115	0.112	0.084	0.424	0.38	-0.028	0.312	0.34	0.268	0.296	-0.044	0.100771	0.846866	1.01677	0.520799	0.574381	-0.336485
371	EG	0.366267	0.204	0.14	0.396	0.26	-0.064	0.192	0.256	0.056	0.12	-0.136	0.012707	0.561774	0.745859	0.0769336	0.0873142	-0.623879
372	EG	0.277247	0.4	0.26	0.236	0.104	-0.14	-0.164	-0.024	-0.296	-0.156	-0.132	-0.173206	-0.283998	-0.157174	-0.66005	-0.676496	-0.611383
373	EG	0.4327	0.212	0.096	0.368	0.324	-0.116	0.156	0.272	0.112	0.228	-0.044	-0.114497	0.476246	0.797461	0.194181	0.386196	-0.336485
374	EG	0.548003	0.068	0.104	0.136	0.692	0.036	0.068	0.032	0.624	0.588	0.556	0.257329	0.267179	0.0234329	1.26616	1.38247	1.53782
375	EG	0.467967	0.016	0.092	0.264	0.628	0.076	0.248	0.172	0.612	0.536	0.364	0.355178	0.694817	0.474949	1.24103	1.23856	0.938043
376	EG	0.555927	0.028	0.052	0.052	0.868	0.024	0.024	0	0.84	0.816	0.816	0.227975	0.162645	-0.0797708	1.7184	2.01344	2.35002
378	EG	0.519795	0.364	0.228	0.236	0.172	-0.136	-0.128	0.008	-0.192	-0.056	-0.064	-0.163421	-0.198471	-0.0539699	-0.442305	-0.399753	-0.398962
379	EG	0.382242	0.212	0.196	0.216	0.376	-0.016	0.004	0.02	0.164	0.18	0.16	0.130126	0.11513	-0.0152685	0.303054	0.25336	0.300779
380	EG	0.0218182	1	0	0	0	-1	-1	0	-1	0	0	-2.27696	-2.27014	-0.0797708	-2.13402	-0.244777	-0.199036
381	EG	0.5178	0.088	0.148	0.356	0.408	0.06	0.268	0.208	0.32	0.26	0.052	0.316039	0.742332	0.591053	0.629671	0.474754	-0.036596
382	EG	0.395556	0.132	0.12	0.344	0.404	-0.012	0.212	0.224	0.272	0.284	0.06	0.139911	0.609289	0.642655	0.529174	0.541172	-0.0116053
383	EG	0.368695	0.212	0.248	0.116	0.424	0.036	-0.096	-0.132	0.212	0.176	0.308	0.257329	-0.122446	-0.505486	0.403551	0.24229	0.763108
384	EG	0.430222	0.216	0.28	0.284	0.22	0.064	0.068	0.004	0.004	-0.06	-0.064	0.325824	0.267179	-0.0668704	-0.031939	-0.410823	-0.398962
386	EG	0.546691	0.056	0.436	0.124	0.384	0.38	0.068	-0.312	0.328	-0.052	0.26	1.09883	0.267179	-1.08601	0.646421	-0.388683	0.613164
387	EG	0.015	0	1	0	0	1	0	-1	0	-1	0	2.61549	0.105627	-3.30489	-0.0403138	-3.0122	-0.199036
388	EG	0.393305	0.184	0.36	0.216	0.24	0.176	0.032	-0.144	0.056	-0.12	0.024	0.599801	0.181652	-0.544188	0.0769336	-0.576868	-0.124064
389	EG	0.552455	0.076	0.052	0.4	0.472	-0.024	0.324	0.348	0.396	0.42	0.072	0.110556	0.875375	1.04257	0.788793	0.917542	0.0258808
390	EG	0.412444	0.104	0.404	0.224	0.268	0.3	0.12	-0.18	0.164	-0.136	0.044	0.903132	0.390719	-0.660292	0.303054	-0.621147	-0.0615868
391	EG	0.528708	0.22	0.056	0.172	0.552	-0.164	-0.048	0.116	0.332	0.496	0.38	-0.231915	-0.00840955	0.294343	0.654796	1.12787	0.988025
392	EG	0.235667	1	0	0	0	-1	-1	0	-1	0	0	-2.27696	-2.27014	-0.0797708	-2.13402	-0.244777	-0.199036
393	EG	0.503055	0.076	0.12	0.54	0.264	0.044	0.464	0.42	0.188	0.144	-0.276	0.276899	1.20798	1.27478	0.353302	0.153732	-1.06122
395	EG	0.4699	0.116	0.568	0	0.316	0.452	-0.116	-0.568	0.2	-0.252	0.316	1.27496	-0.169962	-1.91164	0.378427	-0.942169	0.788099
396	EG	0.289159	0.54	0.1	0.128	0.232	-0.44	-0.412	0.028	-0.308	0.132	0.104	-0.907073	-0.873188	0.0105324	-0.685174	0.120523	0.125844
397	EG	0.008	0.992	0	0.008	0	-0.992	-0.984	0.008	-0.992	0	-0.008	-2.25739	-2.23212	-0.0539699	-2.11727	-0.244777	-0.224027
398	EG	0.664544	0.06	0.084	0.128	0.728	0.024	0.068	0.044	0.668	0.644	0.6	0.227975	0.267179	0.0621343	1.35828	1.53745	1.67527
399	EG	0.455345	0.108	0.092	0.528	0.272	-0.016	0.42	0.436	0.164	0.18	-0.256	0.130126	1.10345	1.32638	0.303054	0.25336	-0.99874

## Sheet: Supplementary Fig. 5
trial	activity_index	response_feedback	percent correct over last 15 trials				learning progress over last 15 trials				utility				probability of selection
			A1	A2	A3	A4	A1	A2	A3	A4	A1	A2	A3	A4	A1	A2	A3	A4
1	3	1	0.769231	0.769231	0.769231	0.384615	0.509434	0.320755	0.396226	0.0754717	-0.206647	-0.27807	-0.249501	-0.204467	0.297099	0.180758	0.220505	0.301639
2	3	1	0.769231	0.769231	0.769231	0.384615	0.509434	0.320755	0.396226	0.0754717	-0.206647	-0.27807	-0.249501	-0.204467	0.297099	0.180758	0.220505	0.301639
3	3	0	0.769231	0.769231	0.769231	0.384615	0.509434	0.320755	0.226415	0.0754717	-0.206647	-0.27807	-0.313782	-0.204467	0.322762	0.196372	0.153171	0.327695
4	3	1	0.769231	0.769231	0.692308	0.384615	0.509434	0.320755	0.226415	0.0754717	-0.206647	-0.27807	-0.280491	-0.204467	0.310372	0.188833	0.185679	0.315115
5	3	1	0.769231	0.769231	0.692308	0.384615	0.509434	0.320755	0.226415	0.0754717	-0.206647	-0.27807	-0.280491	-0.204467	0.310372	0.188833	0.185679	0.315115
6	3	0	0.769231	0.769231	0.692308	0.384615	0.509434	0.320755	0.0566038	0.0754717	-0.206647	-0.27807	-0.344772	-0.204467	0.332644	0.202384	0.127244	0.337728
7	3	1	0.769231	0.769231	0.615385	0.384615	0.509434	0.320755	0.0566038	0.0754717	-0.206647	-0.27807	-0.311481	-0.204467	0.321967	0.195888	0.155259	0.326887
8	3	1	0.769231	0.769231	0.615385	0.384615	0.509434	0.320755	0.0566038	0.0754717	-0.206647	-0.27807	-0.311481	-0.204467	0.321967	0.195888	0.155259	0.326887
9	3	0	0.769231	0.769231	0.615385	0.384615	0.509434	0.320755	0.113208	0.0754717	-0.206647	-0.27807	-0.290054	-0.204467	0.314127	0.191117	0.175829	0.318927
10	3	1	0.769231	0.769231	0.615385	0.384615	0.509434	0.320755	0.0566038	0.0754717	-0.206647	-0.27807	-0.311481	-0.204467	0.321967	0.195888	0.155259	0.326887
11	3	1	0.769231	0.769231	0.615385	0.384615	0.509434	0.320755	0.0566038	0.0754717	-0.206647	-0.27807	-0.311481	-0.204467	0.321967	0.195888	0.155259	0.326887
12	3	1	0.769231	0.769231	0.615385	0.384615	0.509434	0.320755	0.113208	0.0754717	-0.206647	-0.27807	-0.290054	-0.204467	0.314127	0.191117	0.175829	0.318927
13	3	1	0.769231	0.769231	0.692308	0.384615	0.509434	0.320755	0.132075	0.0754717	-0.206647	-0.27807	-0.316203	-0.204467	0.32359	0.196875	0.150999	0.328535
14	3	1	0.769231	0.769231	0.692308	0.384615	0.509434	0.320755	0.132075	0.0754717	-0.206647	-0.27807	-0.316203	-0.204467	0.32359	0.196875	0.150999	0.328535
15	3	0	0.769231	0.769231	0.692308	0.384615	0.509434	0.320755	0.301887	0.0754717	-0.206647	-0.27807	-0.251922	-0.204467	0.298197	0.181426	0.217623	0.302754
16	3	0	0.769231	0.769231	0.692308	0.384615	0.509434	0.320755	0.132075	0.0754717	-0.206647	-0.27807	-0.316203	-0.204467	0.32359	0.196875	0.150999	0.328535
17	3	1	0.769231	0.769231	0.615385	0.384615	0.509434	0.320755	0.0566038	0.0754717	-0.206647	-0.27807	-0.311481	-0.204467	0.321967	0.195888	0.155259	0.326887
18	3	1	0.769231	0.769231	0.615385	0.384615	0.509434	0.320755	0.0566038	0.0754717	-0.206647	-0.27807	-0.311481	-0.204467	0.321967	0.195888	0.155259	0.326887
19	3	0	0.769231	0.769231	0.692308	0.384615	0.509434	0.320755	0.0377358	0.0754717	-0.206647	-0.27807	-0.351915	-0.204467	0.334709	0.20364	0.121827	0.339824
20	3	1	0.769231	0.769231	0.615385	0.384615	0.509434	0.320755	0.226415	0.0754717	-0.206647	-0.27807	-0.2472	-0.204467	0.296045	0.180117	0.223268	0.30057
21	3	1	0.769231	0.769231	0.615385	0.384615	0.509434	0.320755	0.0566038	0.0754717	-0.206647	-0.27807	-0.311481	-0.204467	0.321967	0.195888	0.155259	0.326887
22	3	1	0.769231	0.769231	0.692308	0.384615	0.509434	0.320755	0.0566038	0.0754717	-0.206647	-0.27807	-0.344772	-0.204467	0.332644	0.202384	0.127244	0.337728
23	3	1	0.769231	0.769231	0.692308	0.384615	0.509434	0.320755	0.0566038	0.0754717	-0.206647	-0.27807	-0.344772	-0.204467	0.332644	0.202384	0.127244	0.337728
24	3	1	0.769231	0.769231	0.692308	0.384615	0.509434	0.320755	0.0566038	0.0754717	-0.206647	-0.27807	-0.344772	-0.204467	0.332644	0.202384	0.127244	0.337728
25	3	1	0.769231	0.769231	0.769231	0.384615	0.509434	0.320755	0.132075	0.0754717	-0.206647	-0.27807	-0.349494	-0.204467	0.334018	0.203219	0.123641	0.339122
26	3	1	0.769231	0.769231	0.769231	0.384615	0.509434	0.320755	0.320755	0.0754717	-0.206647	-0.27807	-0.27807	-0.204467	0.309396	0.18824	0.18824	0.314125
27	3	0	0.769231	0.769231	0.769231	0.384615	0.509434	0.320755	0.320755	0.0754717	-0.206647	-0.27807	-0.27807	-0.204467	0.309396	0.18824	0.18824	0.314125
28	4	0	0.769231	0.769231	0.692308	0.384615	0.509434	0.320755	0.132075	0.0754717	-0.206647	-0.27807	-0.316203	-0.204467	0.32359	0.196875	0.150999	0.328535
29	4	1	0.769231	0.769231	0.692308	0.307692	0.509434	0.320755	0.132075	0.113208	-0.206647	-0.27807	-0.316203	-0.156891	0.286642	0.174396	0.133758	0.405205
30	4	1	0.769231	0.769231	0.692308	0.384615	0.509434	0.320755	0.132075	0.0754717	-0.206647	-0.27807	-0.316203	-0.204467	0.32359	0.196875	0.150999	0.328535
31	4	0	0.769231	0.769231	0.692308	0.384615	0.509434	0.320755	0.132075	0.264151	-0.206647	-0.27807	-0.316203	-0.133043	0.267109	0.162511	0.124643	0.445737
32	4	0	0.769231	0.769231	0.692308	0.307692	0.509434	0.320755	0.132075	0.264151	-0.206647	-0.27807	-0.316203	-0.0997521	0.239308	0.145597	0.11167	0.503426
33	4	0	0.769231	0.769231	0.692308	0.307692	0.509434	0.320755	0.132075	0.0754717	-0.206647	-0.27807	-0.316203	-0.171176	0.298068	0.181347	0.139089	0.381496
34	4	0	0.769231	0.769231	0.692308	0.307692	0.509434	0.320755	0.132075	0.0754717	-0.206647	-0.27807	-0.316203	-0.171176	0.298068	0.181347	0.139089	0.381496
35	4	0	0.769231	0.769231	0.692308	0.230769	0.509434	0.320755	0.132075	0.113208	-0.206647	-0.27807	-0.316203	-0.1236	0.259262	0.157737	0.120981	0.46202
36	4	0	0.769231	0.769231	0.692308	0.230769	0.509434	0.320755	0.132075	0.471698	-0.206647	-0.27807	-0.316203	0.0121047	0.150242	0.0914084	0.0701082	0.688242
37	4	0	0.769231	0.769231	0.692308	0.230769	0.509434	0.320755	0.132075	0.471698	-0.206647	-0.27807	-0.316203	0.0121047	0.150242	0.0914084	0.0701082	0.688242
38	4	0	0.769231	0.769231	0.692308	0.230769	0.509434	0.320755	0.132075	0.471698	-0.206647	-0.27807	-0.316203	0.0121047	0.150242	0.0914084	0.0701082	0.688242
39	4	1	0.769231	0.769231	0.692308	0.153846	0.509434	0.320755	0.132075	0.490566	-0.206647	-0.27807	-0.316203	0.0525379	0.122789	0.0747058	0.0572977	0.745208
40	4	0	0.769231	0.769231	0.692308	0.230769	0.509434	0.320755	0.132075	0.490566	-0.206647	-0.27807	-0.316203	0.0192471	0.145152	0.0883119	0.0677333	0.698803
41	4	1	0.769231	0.769231	0.692308	0.153846	0.509434	0.320755	0.132075	0.320755	-0.206647	-0.27807	-0.316203	-0.0117433	0.167909	0.102157	0.0783525	0.651581
42	1	1	0.769231	0.769231	0.692308	0.153846	0.509434	0.320755	0.132075	0.0377358	-0.206647	-0.27807	-0.316203	-0.118879	0.255323	0.155341	0.119143	0.470194
43	1	0	0.769231	0.769231	0.692308	0.153846	0.509434	0.320755	0.132075	0.0377358	-0.206647	-0.27807	-0.316203	-0.118879	0.255323	0.155341	0.119143	0.470194
44	1	1	0.769231	0.769231	0.692308	0.153846	0.150943	0.320755	0.132075	0.0377358	-0.342351	-0.27807	-0.316203	-0.118879	0.117684	0.184052	0.141164	0.5571
45	1	1	0.846154	0.769231	0.692308	0.153846	0.0188679	0.320755	0.132075	0.0377358	-0.425639	-0.27807	-0.316203	-0.118879	0.0695259	0.194098	0.148869	0.587507
46	1	1	0.846154	0.769231	0.692308	0.153846	0.0188679	0.320755	0.132075	0.0377358	-0.425639	-0.27807	-0.316203	-0.118879	0.0695259	0.194098	0.148869	0.587507
47	1	1	0.923077	0.769231	0.692308	0.153846	0.188679	0.320755	0.132075	0.0377358	-0.394648	-0.27807	-0.316203	-0.118879	0.0848356	0.190904	0.146419	0.577841
48	1	1	0.923077	0.769231	0.692308	0.153846	0.188679	0.320755	0.132075	0.0377358	-0.394648	-0.27807	-0.316203	-0.118879	0.0848356	0.190904	0.146419	0.577841
49	1	1	0.923077	0.769231	0.692308	0.153846	0.0188679	0.320755	0.132075	0.0377358	-0.45893	-0.27807	-0.316203	-0.118879	0.0559561	0.196929	0.15104	0.596075
50	1	1	0.923077	0.769231	0.692308	0.153846	0.0188679	0.320755	0.132075	0.0377358	-0.45893	-0.27807	-0.316203	-0.118879	0.0559561	0.196929	0.15104	0.596075
51	1	1	0.923077	0.769231	0.692308	0.153846	0.0188679	0.320755	0.132075	0.0377358	-0.45893	-0.27807	-0.316203	-0.118879	0.0559561	0.196929	0.15104	0.596075
52	2	1	0.923077	0.769231	0.692308	0.153846	0.0188679	0.320755	0.132075	0.0377358	-0.45893	-0.27807	-0.316203	-0.118879	0.0559561	0.196929	0.15104	0.596075
53	2	1	0.923077	0.846154	0.692308	0.153846	0.0188679	0.150943	0.132075	0.0377358	-0.45893	-0.375642	-0.316203	-0.118879	0.0619699	0.110619	0.167273	0.660138
54	2	1	0.923077	0.846154	0.692308	0.153846	0.0188679	0.150943	0.132075	0.0377358	-0.45893	-0.375642	-0.316203	-0.118879	0.0619699	0.110619	0.167273	0.660138
55	2	1	0.923077	0.846154	0.692308	0.153846	0.0188679	0.150943	0.132075	0.0377358	-0.45893	-0.375642	-0.316203	-0.118879	0.0619699	0.110619	0.167273	0.660138
56	2	1	0.923077	0.846154	0.692308	0.153846	0.0188679	0.339623	0.132075	0.0377358	-0.45893	-0.304219	-0.316203	-0.118879	0.057851	0.169733	0.156155	0.616261
57	2	1	0.923077	0.923077	0.692308	0.153846	0.0188679	0.169811	0.132075	0.0377358	-0.45893	-0.401791	-0.316203	-0.118879	0.0631315	0.0939484	0.170408	0.672512
58	2	1	0.923077	0.923077	0.692308	0.153846	0.0188679	0.169811	0.132075	0.0377358	-0.45893	-0.401791	-0.316203	-0.118879	0.0631315	0.0939484	0.170408	0.672512
59	2	1	0.923077	0.923077	0.692308	0.153846	0.0188679	0.169811	0.132075	0.0377358	-0.45893	-0.401791	-0.316203	-0.118879	0.0631315	0.0939484	0.170408	0.672512
60	2	1	0.923077	0.923077	0.692308	0.153846	0.0188679	0.169811	0.132075	0.0377358	-0.45893	-0.401791	-0.316203	-0.118879	0.0631315	0.0939484	0.170408	0.672512
61	2	1	0.923077	0.923077	0.692308	0.153846	0.0188679	0.169811	0.132075	0.0377358	-0.45893	-0.401791	-0.316203	-0.118879	0.0631315	0.0939484	0.170408	0.672512
62	2	1	0.923077	1	0.692308	0.153846	0.0188679	0	0.132075	0.0377358	-0.45893	-0.499363	-0.316203	-0.118879	0.0661961	0.0499649	0.178681	0.705158
63	2	1	0.923077	1	0.692308	0.153846	0.0188679	0	0.132075	0.0377358	-0.45893	-0.499363	-0.316203	-0.118879	0.0661961	0.0499649	0.178681	0.705158
64	2	1	0.923077	1	0.692308	0.153846	0.0188679	0	0.132075	0.0377358	-0.45893	-0.499363	-0.316203	-0.118879	0.0661961	0.0499649	0.178681	0.705158
65	2	1	0.923077	1	0.692308	0.153846	0.0188679	0	0.132075	0.0377358	-0.45893	-0.499363	-0.316203	-0.118879	0.0661961	0.0499649	0.178681	0.705158
66	4	0	0.923077	1	0.692308	0.153846	0.0188679	0	0.132075	0.0377358	-0.45893	-0.499363	-0.316203	-0.118879	0.0661961	0.0499649	0.178681	0.705158
67	4	0	0.923077	1	0.692308	0.153846	0.0188679	0	0.132075	0.0377358	-0.45893	-0.499363	-0.316203	-0.118879	0.0661961	0.0499649	0.178681	0.705158
68	4	1	0.923077	1	0.692308	0.153846	0.0188679	0	0.132075	0.0377358	-0.45893	-0.499363	-0.316203	-0.118879	0.0661961	0.0499649	0.178681	0.705158
69	4	1	0.923077	1	0.692308	0.153846	0.0188679	0	0.132075	0.226415	-0.45893	-0.499363	-0.316203	-0.0474551	0.0455312	0.034367	0.122901	0.797201
70	4	0	0.923077	1	0.692308	0.153846	0.0188679	0	0.132075	0.584906	-0.45893	-0.499363	-0.316203	0.0882497	0.0202176	0.0152603	0.0545727	0.909949
71	4	0	0.923077	1	0.692308	0.153846	0.0188679	0	0.132075	0.415094	-0.45893	-0.499363	-0.316203	0.0239685	0.0300913	0.0227129	0.0812242	0.865972
72	4	1	0.923077	1	0.692308	0.153846	0.0188679	0	0.132075	0.415094	-0.45893	-0.499363	-0.316203	0.0239685	0.0300913	0.0227129	0.0812242	0.865972
73	4	1	0.923077	1	0.692308	0.230769	0.0188679	0	0.132075	0.415094	-0.45893	-0.499363	-0.316203	-0.00932238	0.0366536	0.0276662	0.0989376	0.836743
74	4	0	0.923077	1	0.692308	0.307692	0.0188679	0	0.132075	0.433962	-0.45893	-0.499363	-0.316203	-0.0354709	0.0425797	0.0321392	0.114934	0.810347
75	4	1	0.923077	1	0.692308	0.307692	0.0188679	0	0.132075	0.0754717	-0.45893	-0.499363	-0.316203	-0.171176	0.084334	0.0636554	0.227639	0.624371
76	4	0	0.923077	1	0.692308	0.384615	0.0188679	0	0.132075	0.264151	-0.45893	-0.499363	-0.316203	-0.133043	0.0708871	0.0535056	0.191343	0.684265
77	4	0	0.923077	1	0.692308	0.384615	0.0188679	0	0.132075	0.264151	-0.45893	-0.499363	-0.316203	-0.133043	0.0708871	0.0535056	0.191343	0.684265
78	4	0	0.923077	1	0.692308	0.384615	0.0188679	0	0.132075	0.0943396	-0.45893	-0.499363	-0.316203	-0.197324	0.0941073	0.0710323	0.25402	0.58084
79	4	1	0.923077	1	0.692308	0.307692	0.0188679	0	0.132075	0.283019	-0.45893	-0.499363	-0.316203	-0.0926097	0.0579955	0.043775	0.156545	0.741685
80	4	1	0.923077	1	0.692308	0.384615	0.0188679	0	0.132075	0.0943396	-0.45893	-0.499363	-0.316203	-0.197324	0.0941073	0.0710323	0.25402	0.58084
81	4	1	0.923077	1	0.692308	0.384615	0.0188679	0	0.132075	0.0943396	-0.45893	-0.499363	-0.316203	-0.197324	0.0941073	0.0710323	0.25402	0.58084
82	4	0	0.923077	1	0.692308	0.461538	0.0188679	0	0.132075	0.0943396	-0.45893	-0.499363	-0.316203	-0.230615	0.106951	0.0807264	0.288687	0.523636
83	4	0	0.923077	1	0.692308	0.461538	0.0188679	0	0.132075	0.0943396	-0.45893	-0.499363	-0.316203	-0.230615	0.106951	0.0807264	0.288687	0.523636
84	4	1	0.923077	1	0.692308	0.384615	0.0188679	0	0.132075	0.0754717	-0.45893	-0.499363	-0.316203	-0.204467	0.0968339	0.0730903	0.26138	0.568696
85	4	0	0.923077	1	0.692308	0.384615	0.0188679	0	0.132075	0.0754717	-0.45893	-0.499363	-0.316203	-0.204467	0.0968339	0.0730903	0.26138	0.568696
86	4	0	0.923077	1	0.692308	0.384615	0.0188679	0	0.132075	0.0943396	-0.45893	-0.499363	-0.316203	-0.197324	0.0941073	0.0710323	0.25402	0.58084
87	4	0	0.923077	1	0.692308	0.384615	0.0188679	0	0.132075	0.264151	-0.45893	-0.499363	-0.316203	-0.133043	0.0708871	0.0535056	0.191343	0.684265
88	4	1	0.923077	1	0.692308	0.307692	0.0188679	0	0.132075	0.0943396	-0.45893	-0.499363	-0.316203	-0.164033	0.0817341	0.0616929	0.220622	0.635951
89	4	1	0.923077	1	0.692308	0.307692	0.0188679	0	0.132075	0.0754717	-0.45893	-0.499363	-0.316203	-0.171176	0.084334	0.0636554	0.227639	0.624371
90	4	0	0.923077	1	0.692308	0.384615	0.0188679	0	0.132075	0.0943396	-0.45893	-0.499363	-0.316203	-0.197324	0.0941073	0.0710323	0.25402	0.58084
91	4	1	0.923077	1	0.692308	0.307692	0.0188679	0	0.132075	0.113208	-0.45893	-0.499363	-0.316203	-0.156891	0.0791691	0.0597569	0.213698	0.647376
92	4	0	0.923077	1	0.692308	0.384615	0.0188679	0	0.132075	0.0754717	-0.45893	-0.499363	-0.316203	-0.204467	0.0968339	0.0730903	0.26138	0.568696
93	4	1	0.923077	1	0.692308	0.384615	0.0188679	0	0.132075	0.0754717	-0.45893	-0.499363	-0.316203	-0.204467	0.0968339	0.0730903	0.26138	0.568696
94	4	1	0.923077	1	0.692308	0.461538	0.0188679	0	0.132075	0.0943396	-0.45893	-0.499363	-0.316203	-0.230615	0.106951	0.0807264	0.288687	0.523636
95	4	1	0.923077	1	0.692308	0.461538	0.0188679	0	0.132075	0.0943396	-0.45893	-0.499363	-0.316203	-0.230615	0.106951	0.0807264	0.288687	0.523636
96	4	1	0.923077	1	0.692308	0.461538	0.0188679	0	0.132075	0.45283	-0.45893	-0.499363	-0.316203	-0.0949102	0.0586866	0.0442967	0.15841	0.738606
97	4	0	0.923077	1	0.692308	0.461538	0.0188679	0	0.132075	0.641509	-0.45893	-0.499363	-0.316203	-0.0234866	0.039777	0.0300237	0.107368	0.822831
98	4	0	0.923077	1	0.692308	0.461538	0.0188679	0	0.132075	0.45283	-0.45893	-0.499363	-0.316203	-0.0949102	0.0586866	0.0442967	0.15841	0.738606
99	3	1	0.923077	1	0.692308	0.461538	0.0188679	0	0.132075	0.0943396	-0.45893	-0.499363	-0.316203	-0.230615	0.106951	0.0807264	0.288687	0.523636
100	3	0	0.923077	1	0.692308	0.461538	0.0188679	0	0.320755	0.0943396	-0.45893	-0.499363	-0.244779	-0.230615	0.0901922	0.0680771	0.400145	0.441585
101	3	0	0.923077	1	0.615385	0.461538	0.0188679	0	0.132075	0.0943396	-0.45893	-0.499363	-0.282912	-0.230615	0.0994667	0.0750775	0.338462	0.486994
102	3	0	0.923077	1	0.615385	0.461538	0.0188679	0	0.226415	0.0943396	-0.45893	-0.499363	-0.2472	-0.230615	0.090799	0.0685351	0.396109	0.444556
103	3	0	0.923077	1	0.615385	0.461538	0.0188679	0	0.584906	0.0943396	-0.45893	-0.499363	-0.111495	-0.230615	0.0559757	0.0422505	0.627714	0.27406
104	3	0	0.923077	1	0.538462	0.461538	0.0188679	0	0.603774	0.0943396	-0.45893	-0.499363	-0.0710622	-0.230615	0.0464947	0.0350942	0.690771	0.22764
105	3	0	0.923077	1	0.461538	0.461538	0.0188679	0	0.792453	0.0943396	-0.45893	-0.499363	0.0336522	-0.230615	0.0267132	0.0201632	0.822334	0.130789
106	3	0	0.923077	1	0.461538	0.461538	0.0188679	0	0.981132	0.0943396	-0.45893	-0.499363	0.105076	-0.230615	0.0174679	0.0131847	0.883824	0.0855235
107	3	0	0.923077	1	0.384615	0.461538	0.0188679	0	1	0.0943396	-0.45893	-0.499363	0.145509	-0.230615	0.0135713	0.0102437	0.909739	0.066446
108	3	0	0.923077	1	0.307692	0.461538	0.0188679	0	0.830189	0.0943396	-0.45893	-0.499363	0.114519	-0.230615	0.0164789	0.0124383	0.890401	0.0806815
109	3	0	0.923077	1	0.230769	0.461538	0.0188679	0	0.849057	0.0943396	-0.45893	-0.499363	0.154952	-0.230615	0.0127818	0.00964769	0.91499	0.0625802
110	3	0	0.923077	1	0.153846	0.461538	0.0188679	0	0.679245	0.0943396	-0.45893	-0.499363	0.123961	-0.230615	0.0155394	0.0117291	0.89665	0.0760817
111	3	1	0.923077	1	0.0769231	0.461538	0.0188679	0	0.509434	0.0943396	-0.45893	-0.499363	0.0929711	-0.230615	0.0188106	0.0141983	0.874893	0.0920977
112	3	0	0.923077	1	0.0769231	0.461538	0.0188679	0	0.150943	0.0943396	-0.45893	-0.499363	-0.0427337	-0.230615	0.0404132	0.0305039	0.731218	0.197865
113	3	1	0.923077	1	0	0.461538	0.0188679	0	0.0188679	0.0943396	-0.45893	-0.499363	-0.0594393	-0.230615	0.0439385	0.0331648	0.707772	0.215125
114	3	1	0.923077	1	0.0769231	0.461538	0.0188679	0	0.207547	0.0943396	-0.45893	-0.499363	-0.0213066	-0.230615	0.0361623	0.0272954	0.75949	0.177053
115	3	1	0.923077	1	0.0769231	0.461538	0.0188679	0	0.566038	0.0943396	-0.45893	-0.499363	0.114398	-0.230615	0.0164912	0.0124476	0.890319	0.0807418
116	3	0	0.923077	1	0.153846	0.461538	0.0188679	0	0.754717	0.0943396	-0.45893	-0.499363	0.152531	-0.230615	0.0129801	0.00979742	0.913671	0.0635514
117	3	0	0.923077	1	0.153846	0.461538	0.0188679	0	0.584906	0.0943396	-0.45893	-0.499363	0.0882497	-0.230615	0.0193579	0.0146113	0.871254	0.0947772
118	3	1	0.923077	1	0.153846	0.461538	0.0188679	0	0.584906	0.0943396	-0.45893	-0.499363	0.0882497	-0.230615	0.0193579	0.0146113	0.871254	0.0947772
119	3	0	0.923077	1	0.230769	0.461538	0.0188679	0	0.603774	0.0943396	-0.45893	-0.499363	0.0621012	-0.230615	0.0226386	0.0170876	0.849434	0.11084
120	3	0	0.923077	1	0.230769	0.461538	0.0188679	0	0.433962	0.0943396	-0.45893	-0.499363	-0.00218002	-0.230615	0.0326347	0.0246327	0.782952	0.159781
121	3	1	0.923077	1	0.230769	0.461538	0.0188679	0	0.0754717	0.0943396	-0.45893	-0.499363	-0.137885	-0.230615	0.0625626	0.0472223	0.583905	0.30631
122	3	0	0.923077	1	0.307692	0.461538	0.0188679	0	0.264151	0.0943396	-0.45893	-0.499363	-0.0997521	-0.230615	0.0531362	0.0401072	0.646599	0.260158
123	3	1	0.923077	1	0.307692	0.461538	0.0188679	0	0.0754717	0.0943396	-0.45893	-0.499363	-0.171176	-0.230615	0.0711521	0.0537056	0.526778	0.348364
124	3	0	0.923077	1	0.384615	0.461538	0.0188679	0	0.0943396	0.0943396	-0.45893	-0.499363	-0.197324	-0.230615	0.0779851	0.0588632	0.481332	0.381819
125	3	0	0.923077	1	0.384615	0.461538	0.0188679	0	0.283019	0.0943396	-0.45893	-0.499363	-0.125901	-0.230615	0.0595397	0.0449406	0.60401	0.291509
126	3	0	0.923077	1	0.384615	0.461538	0.0188679	0	0.283019	0.0943396	-0.45893	-0.499363	-0.125901	-0.230615	0.0595397	0.0449406	0.60401	0.291509
127	3	0	0.923077	1	0.307692	0.461538	0.0188679	0	0.283019	0.0943396	-0.45893	-0.499363	-0.0926097	-0.230615	0.0514416	0.0388282	0.657869	0.251861
128	3	1	0.923077	1	0.307692	0.461538	0.0188679	0	0.471698	0.0943396	-0.45893	-0.499363	-0.0211862	-0.230615	0.0361393	0.027278	0.759643	0.17694
129	3	0	0.923077	1	0.307692	0.461538	0.0188679	0	0.283019	0.0943396	-0.45893	-0.499363	-0.0926097	-0.230615	0.0514416	0.0388282	0.657869	0.251861
130	3	1	0.923077	1	0.230769	0.461538	0.0188679	0	0.113208	0.0943396	-0.45893	-0.499363	-0.1236	-0.230615	0.0589651	0.0445069	0.607832	0.288696
131	3	0	0.923077	1	0.230769	0.461538	0.0188679	0	0.0566038	0.0943396	-0.45893	-0.499363	-0.145027	-0.230615	0.0643851	0.0485979	0.571784	0.315233
132	3	0	0.923077	1	0.230769	0.461538	0.0188679	0	0.0566038	0.0943396	-0.45893	-0.499363	-0.145027	-0.230615	0.0643851	0.0485979	0.571784	0.315233
133	3	0	0.923077	1	0.230769	0.461538	0.0188679	0	0.132075	0.0943396	-0.45893	-0.499363	-0.116458	-0.230615	0.057194	0.0431701	0.619611	0.280025
134	3	1	0.923077	1	0.153846	0.461538	0.0188679	0	0.132075	0.0943396	-0.45893	-0.499363	-0.0831669	-0.230615	0.049242	0.0371679	0.672499	0.241091
135	3	0	0.923077	1	0.230769	0.461538	0.0188679	0	0.0566038	0.0943396	-0.45893	-0.499363	-0.145027	-0.230615	0.0643851	0.0485979	0.571784	0.315233
136	3	0	0.923077	1	0.230769	0.461538	0.0188679	0	0.113208	0.0943396	-0.45893	-0.499363	-0.1236	-0.230615	0.0589651	0.0445069	0.607832	0.288696
137	3	1	0.923077	1	0.153846	0.461538	0.0188679	0	0.0566038	0.0943396	-0.45893	-0.499363	-0.111736	-0.230615	0.0560346	0.0422949	0.627322	0.274348
138	3	0	0.923077	1	0.230769	0.461538	0.0188679	0	0.0566038	0.0943396	-0.45893	-0.499363	-0.145027	-0.230615	0.0643851	0.0485979	0.571784	0.315233
139	3	0	0.923077	1	0.153846	0.461538	0.0188679	0	0.226415	0.0943396	-0.45893	-0.499363	-0.0474551	-0.230615	0.0413912	0.0312421	0.724713	0.202653
140	3	0	0.923077	1	0.153846	0.461538	0.0188679	0	0.132075	0.0943396	-0.45893	-0.499363	-0.0831669	-0.230615	0.049242	0.0371679	0.672499	0.241091
141	3	0	0.923077	1	0.153846	0.461538	0.0188679	0	0.132075	0.0943396	-0.45893	-0.499363	-0.0831669	-0.230615	0.049242	0.0371679	0.672499	0.241091
142	3	1	0.923077	1	0.153846	0.461538	0.0188679	0	0.132075	0.0943396	-0.45893	-0.499363	-0.0831669	-0.230615	0.049242	0.0371679	0.672499	0.241091
143	3	1	0.923077	1	0.230769	0.461538	0.0188679	0	0.113208	0.0943396	-0.45893	-0.499363	-0.1236	-0.230615	0.0589651	0.0445069	0.607832	0.288696
144	3	0	0.923077	1	0.230769	0.461538	0.0188679	0	0.0566038	0.0943396	-0.45893	-0.499363	-0.145027	-0.230615	0.0643851	0.0485979	0.571784	0.315233
145	3	1	0.923077	1	0.230769	0.461538	0.0188679	0	0.0566038	0.0943396	-0.45893	-0.499363	-0.145027	-0.230615	0.0643851	0.0485979	0.571784	0.315233
146	3	1	0.923077	1	0.230769	0.461538	0.0188679	0	0.415094	0.0943396	-0.45893	-0.499363	-0.00932238	-0.230615	0.0339222	0.0256045	0.774389	0.166085
147	3	0	0.923077	1	0.307692	0.461538	0.0188679	0	0.415094	0.0943396	-0.45893	-0.499363	-0.0426132	-0.230615	0.0403884	0.0304852	0.731383	0.197744
148	3	1	0.923077	1	0.307692	0.461538	0.0188679	0	0.245283	0.0943396	-0.45893	-0.499363	-0.106894	-0.230615	0.0548556	0.0414051	0.635163	0.268576
149	3	1	0.923077	1	0.384615	0.461538	0.0188679	0	0.264151	0.0943396	-0.45893	-0.499363	-0.133043	-0.230615	0.0613356	0.0462962	0.592066	0.300302
150	3	0	0.923077	1	0.384615	0.461538	0.0188679	0	0.622642	0.0943396	-0.45893	-0.499363	0.00266186	-0.230615	0.0317822	0.0239892	0.788622	0.155607
151	3	0	0.923077	1	0.384615	0.461538	0.0188679	0	0.45283	0.0943396	-0.45893	-0.499363	-0.0616194	-0.230615	0.0444116	0.0335219	0.704625	0.217442
152	3	0	0.923077	1	0.384615	0.461538	0.0188679	0	0.0943396	0.0943396	-0.45893	-0.499363	-0.197324	-0.230615	0.0779851	0.0588632	0.481332	0.381819
153	3	1	0.923077	1	0.307692	0.461538	0.0188679	0	0.0754717	0.0943396	-0.45893	-0.499363	-0.171176	-0.230615	0.0711521	0.0537056	0.526778	0.348364
154	3	1	0.923077	1	0.384615	0.461538	0.0188679	0	0.0943396	0.0943396	-0.45893	-0.499363	-0.197324	-0.230615	0.0779851	0.0588632	0.481332	0.381819
155	3	1	0.923077	1	0.461538	0.461538	0.0188679	0	0.0754717	0.0943396	-0.45893	-0.499363	-0.237757	-0.230615	0.0884208	0.0667401	0.411927	0.432913
156	3	0	0.923077	1	0.538462	0.461538	0.0188679	0	0.0754717	0.0943396	-0.45893	-0.499363	-0.271048	-0.230615	0.096652	0.072953	0.357182	0.473213
157	3	1	0.923077	1	0.538462	0.461538	0.0188679	0	0.0754717	0.0943396	-0.45893	-0.499363	-0.271048	-0.230615	0.096652	0.072953	0.357182	0.473213
158	3	0	0.923077	1	0.538462	0.461538	0.0188679	0	0.0943396	0.0943396	-0.45893	-0.499363	-0.263906	-0.230615	0.0949247	0.0716492	0.36867	0.464756
159	3	1	0.923077	1	0.461538	0.461538	0.0188679	0	0.0943396	0.0943396	-0.45893	-0.499363	-0.230615	-0.230615	0.0866033	0.0653682	0.424014	0.424014
160	3	0	0.923077	1	0.538462	0.461538	0.0188679	0	0.0754717	0.0943396	-0.45893	-0.499363	-0.271048	-0.230615	0.096652	0.072953	0.357182	0.473213
161	3	1	0.923077	1	0.461538	0.461538	0.0188679	0	0.0754717	0.0943396	-0.45893	-0.499363	-0.237757	-0.230615	0.0884208	0.0667401	0.411927	0.432913
162	3	0	0.923077	1	0.461538	0.461538	0.0188679	0	0.283019	0.0943396	-0.45893	-0.499363	-0.159191	-0.230615	0.0680358	0.0513534	0.547504	0.333107
163	3	0	0.923077	1	0.461538	0.461538	0.0188679	0	0.0754717	0.0943396	-0.45893	-0.499363	-0.237757	-0.230615	0.0884208	0.0667401	0.411927	0.432913
164	3	0	0.923077	1	0.384615	0.461538	0.0188679	0	0.0943396	0.0943396	-0.45893	-0.499363	-0.197324	-0.230615	0.0779851	0.0588632	0.481332	0.381819
165	3	0	0.923077	1	0.307692	0.461538	0.0188679	0	0.283019	0.0943396	-0.45893	-0.499363	-0.0926097	-0.230615	0.0514416	0.0388282	0.657869	0.251861
166	3	1	0.923077	1	0.307692	0.461538	0.0188679	0	0.283019	0.0943396	-0.45893	-0.499363	-0.0926097	-0.230615	0.0514416	0.0388282	0.657869	0.251861
167	3	1	0.923077	1	0.384615	0.461538	0.0188679	0	0.45283	0.0943396	-0.45893	-0.499363	-0.0616194	-0.230615	0.0444116	0.0335219	0.704625	0.217442
168	3	1	0.923077	1	0.461538	0.461538	0.0188679	0	0.264151	0.0943396	-0.45893	-0.499363	-0.166334	-0.230615	0.0698907	0.0527536	0.535167	0.342189
169	3	1	0.923077	1	0.461538	0.461538	0.0188679	0	0.0943396	0.0943396	-0.45893	-0.499363	-0.230615	-0.230615	0.0866033	0.0653682	0.424014	0.424014
170	3	1	0.923077	1	0.461538	0.461538	0.0188679	0	0.264151	0.0943396	-0.45893	-0.499363	-0.166334	-0.230615	0.0698907	0.0527536	0.535167	0.342189
171	3	0	0.923077	1	0.461538	0.461538	0.0188679	0	0.433962	0.0943396	-0.45893	-0.499363	-0.102053	-0.230615	0.0536874	0.0405233	0.642933	0.262856
172	3	0	0.923077	1	0.461538	0.461538	0.0188679	0	0.264151	0.0943396	-0.45893	-0.499363	-0.166334	-0.230615	0.0698907	0.0527536	0.535167	0.342189
173	3	1	0.923077	1	0.384615	0.461538	0.0188679	0	0.264151	0.0943396	-0.45893	-0.499363	-0.133043	-0.230615	0.0613356	0.0462962	0.592066	0.300302
174	3	1	0.923077	1	0.461538	0.461538	0.0188679	0	0.283019	0.0943396	-0.45893	-0.499363	-0.159191	-0.230615	0.0680358	0.0513534	0.547504	0.333107
175	3	1	0.923077	1	0.461538	0.461538	0.0188679	0	0.471698	0.0943396	-0.45893	-0.499363	-0.0877679	-0.230615	0.0503078	0.0379723	0.66541	0.246309
176	3	0	0.923077	1	0.538462	0.461538	0.0188679	0	0.301887	0.0943396	-0.45893	-0.499363	-0.18534	-0.230615	0.0748524	0.0564986	0.502168	0.366481
177	3	0	0.923077	1	0.461538	0.461538	0.0188679	0	0.283019	0.0943396	-0.45893	-0.499363	-0.159191	-0.230615	0.0680358	0.0513534	0.547504	0.333107
178	3	0	0.923077	1	0.461538	0.461538	0.0188679	0	0.0943396	0.0943396	-0.45893	-0.499363	-0.230615	-0.230615	0.0866033	0.0653682	0.424014	0.424014
179	3	1	0.923077	1	0.461538	0.461538	0.0188679	0	0.264151	0.0943396	-0.45893	-0.499363	-0.166334	-0.230615	0.0698907	0.0527536	0.535167	0.342189
180	3	1	0.923077	1	0.538462	0.461538	0.0188679	0	0.433962	0.0943396	-0.45893	-0.499363	-0.135343	-0.230615	0.0619177	0.0467355	0.588195	0.303152
181	3	0	0.923077	1	0.615385	0.461538	0.0188679	0	0.415094	0.0943396	-0.45893	-0.499363	-0.175777	-0.230615	0.0723528	0.0546119	0.518792	0.354243
182	3	1	0.923077	1	0.538462	0.461538	0.0188679	0	0.245283	0.0943396	-0.45893	-0.499363	-0.206767	-0.230615	0.0804472	0.0607216	0.464957	0.393874
183	3	0	0.923077	1	0.538462	0.461538	0.0188679	0	0.0754717	0.0943396	-0.45893	-0.499363	-0.271048	-0.230615	0.096652	0.072953	0.357182	0.473213
184	3	1	0.923077	1	0.461538	0.461538	0.0188679	0	0.0943396	0.0943396	-0.45893	-0.499363	-0.230615	-0.230615	0.0866033	0.0653682	0.424014	0.424014
185	3	1	0.923077	1	0.461538	0.461538	0.0188679	0	0.0943396	0.0943396	-0.45893	-0.499363	-0.230615	-0.230615	0.0866033	0.0653682	0.424014	0.424014
186	3	0	0.923077	1	0.461538	0.461538	0.0188679	0	0.0943396	0.0943396	-0.45893	-0.499363	-0.230615	-0.230615	0.0866033	0.0653682	0.424014	0.424014
187	3	0	0.923077	1	0.461538	0.461538	0.0188679	0	0.0943396	0.0943396	-0.45893	-0.499363	-0.230615	-0.230615	0.0866033	0.0653682	0.424014	0.424014
188	3	1	0.923077	1	0.461538	0.461538	0.0188679	0	0.0754717	0.0943396	-0.45893	-0.499363	-0.237757	-0.230615	0.0884208	0.0667401	0.411927	0.432913
189	3	0	0.923077	1	0.461538	0.461538	0.0188679	0	0.0943396	0.0943396	-0.45893	-0.499363	-0.230615	-0.230615	0.0866033	0.0653682	0.424014	0.424014
190	3	1	0.923077	1	0.384615	0.461538	0.0188679	0	0.0943396	0.0943396	-0.45893	-0.499363	-0.197324	-0.230615	0.0779851	0.0588632	0.481332	0.381819
191	3	1	0.923077	1	0.384615	0.461538	0.0188679	0	0.0943396	0.0943396	-0.45893	-0.499363	-0.197324	-0.230615	0.0779851	0.0588632	0.481332	0.381819
192	3	0	0.923077	1	0.461538	0.461538	0.0188679	0	0.0943396	0.0943396	-0.45893	-0.499363	-0.230615	-0.230615	0.0866033	0.0653682	0.424014	0.424014
193	3	1	0.923077	1	0.461538	0.461538	0.0188679	0	0.0943396	0.0943396	-0.45893	-0.499363	-0.230615	-0.230615	0.0866033	0.0653682	0.424014	0.424014
194	3	1	0.923077	1	0.538462	0.461538	0.0188679	0	0.0754717	0.0943396	-0.45893	-0.499363	-0.271048	-0.230615	0.096652	0.072953	0.357182	0.473213
195	3	1	0.923077	1	0.538462	0.461538	0.0188679	0	0.0943396	0.0943396	-0.45893	-0.499363	-0.263906	-0.230615	0.0949247	0.0716492	0.36867	0.464756
196	3	0	0.923077	1	0.538462	0.461538	0.0188679	0	0.283019	0.0943396	-0.45893	-0.499363	-0.192482	-0.230615	0.07672	0.0579083	0.489747	0.375625
197	3	1	0.923077	1	0.538462	0.461538	0.0188679	0	0.113208	0.0943396	-0.45893	-0.499363	-0.256764	-0.230615	0.0931747	0.0703283	0.380309	0.456188
198	3	0	0.923077	1	0.538462	0.461538	0.0188679	0	0.283019	0.0943396	-0.45893	-0.499363	-0.192482	-0.230615	0.07672	0.0579083	0.489747	0.375625
199	3	0	0.923077	1	0.538462	0.461538	0.0188679	0	0.113208	0.0943396	-0.45893	-0.499363	-0.256764	-0.230615	0.0931747	0.0703283	0.380309	0.456188
200	3	1	0.923077	1	0.461538	0.461538	0.0188679	0	0.0754717	0.0943396	-0.45893	-0.499363	-0.237757	-0.230615	0.0884208	0.0667401	0.411927	0.432913
201	3	0	0.923077	1	0.461538	0.461538	0.0188679	0	0.0754717	0.0943396	-0.45893	-0.499363	-0.237757	-0.230615	0.0884208	0.0667401	0.411927	0.432913
202	3	1	0.923077	1	0.461538	0.461538	0.0188679	0	0.0754717	0.0943396	-0.45893	-0.499363	-0.237757	-0.230615	0.0884208	0.0667401	0.411927	0.432913
203	3	1	0.923077	1	0.538462	0.461538	0.0188679	0	0.245283	0.0943396	-0.45893	-0.499363	-0.206767	-0.230615	0.0804472	0.0607216	0.464957	0.393874
204	3	1	0.923077	1	0.538462	0.461538	0.0188679	0	0.0754717	0.0943396	-0.45893	-0.499363	-0.271048	-0.230615	0.096652	0.072953	0.357182	0.473213
205	3	1	0.923077	1	0.615385	0.461538	0.0188679	0	0.0754717	0.0943396	-0.45893	-0.499363	-0.304339	-0.230615	0.104358	0.0787698	0.305927	0.510944
206	3	1	0.923077	1	0.615385	0.461538	0.0188679	0	0.113208	0.0943396	-0.45893	-0.499363	-0.290054	-0.230615	0.101126	0.0763299	0.327427	0.495118
207	3	0	0.923077	1	0.615385	0.461538	0.0188679	0	0.283019	0.0943396	-0.45893	-0.499363	-0.225773	-0.230615	0.0853633	0.0644322	0.432262	0.417943
208	3	1	0.923077	1	0.615385	0.461538	0.0188679	0	0.113208	0.0943396	-0.45893	-0.499363	-0.290054	-0.230615	0.101126	0.0763299	0.327427	0.495118
209	3	1	0.923077	1	0.615385	0.461538	0.0188679	0	0.301887	0.0943396	-0.45893	-0.499363	-0.218631	-0.230615	0.0835239	0.0630439	0.444495	0.408937
210	3	0	0.923077	1	0.615385	0.461538	0.0188679	0	0.301887	0.0943396	-0.45893	-0.499363	-0.218631	-0.230615	0.0835239	0.0630439	0.444495	0.408937
211	3	0	0.923077	1	0.538462	0.461538	0.0188679	0	0.301887	0.0943396	-0.45893	-0.499363	-0.18534	-0.230615	0.0748524	0.0564986	0.502168	0.366481
212	3	1	0.923077	1	0.538462	0.461538	0.0188679	0	0.0566038	0.0943396	-0.45893	-0.499363	-0.278191	-0.230615	0.098355	0.0742384	0.345855	0.481551
213	3	1	0.923077	1	0.538462	0.461538	0.0188679	0	0.113208	0.0943396	-0.45893	-0.499363	-0.256764	-0.230615	0.0931747	0.0703283	0.380309	0.456188
214	3	1	0.923077	1	0.615385	0.461538	0.0188679	0	0.0566038	0.0943396	-0.45893	-0.499363	-0.311481	-0.230615	0.105929	0.0799556	0.295479	0.518636
215	3	1	0.923077	1	0.692308	0.461538	0.0188679	0	0.226415	0.0943396	-0.45893	-0.499363	-0.280491	-0.230615	0.0988981	0.0746484	0.342243	0.48421
216	3	1	0.923077	1	0.692308	0.461538	0.0188679	0	0.0566038	0.0943396	-0.45893	-0.499363	-0.344772	-0.230615	0.112822	0.0851578	0.249641	0.55238
217	3	1	0.923077	1	0.769231	0.461538	0.0188679	0	0.132075	0.0943396	-0.45893	-0.499363	-0.349494	-0.230615	0.113739	0.0858503	0.243538	0.556872
218	3	0	0.923077	1	0.769231	0.461538	0.0188679	0	0.132075	0.0943396	-0.45893	-0.499363	-0.349494	-0.230615	0.113739	0.0858503	0.243538	0.556872
219	3	0	0.923077	1	0.692308	0.461538	0.0188679	0	0.0566038	0.0943396	-0.45893	-0.499363	-0.344772	-0.230615	0.112822	0.0851578	0.249641	0.55238
220	3	0	0.923077	1	0.615385	0.461538	0.0188679	0	0.0566038	0.0943396	-0.45893	-0.499363	-0.311481	-0.230615	0.105929	0.0799556	0.295479	0.518636
221	3	0	0.923077	1	0.538462	0.461538	0.0188679	0	0.0566038	0.0943396	-0.45893	-0.499363	-0.278191	-0.230615	0.098355	0.0742384	0.345855	0.481551
222	3	1	0.923077	1	0.461538	0.461538	0.0188679	0	0.245283	0.0943396	-0.45893	-0.499363	-0.173476	-0.230615	0.0717522	0.0541586	0.522787	0.351302
223	3	0	0.923077	1	0.538462	0.461538	0.0188679	0	0.415094	0.0943396	-0.45893	-0.499363	-0.142486	-0.230615	0.063735	0.0481072	0.576108	0.31205
224	3	1	0.923077	1	0.461538	0.461538	0.0188679	0	0.433962	0.0943396	-0.45893	-0.499363	-0.102053	-0.230615	0.0536874	0.0405233	0.642933	0.262856
225	3	1	0.923077	1	0.461538	0.461538	0.0188679	0	0.264151	0.0943396	-0.45893	-0.499363	-0.166334	-0.230615	0.0698907	0.0527536	0.535167	0.342189
226	3	0	0.923077	1	0.538462	0.461538	0.0188679	0	0.264151	0.0943396	-0.45893	-0.499363	-0.199625	-0.230615	0.0785857	0.0593165	0.477338	0.38476
227	3	0	0.923077	1	0.538462	0.461538	0.0188679	0	0.45283	0.0943396	-0.45893	-0.499363	-0.128201	-0.230615	0.0601162	0.0453758	0.600176	0.294332
228	3	1	0.923077	1	0.461538	0.461538	0.0188679	0	0.45283	0.0943396	-0.45893	-0.499363	-0.0949102	-0.230615	0.0519846	0.039238	0.654258	0.254519
229	3	1	0.923077	1	0.461538	0.461538	0.0188679	0	0.0943396	0.0943396	-0.45893	-0.499363	-0.230615	-0.230615	0.0866033	0.0653682	0.424014	0.424014
230	3	0	0.923077	1	0.461538	0.461538	0.0188679	0	0.0943396	0.0943396	-0.45893	-0.499363	-0.230615	-0.230615	0.0866033	0.0653682	0.424014	0.424014
231	3	1	0.923077	1	0.384615	0.461538	0.0188679	0	0.0943396	0.0943396	-0.45893	-0.499363	-0.197324	-0.230615	0.0779851	0.0588632	0.481332	0.381819
232	3	0	0.923077	1	0.384615	0.461538	0.0188679	0	0.264151	0.0943396	-0.45893	-0.499363	-0.133043	-0.230615	0.0613356	0.0462962	0.592066	0.300302
233	3	1	0.923077	1	0.307692	0.461538	0.0188679	0	0.433962	0.0943396	-0.45893	-0.499363	-0.0354709	-0.230615	0.0389376	0.0293901	0.741032	0.19064
234	3	0	0.923077	1	0.384615	0.461538	0.0188679	0	0.264151	0.0943396	-0.45893	-0.499363	-0.133043	-0.230615	0.0613356	0.0462962	0.592066	0.300302
235	3	0	0.923077	1	0.384615	0.461538	0.0188679	0	0.0943396	0.0943396	-0.45893	-0.499363	-0.197324	-0.230615	0.0779851	0.0588632	0.481332	0.381819
236	3	0	0.923077	1	0.384615	0.461538	0.0188679	0	0.0943396	0.0943396	-0.45893	-0.499363	-0.197324	-0.230615	0.0779851	0.0588632	0.481332	0.381819
237	3	0	0.923077	1	0.384615	0.461538	0.0188679	0	0.264151	0.0943396	-0.45893	-0.499363	-0.133043	-0.230615	0.0613356	0.0462962	0.592066	0.300302
238	3	1	0.923077	1	0.307692	0.461538	0.0188679	0	0.283019	0.0943396	-0.45893	-0.499363	-0.0926097	-0.230615	0.0514416	0.0388282	0.657869	0.251861
239	3	1	0.923077	1	0.384615	0.461538	0.0188679	0	0.45283	0.0943396	-0.45893	-0.499363	-0.0616194	-0.230615	0.0444116	0.0335219	0.704625	0.217442
240	3	0	0.923077	1	0.384615	0.461538	0.0188679	0	0.0943396	0.0943396	-0.45893	-0.499363	-0.197324	-0.230615	0.0779851	0.0588632	0.481332	0.381819
241	3	0	0.923077	1	0.307692	0.461538	0.0188679	0	0.113208	0.0943396	-0.45893	-0.499363	-0.156891	-0.230615	0.06744	0.0509038	0.551466	0.33019
242	3	0	0.923077	1	0.307692	0.461538	0.0188679	0	0.113208	0.0943396	-0.45893	-0.499363	-0.156891	-0.230615	0.06744	0.0509038	0.551466	0.33019
243	3	0	0.923077	1	0.307692	0.461538	0.0188679	0	0.301887	0.0943396	-0.45893	-0.499363	-0.0854674	-0.230615	0.0497734	0.037569	0.668964	0.243693
244	3	0	0.923077	1	0.230769	0.461538	0.0188679	0	0.301887	0.0943396	-0.45893	-0.499363	-0.0521765	-0.230615	0.0423838	0.0319913	0.718112	0.207513
245	3	0	0.923077	1	0.153846	0.461538	0.0188679	0	0.301887	0.0943396	-0.45893	-0.499363	-0.0188857	-0.230615	0.0357018	0.0269477	0.762553	0.174798
246	3	1	0.923077	1	0.153846	0.461538	0.0188679	0	0.301887	0.0943396	-0.45893	-0.499363	-0.0188857	-0.230615	0.0357018	0.0269477	0.762553	0.174798
247	3	1	0.923077	1	0.153846	0.461538	0.0188679	0	0.0566038	0.0943396	-0.45893	-0.499363	-0.111736	-0.230615	0.0560346	0.0422949	0.627322	0.274348
248	3	1	0.923077	1	0.230769	0.461538	0.0188679	0	0.0566038	0.0943396	-0.45893	-0.499363	-0.145027	-0.230615	0.0643851	0.0485979	0.571784	0.315233
249	3	1	0.923077	1	0.230769	0.461538	0.0188679	0	0.226415	0.0943396	-0.45893	-0.499363	-0.080746	-0.230615	0.0486858	0.0367481	0.676198	0.238368

## Sheet: Supplementary Fig. 6
model_form	aic
	mean	std	min	0.25	0.5	0.75	max
EXP	499.549	219.229	14.322	417.728	590.957	663.54	696.375
LP	613.821	129.076	11.1311	602.897	666.058	689.974	696.374
LP + EXP	470.144	214.522	8.00002	362.983	549.061	640.164	697.731
PC	529.615	200.418	6	467.988	615.57	669.693	696.361
PC + EXP	464.93	218.28	8	357.144	552.301	629.505	698.007
PC + LP	491.992	200.389	8	415.972	565.775	644.165	698.05
PC + LP + EXP	438.068	212.092	10	318.497	502.64	608.277	697.94
model_form	aic
PC	695.161
PC	696.357
PC	602.64
PC	651.624
PC	608.72
PC	598.881
PC	657.549
PC	695.886
PC	696.006
PC	690.132
PC	30.5323
PC	665.354
PC	416.464
PC	690.239
PC	345.004
PC	89.4302
PC	467.988
PC	620.289
PC	655.081
PC	616.596
PC	667.159
PC	376.637
PC	552.05
PC	6
PC	696.361
PC	658.898
PC	692.876
PC	6.00136
PC	233.854
PC	350.604
PC	17.0904
PC	302.01
PC	664.382
PC	651.365
PC	694.19
PC	68.4069
PC	605.08
PC	451.798
PC	687.398
PC	681.769
PC	696.125
PC	667.283
PC	407.749
PC	688.469
PC	627.571
PC	696.053
PC	599.689
PC	289.484
PC	603.741
PC	695.675
PC	244.254
PC	628.397
PC	557.065
PC	623.926
PC	647.751
PC	640.788
PC	273.943
PC	678.782
PC	691.733
PC	595.062
PC	583.708
PC	631.763
PC	635.245
PC	665.829
PC	439.967
PC	514.778
PC	118.736
PC	655.734
PC	487.55
PC	556.452
PC	580.549
PC	686.55
PC	453.48
PC	662.686
PC	692.697
PC	481.28
PC	6.00004
PC	686.761
PC	64.0743
PC	502.321
PC	166.15
PC	644.47
PC	664.39
PC	575.683
PC	445.286
PC	644.655
PC	365.887
PC	374.997
PC	631.003
PC	630.913
PC	6.00024
PC	469.213
PC	674.736
PC	696.245
PC	682.085
PC	670.41
PC	576.008
PC	509.938
PC	6
PC	368.913
PC	6.00128
PC	627.985
PC	515.456
PC	496.633
PC	693.938
PC	670.352
PC	596.272
PC	679.366
PC	689.871
PC	661.135
PC	374.109
PC	8.77266
PC	683
PC	595.1
PC	568.155
PC	554.913
PC	474.036
PC	688.688
PC	544.301
PC	694.21
PC	62.3125
PC	355.349
PC	617.531
PC	691.702
PC	6.00136
PC	653.445
PC	6.00032
PC	622.402
PC	603.932
PC	638.637
PC	663.186
PC	95.4566
PC	531.141
PC	690.301
PC	458.999
PC	656.283
PC	6.0001
PC	514.386
PC	669.693
PC	696.349
PC	690.927
PC	681.608
PC	623.926
PC	624.384
PC	696.052
PC	695.601
PC	585.905
PC	635.525
PC	647.635
PC	695.958
PC	651.674
PC	659.239
PC	592.292
PC	684.964
PC	532.294
PC	198.932
PC	683.683
PC	530.633
PC	560.029
PC	460.05
PC	184.079
PC	689.095
PC	498.026
PC	649.252
PC	637.337
PC	613.185
PC	604.264
PC	7.38646
PC	674.543
PC	633.401
PC	445.96
PC	6.00006
PC	690.255
PC	189.636
PC	125.382
PC	349.028
PC	126.409
PC	616.893
PC	666.39
PC	574.71
PC	321.301
PC	695.384
PC	580.548
PC	638.059
PC	415.267
PC	671.978
PC	544.334
PC	696.294
PC	138.521
PC	372.373
PC	623.521
PC	636.688
PC	551.788
PC	654.85
PC	449.485
PC	459.867
PC	662.801
PC	679.831
PC	627.866
PC	346.828
PC	548.789
PC	665.633
PC	598.46
PC	524.643
PC	694.161
PC	400.151
PC	447.757
PC	696.221
PC	688.608
PC	696.16
PC	558.66
PC	229.655
PC	541.767
PC	668.544
PC	686.307
PC	497.226
PC	653.794
PC	564.181
PC	406.209
PC	481.343
PC	683.765
PC	517.108
PC	610.295
PC	666.55
PC	673.618
PC	641.407
PC	693.22
PC	557.781
PC	696.146
PC	667.881
PC	633.424
PC	675.378
PC	611.662
PC	432.844
PC	495.911
PC	599.949
PC	598.47
PC	672.435
PC	686.822
PC	6.00096
PC	582.749
PC	435.903
PC	688.58
PC	649.961
PC	495.022
PC	264.53
PC	663.42
PC	461.251
PC	635.759
PC	623.212
PC	696.116
PC	418.91
PC	596.986
PC	657.451
PC	560.351
PC	647.022
PC	618.772
PC	685.944
PC	580.75
PC	580.724
PC	639.365
PC	631.207
PC	640.368
PC	644.92
PC	424.664
PC	477.759
PC	690.226
PC	615.57
PC	654.994
PC	667.821
PC	8.77268
PC	571.67
PC	7.3864
PC	571.489
PC	313.515
PC	580.105
PC	654.895
PC	300.295
PC	430.29
PC	625.336
PC	691.169
PC	689.272
PC	694.055
PC	696.262
PC	695.347
PC	683.17
PC	650.671
PC	6.00144
PC	509.287
PC	673.191
PC	626.449
PC	242.22
PC	450.831
PC	692.461
PC	523.917
PC	686.755
PC	683.933
PC	683.491
PC	6.00002
PC	695.843
PC	501.551
PC	672.08
PC	647.655
PC	681.882
PC	615.905
PC	671.373
PC	463.192
PC	650.364
PC	652.27
PC	106.784
PC	488.34
PC	621.288
PC	6.00006
PC	654.34
PC	10.1626
PC	672.429
PC	365.201
PC	523.539
PC	568.86
PC	553.671
PC	6.00014
PC	150.311
PC	690.523
PC	460.909
PC	285.298
PC	492.057
PC	355.23
PC	614.206
PC	695.973
PC	609.283
PC	576.454
PC	659.046
PC	491.792
PC	596.315
PC	624.418
PC	600.487
PC	363.742
PC	641.149
PC	619.705
PC	693.002
PC	634.21
PC	663.358
PC	534.63
PC	531.87
PC	518.888
PC	680.037
PC	602.172
PC	6.00192
PC	638.018
PC	688.806
PC	685.59
PC	691.625
PC	612.149
PC	8.77284
PC	694.321
PC	511.586
PC	676.52
PC	635.658
PC	51.6951
PC	694.595
PC	695.069
PC	550.314
PC	20.6011
PC	571.218
PC	657.545
LP	694.091
LP	643.668
LP	675.821
LP	673.354
LP	660.816
LP	652.794
LP	651.416
LP	653.5
LP	695.685
LP	696.108
LP	473.383
LP	693.473
LP	652.351
LP	686.666
LP	691.437
LP	694.618
LP	624.17
LP	687.825
LP	643.334
LP	608.422
LP	675.079
LP	556.287
LP	673.602
LP	118.642
LP	348.242
LP	660.733
LP	696.374
LP	517.673
LP	696.274
LP	604.224
LP	33.7387
LP	666.058
LP	693.482
LP	627.572
LP	695.661
LP	512.516
LP	627.418
LP	680.993
LP	678.271
LP	687.472
LP	652.795
LP	652.87
LP	316.202
LP	590.254
LP	683.54
LP	689.123
LP	556.092
LP	681.879
LP	692.284
LP	428.631
LP	326.537
LP	522.74
LP	663.717
LP	694.059
LP	679.455
LP	694.504
LP	523.364
LP	696.185
LP	648.833
LP	685.077
LP	598.923
LP	673.154
LP	676.498
LP	683.879
LP	692.231
LP	663.465
LP	573.4
LP	691.533
LP	637.579
LP	511.266
LP	677.991
LP	688.159
LP	696.373
LP	681.176
LP	646.891
LP	652.583
LP	271.752
LP	687.429
LP	663.244
LP	590.48
LP	635.606
LP	612.885
LP	664.633
LP	694.825
LP	505.14
LP	557.81
LP	492.064
LP	685.79
LP	692.872
LP	693.477
LP	474.196
LP	554.968
LP	695.792
LP	673.341
LP	682.542
LP	643.07
LP	619.432
LP	571.773
LP	330.931
LP	425.511
LP	568.155
LP	643.206
LP	685.831
LP	600.933
LP	635.331
LP	577.528
LP	664.153
LP	677.066
LP	664.823
LP	659.068
LP	633.415
LP	37.1417
LP	674.717
LP	552.523
LP	665.887
LP	689.009
LP	646.746
LP	514.573
LP	576.276
LP	694.033
LP	571.881
LP	620.168
LP	622.232
LP	695.742
LP	114.015
LP	694.139
LP	294.705
LP	600.995
LP	618.081
LP	670.477
LP	686.278
LP	272.852
LP	560.04
LP	661.276
LP	630.683
LP	692.433
LP	208.286
LP	691.505
LP	693.186
LP	672.506
LP	669.109
LP	661.346
LP	656.992
LP	624.7
LP	694.157
LP	684.774
LP	510.142
LP	557.585
LP	696.174
LP	695.402
LP	617.148
LP	696.002
LP	693.699
LP	688.792
LP	696.358
LP	477.699
LP	690.851
LP	691.9
LP	681.473
LP	666.517
LP	642.556
LP	642.246
LP	677.192
LP	696.357
LP	620.887
LP	695.865
LP	646.421
LP	655.52
LP	664.401
LP	640.823
LP	694.74
LP	562.915
LP	694.389
LP	175.939
LP	694.125
LP	673.782
LP	141.578
LP	687.693
LP	678.787
LP	672.684
LP	693.368
LP	655.065
LP	683.47
LP	683.694
LP	682.95
LP	693.574
LP	684.704
LP	688.959
LP	682.076
LP	559.582
LP	552.111
LP	612.182
LP	693.583
LP	684.672
LP	679.463
LP	362.094
LP	691.281
LP	694.507
LP	686.445
LP	638.258
LP	688.463
LP	582.321
LP	693.546
LP	425.877
LP	510.867
LP	567.619
LP	436.013
LP	695.006
LP	533.487
LP	511.459
LP	679.771
LP	690.661
LP	605.339
LP	673.786
LP	608.763
LP	681.746
LP	693.325
LP	634.784
LP	494.057
LP	694.823
LP	694.844
LP	624.578
LP	694.628
LP	683.403
LP	693.289
LP	694.792
LP	691.887
LP	696.217
LP	696.301
LP	696.362
LP	648.347
LP	683.968
LP	696.188
LP	694.819
LP	665.037
LP	695.835
LP	558.007
LP	587.225
LP	691.991
LP	532.763
LP	657.65
LP	658.972
LP	690.478
LP	696.239
LP	516.894
LP	491.655
LP	695.361
LP	631.128
LP	464.888
LP	688.205
LP	670.766
LP	480.75
LP	618.157
LP	693.953
LP	546.991
LP	694.061
LP	635.397
LP	605.26
LP	680.227
LP	695.287
LP	651.761
LP	685.755
LP	689.459
LP	545.589
LP	669.635
LP	686.687
LP	608.581
LP	688.555
LP	666.782
LP	566.867
LP	11.1311
LP	688.836
LP	316.999
LP	520.414
LP	602.897
LP	668.318
LP	603.871
LP	620.606
LP	438.37
LP	256.827
LP	693.408
LP	679.89
LP	696.102
LP	695.966
LP	696.348
LP	695.867
LP	695.993
LP	501.39
LP	647.961
LP	695.793
LP	689.974
LP	499.104
LP	696.026
LP	685.028
LP	688.517
LP	693.511
LP	695.093
LP	692.325
LP	206.85
LP	658.393
LP	555.764
LP	693.436
LP	695.061
LP	658.851
LP	685.81
LP	395.939
LP	685.864
LP	624.736
LP	695.247
LP	202.077
LP	683.543
LP	690.087
LP	613.953
LP	687.686
LP	635.635
LP	587.58
LP	682.032
LP	608.618
LP	656.627
LP	620.656
LP	267.561
LP	632.803
LP	653.849
LP	483.721
LP	567.982
LP	283.452
LP	690.25
LP	669.244
LP	446.427
LP	689.117
LP	688.092
LP	634.908
LP	693.196
LP	667.093
LP	553.142
LP	669.482
LP	653.323
LP	677.648
LP	616.718
LP	695.354
LP	669.135
LP	693.87
LP	693.34
LP	630.986
LP	546.934
LP	694.978
LP	636.043
LP	384.337
LP	695.942
LP	679.629
LP	624.377
LP	685.174
LP	691.78
LP	48.2179
LP	623.938
LP	512.423
LP	670.755
LP	627.694
LP	682.965
LP	610.354
LP	678.653
LP	677.442
LP	20.6628
LP	688.296
LP	668.581
EXP	388.65
EXP	683.516
EXP	632.626
EXP	641.8
EXP	565.371
EXP	655.101
EXP	662.636
EXP	549.248
EXP	546.379
EXP	691.883
EXP	31.3759
EXP	693.887
EXP	391.527
EXP	694.201
EXP	454.433
EXP	14.322
EXP	450.49
EXP	557.646
EXP	631.087
EXP	14.322
EXP	662.361
EXP	527.377
EXP	502.816
EXP	14.322
EXP	14.322
EXP	677.225
EXP	684.132
EXP	14.322
EXP	66.9916
EXP	391.3
EXP	14.322
EXP	471.774
EXP	692.795
EXP	462.952
EXP	691.368
EXP	73.2528
EXP	632.492
EXP	454.27
EXP	690.361
EXP	597.243
EXP	642.989
EXP	658.438
EXP	385.236
EXP	650.797
EXP	491.157
EXP	694.503
EXP	606.392
EXP	193.207
EXP	602.101
EXP	452.465
EXP	254.803
EXP	600.72
EXP	493.088
EXP	672.16
EXP	669.983
EXP	641.473
EXP	148.409
EXP	686.234
EXP	684.555
EXP	678.733
EXP	652.014
EXP	675.4
EXP	589.39
EXP	655.531
EXP	459.052
EXP	481.191
EXP	14.322
EXP	606.817
EXP	386.769
EXP	538.327
EXP	619.601
EXP	687.352
EXP	549.642
EXP	468.86
EXP	689.856
EXP	499.071
EXP	14.322
EXP	695.728
EXP	14.322
EXP	538.105
EXP	14.322
EXP	14.322
EXP	665.143
EXP	505.234
EXP	341.361
EXP	586.481
EXP	471.325
EXP	349.266
EXP	590.957
EXP	487.603
EXP	14.322
EXP	271.256
EXP	689.805
EXP	591.032
EXP	653.352
EXP	639.835
EXP	572.551
EXP	342.475
EXP	14.322
EXP	14.322
EXP	14.322
EXP	589.681
EXP	439.512
EXP	652.337
EXP	672.803
EXP	696.375
EXP	686.418
EXP	668.327
EXP	659.027
EXP	494.081
EXP	322.097
EXP	14.322
EXP	688.357
EXP	588.036
EXP	313.215
EXP	462.331
EXP	560.104
EXP	552.52
EXP	407.649
EXP	680.944
EXP	14.322
EXP	575.061
EXP	473.984
EXP	676.257
EXP	14.322
EXP	669.297
EXP	14.322
EXP	547.437
EXP	632.878
EXP	687.955
EXP	662.182
EXP	168.987
EXP	486.044
EXP	671.747
EXP	363.738
EXP	663.54
EXP	14.322
EXP	436.962
EXP	657.331
EXP	692.999
EXP	690.498
EXP	653.611
EXP	624.48
EXP	585.839
EXP	696.029
EXP	648.046
EXP	691.545
EXP	417.728
EXP	668.999
EXP	688.582
EXP	652.984
EXP	634.429
EXP	453.5
EXP	693.052
EXP	307.815
EXP	136.99
EXP	674.531
EXP	513.716
EXP	521.511
EXP	566.674
EXP	121.271
EXP	623.001
EXP	519.48
EXP	695.809
EXP	635.005
EXP	663.409
EXP	671.942
EXP	14.322
EXP	680.113
EXP	617.637
EXP	194.669
EXP	14.322
EXP	621.828
EXP	14.322
EXP	218.662
EXP	126.699
EXP	14.322
EXP	636.093
EXP	649.173
EXP	666.637
EXP	199.621
EXP	427.335
EXP	693.261
EXP	690.235
EXP	514.857
EXP	632.403
EXP	483.327
EXP	680.318
EXP	415.104
EXP	652.139
EXP	686.353
EXP	469.872
EXP	575.257
EXP	670.887
EXP	499.801
EXP	417.301
EXP	667.903
EXP	684.164
EXP	619.257
EXP	420.895
EXP	537.883
EXP	393.013
EXP	618.946
EXP	602.575
EXP	689.078
EXP	352.281
EXP	586.636
EXP	627.36
EXP	688.199
EXP	601.952
EXP	590.821
EXP	540.519
EXP	549.023
EXP	681.583
EXP	691.884
EXP	546.198
EXP	645.579
EXP	476.589
EXP	285.498
EXP	539.013
EXP	572.496
EXP	527.337
EXP	653.195
EXP	629.079
EXP	677.649
EXP	622.536
EXP	689.138
EXP	521.155
EXP	690.802
EXP	671.28
EXP	600.429
EXP	695.003
EXP	645.769
EXP	235.457
EXP	547.514
EXP	593.414
EXP	649.887
EXP	556.962
EXP	686.801
EXP	14.322
EXP	508.26
EXP	549.891
EXP	681.291
EXP	633.294
EXP	389.521
EXP	158.998
EXP	622.554
EXP	477.897
EXP	585.514
EXP	609.577
EXP	684.69
EXP	503.905
EXP	469.136
EXP	623.925
EXP	302.12
EXP	669.481
EXP	508.201
EXP	696.215
EXP	656.925
EXP	682.513
EXP	645.742
EXP	14.322
EXP	658.962
EXP	463.761
EXP	382.726
EXP	443.549
EXP	687.915
EXP	609.06
EXP	679.918
EXP	688.871
EXP	14.322
EXP	657.054
EXP	14.322
EXP	412.823
EXP	268.087
EXP	634.559
EXP	629.498
EXP	164.692
EXP	375.68
EXP	696.256
EXP	597.321
EXP	579.06
EXP	684.593
EXP	677.185
EXP	687.419
EXP	670.007
EXP	660.142
EXP	14.322
EXP	625.082
EXP	688.75
EXP	668.041
EXP	226.327
EXP	259.329
EXP	664.084
EXP	354.511
EXP	696.127
EXP	655.749
EXP	654.083
EXP	14.322
EXP	695.172
EXP	14.322
EXP	682.216
EXP	682.461
EXP	686.271
EXP	600.662
EXP	652.659
EXP	521.155
EXP	639.535
EXP	665.631
EXP	221.665
EXP	608.52
EXP	639.551
EXP	14.322
EXP	659.742
EXP	14.322
EXP	628.463
EXP	314.938
EXP	418.598
EXP	651.609
EXP	431.099
EXP	14.322
EXP	14.322
EXP	692.749
EXP	437.733
EXP	588.857
EXP	14.322
EXP	171.228
EXP	562.49
EXP	573.208
EXP	599.479
EXP	548.44
EXP	562.267
EXP	528.953
EXP	576.966
EXP	554.051
EXP	598.723
EXP	259.717
EXP	624.903
EXP	642.037
EXP	668.014
EXP	672.97
EXP	678.12
EXP	368.397
EXP	502.389
EXP	228.196
EXP	685.954
EXP	692.037
EXP	14.322
EXP	639.196
EXP	658.449
EXP	686.864
EXP	696.347
EXP	625.919
EXP	14.322
EXP	690.29
EXP	639.562
EXP	662.912
EXP	627.651
EXP	14.322
EXP	528.167
EXP	566.779
EXP	635.021
EXP	22.1019
EXP	363.189
EXP	624.097
PC + LP	694.968
PC + LP	645.652
PC + LP	572.871
PC + LP	651.771
PC + LP	607.894
PC + LP	599.182
PC + LP	648.417
PC + LP	651.512
PC + LP	697.473
PC + LP	690.557
PC + LP	32.2798
PC + LP	667.323
PC + LP	405.774
PC + LP	681.083
PC + LP	333.83
PC + LP	78.7286
PC + LP	466.443
PC + LP	621.698
PC + LP	644.165
PC + LP	582.807
PC + LP	593.399
PC + LP	353.397
PC + LP	543.191
PC + LP	8.00012
PC + LP	280.086
PC + LP	654.338
PC + LP	694.548
PC + LP	8.00134
PC + LP	223.377
PC + LP	349.525
PC + LP	8.00068
PC + LP	280.771
PC + LP	665.891
PC + LP	604.761
PC + LP	695.736
PC + LP	59.8079
PC + LP	530.49
PC + LP	438.432
PC + LP	661.003
PC + LP	675.725
PC + LP	646.915
PC + LP	611.222
PC + LP	278.536
PC + LP	569.887
PC + LP	561.029
PC + LP	667.711
PC + LP	440.957
PC + LP	156.004
PC + LP	595.078
PC + LP	426.918
PC + LP	191.849
PC + LP	520.203
PC + LP	552.692
PC + LP	613.756
PC + LP	636.552
PC + LP	642.644
PC + LP	273.574
PC + LP	675.251
PC + LP	638.167
PC + LP	587.847
PC + LP	576.633
PC + LP	632.892
PC + LP	617.279
PC + LP	604.111
PC + LP	430.075
PC + LP	516.718
PC + LP	41.7942
PC + LP	654.878
PC + LP	483.243
PC + LP	482.427
PC + LP	580.038
PC + LP	683.661
PC + LP	441.13
PC + LP	659.596
PC + LP	639.544
PC + LP	476.661
PC + LP	8
PC + LP	684.535
PC + LP	40.809
PC + LP	493.448
PC + LP	165.416
PC + LP	261.105
PC + LP	637.483
PC + LP	565.775
PC + LP	407.882
PC + LP	537.75
PC + LP	317.493
PC + LP	339.682
PC + LP	626.555
PC + LP	630.377
PC + LP	8.00012
PC + LP	376.252
PC + LP	660.033
PC + LP	673.466
PC + LP	671.668
PC + LP	598.781
PC + LP	549.47
PC + LP	450.542
PC + LP	8
PC + LP	68.3555
PC + LP	8.00096
PC + LP	495.946
PC + LP	472.404
PC + LP	485.311
PC + LP	630.849
PC + LP	567.585
PC + LP	564.956
PC + LP	646.569
PC + LP	662.917
PC + LP	659.006
PC + LP	373.941
PC + LP	10.7726
PC + LP	676.013
PC + LP	307.236
PC + LP	551.034
PC + LP	532.397
PC + LP	472.554
PC + LP	516.529
PC + LP	502.944
PC + LP	694.514
PC + LP	62.4804
PC + LP	344.895
PC + LP	600.005
PC + LP	691.631
PC + LP	8.00126
PC + LP	653.525
PC + LP	8
PC + LP	553.349
PC + LP	579.991
PC + LP	640.635
PC + LP	662.415
PC + LP	97.3664
PC + LP	518.478
PC + LP	663.122
PC + LP	432.299
PC + LP	657.596
PC + LP	8
PC + LP	511.951
PC + LP	650.528
PC + LP	674.275
PC + LP	670.416
PC + LP	642.201
PC + LP	605.125
PC + LP	601.133
PC + LP	696.01
PC + LP	685.614
PC + LP	405.613
PC + LP	535.563
PC + LP	645.347
PC + LP	694.226
PC + LP	588.959
PC + LP	617.283
PC + LP	585.498
PC + LP	649.482
PC + LP	522.763
PC + LP	188.94
PC + LP	682.273
PC + LP	530.946
PC + LP	522.304
PC + LP	424.674
PC + LP	162.52
PC + LP	617.401
PC + LP	496.303
PC + LP	648.149
PC + LP	598.447
PC + LP	608.073
PC + LP	606.245
PC + LP	8.00004
PC + LP	561.659
PC + LP	601.95
PC + LP	421.866
PC + LP	8.00006
PC + LP	691.956
PC + LP	95.9318
PC + LP	122.456
PC + LP	350.343
PC + LP	32.9626
PC + LP	618.213
PC + LP	547.163
PC + LP	546.293
PC + LP	322.002
PC + LP	644.692
PC + LP	573.828
PC + LP	638.564
PC + LP	403.867
PC + LP	672.56
PC + LP	484.249
PC + LP	690.573
PC + LP	140.518
PC + LP	324.578
PC + LP	496.127
PC + LP	441.265
PC + LP	527.642
PC + LP	556.909
PC + LP	451.318
PC + LP	362.583
PC + LP	661.555
PC + LP	679.758
PC + LP	623.399
PC + LP	336.943
PC + LP	512.846
PC + LP	579.208
PC + LP	597.971
PC + LP	406.424
PC + LP	512.365
PC + LP	402.074
PC + LP	299.561
PC + LP	696.966
PC + LP	523.082
PC + LP	450.626
PC + LP	536.599
PC + LP	230.186
PC + LP	539.524
PC + LP	664.643
PC + LP	606.543
PC + LP	499.097
PC + LP	655.112
PC + LP	540.59
PC + LP	402.875
PC + LP	481.465
PC + LP	666.931
PC + LP	425.61
PC + LP	587.808
PC + LP	665.332
PC + LP	671.011
PC + LP	643.372
PC + LP	692.319
PC + LP	552.212
PC + LP	698.05
PC + LP	664.132
PC + LP	622.725
PC + LP	568.148
PC + LP	612.998
PC + LP	427.744
PC + LP	492.839
PC + LP	592.275
PC + LP	516.067
PC + LP	587.541
PC + LP	687.279
PC + LP	8.00002
PC + LP	543.293
PC + LP	409.437
PC + LP	670.607
PC + LP	650.699
PC + LP	417.127
PC + LP	262.591
PC + LP	653.802
PC + LP	424.048
PC + LP	460.004
PC + LP	624.966
PC + LP	671.928
PC + LP	324.83
PC + LP	386.146
PC + LP	658.243
PC + LP	452.199
PC + LP	634.145
PC + LP	599.12
PC + LP	606.671
PC + LP	574.232
PC + LP	579.516
PC + LP	637.472
PC + LP	613.502
PC + LP	640.111
PC + LP	544.179
PC + LP	423.554
PC + LP	472.817
PC + LP	610.553
PC + LP	602.003
PC + LP	603.524
PC + LP	568.865
PC + LP	8.00012
PC + LP	570.684
PC + LP	8.04586
PC + LP	415.188
PC + LP	312.146
PC + LP	565.1
PC + LP	601.531
PC + LP	206.598
PC + LP	301.271
PC + LP	245.143
PC + LP	690.627
PC + LP	678.413
PC + LP	696.053
PC + LP	697.913
PC + LP	697.066
PC + LP	683.064
PC + LP	646.328
PC + LP	8.00006
PC + LP	506.472
PC + LP	666.89
PC + LP	603.053
PC + LP	208.206
PC + LP	440.679
PC + LP	662.124
PC + LP	523.055
PC + LP	688.613
PC + LP	674.392
PC + LP	668.68
PC + LP	8.00002
PC + LP	660.141
PC + LP	466.082
PC + LP	673.572
PC + LP	643.912
PC + LP	647.448
PC + LP	617.888
PC + LP	395.906
PC + LP	462.719
PC + LP	617.286
PC + LP	646.928
PC + LP	88.4237
PC + LP	428.704
PC + LP	619.243
PC + LP	8.00004
PC + LP	580.451
PC + LP	12.1602
PC + LP	588.121
PC + LP	362.387
PC + LP	525.525
PC + LP	545.533
PC + LP	491.453
PC + LP	8
PC + LP	114.667
PC + LP	654.951
PC + LP	405
PC + LP	282.358
PC + LP	244.265
PC + LP	329.564
PC + LP	609.19
PC + LP	436.733
PC + LP	610.749
PC + LP	548.233
PC + LP	631.995
PC + LP	490.966
PC + LP	598.174
PC + LP	505.07
PC + LP	579.242
PC + LP	172.646
PC + LP	627.043
PC + LP	549.03
PC + LP	695.002
PC + LP	636.179
PC + LP	659.008
PC + LP	513.379
PC + LP	533.097
PC + LP	460.207
PC + LP	682.037
PC + LP	310.805
PC + LP	8.001
PC + LP	637.601
PC + LP	679.029
PC + LP	585.519
PC + LP	687.142
PC + LP	614.069
PC + LP	8.08132
PC + LP	611.223
PC + LP	415.972
PC + LP	652.784
PC + LP	589.476
PC + LP	35.4683
PC + LP	604.968
PC + LP	679.314
PC + LP	536.227
PC + LP	12.8093
PC + LP	464.202
PC + LP	651.527
PC + EXP	386.233
PC + EXP	677.423
PC + EXP	604.028
PC + EXP	633.467
PC + EXP	562.016
PC + EXP	585.19
PC + EXP	590.065
PC + EXP	549.408
PC + EXP	527.834
PC + EXP	689.59
PC + EXP	21.2806
PC + EXP	660.589
PC + EXP	383.954
PC + EXP	691.406
PC + EXP	346.517
PC + EXP	16.3033
PC + EXP	450.469
PC + EXP	552.301
PC + EXP	621.867
PC + EXP	16.2857
PC + EXP	662.061
PC + EXP	334.061
PC + EXP	464.815
PC + EXP	8.00006
PC + EXP	15.7346
PC + EXP	658.399
PC + EXP	677.33
PC + EXP	8.00004
PC + EXP	54.9156
PC + EXP	344.364
PC + EXP	8
PC + EXP	301.938
PC + EXP	665.358
PC + EXP	464.299
PC + EXP	679.313
PC + EXP	57.7783
PC + EXP	591.02
PC + EXP	412.117
PC + EXP	689.179
PC + EXP	596.637
PC + EXP	629.505
PC + EXP	655.905
PC + EXP	357.144
PC + EXP	652.272
PC + EXP	489.586
PC + EXP	696.476
PC + EXP	595.936
PC + EXP	180.853
PC + EXP	582.411
PC + EXP	342.394
PC + EXP	190.146
PC + EXP	592.974
PC + EXP	494.657
PC + EXP	620.461
PC + EXP	645.022
PC + EXP	637.558
PC + EXP	95.476
PC + EXP	680.748
PC + EXP	674.72
PC + EXP	587.821
PC + EXP	539.87
PC + EXP	575.427
PC + EXP	564.552
PC + EXP	649.336
PC + EXP	426.07
PC + EXP	471.575
PC + EXP	13.5689
PC + EXP	592.065
PC + EXP	383.331
PC + EXP	469.138
PC + EXP	518.845
PC + EXP	687.414
PC + EXP	450.089
PC + EXP	466.263
PC + EXP	689.436
PC + EXP	471.332
PC + EXP	8.00002
PC + EXP	687.845
PC + EXP	9.26456
PC + EXP	446.855
PC + EXP	8.00484
PC + EXP	10.9381
PC + EXP	628.335
PC + EXP	494.687
PC + EXP	337.458
PC + EXP	545.988
PC + EXP	198.266
PC + EXP	276.042
PC + EXP	581.67
PC + EXP	488.045
PC + EXP	8.0001
PC + EXP	235.776
PC + EXP	638.23
PC + EXP	584.267
PC + EXP	654.344
PC + EXP	597.697
PC + EXP	553.904
PC + EXP	315.324
PC + EXP	8
PC + EXP	10.2913
PC + EXP	8.00004
PC + EXP	591.508
PC + EXP	409.604
PC + EXP	381.905
PC + EXP	673.552
PC + EXP	668.327
PC + EXP	595.589
PC + EXP	669.61
PC + EXP	628.315
PC + EXP	495.076
PC + EXP	272.604
PC + EXP	9.76496
PC + EXP	684.346
PC + EXP	584.664
PC + EXP	313.661
PC + EXP	464.237
PC + EXP	475.953
PC + EXP	553.972
PC + EXP	372.819
PC + EXP	680.64
PC + EXP	8.00002
PC + EXP	355.009
PC + EXP	424.305
PC + EXP	678.185
PC + EXP	8.00042
PC + EXP	646.617
PC + EXP	8.0001
PC + EXP	549.089
PC + EXP	598.864
PC + EXP	624.151
PC + EXP	645.628
PC + EXP	96.1641
PC + EXP	452.131
PC + EXP	663.396
PC + EXP	362.171
PC + EXP	657.22
PC + EXP	8.00008
PC + EXP	365.568
PC + EXP	659.247
PC + EXP	694.208
PC + EXP	691.104
PC + EXP	653.348
PC + EXP	600.285
PC + EXP	557.224
PC + EXP	698.007
PC + EXP	649.604
PC + EXP	585.816
PC + EXP	416.234
PC + EXP	647.109
PC + EXP	680.632
PC + EXP	628.876
PC + EXP	636.428
PC + EXP	455.498
PC + EXP	685.104
PC + EXP	306.809
PC + EXP	133.832
PC + EXP	676.009
PC + EXP	427.12
PC + EXP	523.511
PC + EXP	454.027
PC + EXP	91.9228
PC + EXP	567.202
PC + EXP	446.403
PC + EXP	617.967
PC + EXP	617.876
PC + EXP	610.014
PC + EXP	604.269
PC + EXP	9.02476
PC + EXP	671.994
PC + EXP	609.293
PC + EXP	196.666
PC + EXP	8.00008
PC + EXP	617.802
PC + EXP	8.02488
PC + EXP	125.647
PC + EXP	75.5787
PC + EXP	15.9566
PC + EXP	618.035
PC + EXP	641.272
PC + EXP	558.535
PC + EXP	201.384
PC + EXP	428.616
PC + EXP	582.539
PC + EXP	554.969
PC + EXP	408.625
PC + EXP	623.819
PC + EXP	464.585
PC + EXP	681.189
PC + EXP	116.322
PC + EXP	349.658
PC + EXP	614.432
PC + EXP	456.611
PC + EXP	544.278
PC + EXP	651.932
PC + EXP	444.425
PC + EXP	328.251
PC + EXP	644.476
PC + EXP	681.762
PC + EXP	569.322
PC + EXP	348.248
PC + EXP	447.067
PC + EXP	341.242
PC + EXP	570.822
PC + EXP	401.071
PC + EXP	682.232
PC + EXP	354.211
PC + EXP	328.685
PC + EXP	629.342
PC + EXP	668.976
PC + EXP	599.865
PC + EXP	539.29
PC + EXP	157.878
PC + EXP	458.536
PC + EXP	645.72
PC + EXP	670.671
PC + EXP	493.327
PC + EXP	645.958
PC + EXP	466.882
PC + EXP	220.338
PC + EXP	481.213
PC + EXP	571.489
PC + EXP	486.34
PC + EXP	597.081
PC + EXP	550.757
PC + EXP	662.914
PC + EXP	561.138
PC + EXP	691.005
PC + EXP	504.512
PC + EXP	691.923
PC + EXP	656.017
PC + EXP	595.244
PC + EXP	667.665
PC + EXP	613.647
PC + EXP	236.974
PC + EXP	482.983
PC + EXP	570.144
PC + EXP	500.949
PC + EXP	529.05
PC + EXP	678.934
PC + EXP	8.00064
PC + EXP	488.14
PC + EXP	412.568
PC + EXP	682.125
PC + EXP	618.803
PC + EXP	368.974
PC + EXP	145.5
PC + EXP	621.003
PC + EXP	424.708
PC + EXP	587.314
PC + EXP	598.441
PC + EXP	686.639
PC + EXP	395.858
PC + EXP	470.528
PC + EXP	608.649
PC + EXP	284.016
PC + EXP	637.395
PC + EXP	510.16
PC + EXP	687.942
PC + EXP	582.728
PC + EXP	581.777
PC + EXP	610.447
PC + EXP	16.3102
PC + EXP	628.065
PC + EXP	451.265
PC + EXP	372.197
PC + EXP	423.541
PC + EXP	680.544
PC + EXP	523.893
PC + EXP	613.258
PC + EXP	667.782
PC + EXP	8.00008
PC + EXP	572.11
PC + EXP	9.02478
PC + EXP	406.062
PC + EXP	225.712
PC + EXP	580.92
PC + EXP	606.673
PC + EXP	119.922
PC + EXP	372.264
PC + EXP	627.335
PC + EXP	598.741
PC + EXP	539.332
PC + EXP	680.546
PC + EXP	677.693
PC + EXP	684.248
PC + EXP	671.756
PC + EXP	651.948
PC + EXP	8.00006
PC + EXP	464.144
PC + EXP	674.248
PC + EXP	628.446
PC + EXP	168.643
PC + EXP	260.571
PC + EXP	642.032
PC + EXP	304.748
PC + EXP	686.937
PC + EXP	654.571
PC + EXP	652.646
PC + EXP	8
PC + EXP	695.395
PC + EXP	11.2223
PC + EXP	672.85
PC + EXP	606.174
PC + EXP	679.712
PC + EXP	573.531
PC + EXP	624.122
PC + EXP	463.409
PC + EXP	577.382
PC + EXP	653.448
PC + EXP	105.465
PC + EXP	368.619
PC + EXP	615.803
PC + EXP	8.00004
PC + EXP	627.22
PC + EXP	8.00012
PC + EXP	618.551
PC + EXP	293.082
PC + EXP	420.416
PC + EXP	570.213
PC + EXP	410.335
PC + EXP	8.00016
PC + EXP	15.8733
PC + EXP	685.201
PC + EXP	353.98
PC + EXP	199.261
PC + EXP	15.4504
PC + EXP	139.277
PC + EXP	554.002
PC + EXP	571.222
PC + EXP	591.237
PC + EXP	520.695
PC + EXP	560.949
PC + EXP	445.813
PC + EXP	515.371
PC + EXP	555.462
PC + EXP	528.276
PC + EXP	255.64
PC + EXP	621.824
PC + EXP	621.673
PC + EXP	667.342
PC + EXP	626.658
PC + EXP	665.327
PC + EXP	365.687
PC + EXP	459.248
PC + EXP	229.576
PC + EXP	677.829
PC + EXP	599.35
PC + EXP	8.00006
PC + EXP	625.392
PC + EXP	657.501
PC + EXP	686.874
PC + EXP	693.096
PC + EXP	536.55
PC + EXP	9.76496
PC + EXP	692.109
PC + EXP	511.948
PC + EXP	656.016
PC + EXP	621.817
PC + EXP	16.1781
PC + EXP	529.563
PC + EXP	520.991
PC + EXP	551.218
PC + EXP	14.3942
PC + EXP	364.206
PC + EXP	616.022
LP + EXP	362.983
LP + EXP	622.827
LP + EXP	595.416
LP + EXP	636.099
LP + EXP	567.338
LP + EXP	640.164
LP + EXP	600.866
LP + EXP	512.067
LP + EXP	545.59
LP + EXP	691.427
LP + EXP	31.168
LP + EXP	690.381
LP + EXP	385.071
LP + EXP	685.468
LP + EXP	452.125
LP + EXP	16.1815
LP + EXP	438.235
LP + EXP	558.932
LP + EXP	611.612
LP + EXP	13.8187
LP + EXP	617.676
LP + EXP	523.497
LP + EXP	483.365
LP + EXP	16.2491
LP + EXP	13.255
LP + EXP	652.081
LP + EXP	686.109
LP + EXP	9.43686
LP + EXP	56.8325
LP + EXP	353.194
LP + EXP	8.00002
LP + EXP	473.249
LP + EXP	692.647
LP + EXP	464.341
LP + EXP	693.122
LP + EXP	74.1842
LP + EXP	576.34
LP + EXP	452.435
LP + EXP	664.991
LP + EXP	559.024
LP + EXP	610.778
LP + EXP	589.628
LP + EXP	265.048
LP + EXP	584.589
LP + EXP	446.922
LP + EXP	682.979
LP + EXP	473.74
LP + EXP	191.197
LP + EXP	599.812
LP + EXP	275.312
LP + EXP	215.094
LP + EXP	494.313
LP + EXP	494.354
LP + EXP	605.583
LP + EXP	653.878
LP + EXP	643.469
LP + EXP	148.715
LP + EXP	685.202
LP + EXP	641.248
LP + EXP	677.139
LP + EXP	598.335
LP + EXP	654.056
LP + EXP	544.451
LP + EXP	643.698
LP + EXP	430.986
LP + EXP	482.119
LP + EXP	15.9424
LP + EXP	608.8
LP + EXP	387.379
LP + EXP	482.139
LP + EXP	587.545
LP + EXP	679.408
LP + EXP	547.581
LP + EXP	465.64
LP + EXP	648.863
LP + EXP	499.335
LP + EXP	14.2493
LP + EXP	687.431
LP + EXP	16.3213
LP + EXP	524.365
LP + EXP	15.7439
LP + EXP	16.3219
LP + EXP	646.286
LP + EXP	494.39
LP + EXP	343.165
LP + EXP	453.026
LP + EXP	434.221
LP + EXP	323.456
LP + EXP	578.814
LP + EXP	484.383
LP + EXP	16.2255
LP + EXP	269.71
LP + EXP	684.696
LP + EXP	586.238
LP + EXP	651.633
LP + EXP	624.621
LP + EXP	554.893
LP + EXP	315.32
LP + EXP	13.1566
LP + EXP	9.71136
LP + EXP	14.1905
LP + EXP	528.537
LP + EXP	437.618
LP + EXP	600.47
LP + EXP	590.231
LP + EXP	579.103
LP + EXP	665.834
LP + EXP	649.149
LP + EXP	607.396
LP + EXP	491.665
LP + EXP	309.717
LP + EXP	13.525
LP + EXP	675.609
LP + EXP	243.234
LP + EXP	314.599
LP + EXP	460.508
LP + EXP	555.374
LP + EXP	399.947
LP + EXP	350.933
LP + EXP	667.606
LP + EXP	15.145
LP + EXP	573.874
LP + EXP	424.197
LP + EXP	669.987
LP + EXP	15.9458
LP + EXP	671.292
LP + EXP	15.4587
LP + EXP	515.326
LP + EXP	596.342
LP + EXP	662.863
LP + EXP	659.513
LP + EXP	123.151
LP + EXP	462.145
LP + EXP	628.146
LP + EXP	356.223
LP + EXP	665.528
LP + EXP	15.7519
LP + EXP	420.179
LP + EXP	648.905
LP + EXP	667.539
LP + EXP	664.083
LP + EXP	604.844
LP + EXP	618.507
LP + EXP	571.2
LP + EXP	696.142
LP + EXP	648.198
LP + EXP	509.114
LP + EXP	370.721
LP + EXP	665.454
LP + EXP	690.402
LP + EXP	566.301
LP + EXP	613.547
LP + EXP	415.662
LP + EXP	670.787
LP + EXP	309.815
LP + EXP	138.782
LP + EXP	676.018
LP + EXP	505.981
LP + EXP	505.402
LP + EXP	561.091
LP + EXP	91.636
LP + EXP	615.971
LP + EXP	494.593
LP + EXP	697.731
LP + EXP	541.326
[truncated: 565 more rows]

## Sheet: Supplementary Fig. 7
group	sid	normalized coefficient		vector_norm	Number of trials on activity
		wPC	wLP		A1	A2	A3	A4
IG	0	0.30148	0.97337	1.01899	15	31	193	71
IG	1	0.00935	0.99999	1.00003	89	44	112	65
IG	2	0.09829	0.09251	0.134978	133	48	15	114
IG	3	-1	0.50633	1.12088	60	34	99	117
IG	4	1	0.43786	1.09166	141	19	95	55
IG	5	1	-0.24887	1.0305	136	31	88	55
IG	6	-0.01034	0.02866	0.0304682	36	50	131	93
IG	7	-0.17479	-0.99969	1.01486	66	15	165	64
IG	8	0.00477	0.01019	0.0112512	23	92	56	139
IG	9	-0.85948	-0.50706	0.997906	49	77	92	92
IG	10	0.25371	0.03241	0.255772	264	15	15	16
IG	11	-1	0.03241	1.00053	60	78	71	101
IG	12	-0.86341	0.26018	0.90176	36	30	36	208
IG	13	-0.749	-1	1.2494	59	83	99	69
IG	14	0.85205	-0.33886	0.91696	197	60	35	18
IG	15	0.99885	0.4817	1.10893	15	265	15	15
IG	16	1	0.25107	1.03104	201	24	27	58
IG	17	-0.89323	0.13181	0.902903	29	29	126	126
IG	18	0.18398	-1	1.01678	123	73	44	70
IG	19	0.42095	1	1.08499	15	15	265	15
IG	20	0.70227	0.96769	1.19566	95	102	24	89
IG	21	0.10888	0.0597	0.124173	139	137	17	17
IG	22	0.0498	-0.01801	0.0529566	92	158	35	25
IG	23	1	-0.09993	1.00498	265	15	15	15
IG	24	0.15013	0.65985	0.676713	15	15	265	15
IG	25	-0.81965	1	1.29299	89	58	57	106
IG	27	0.96604	-0.22449	0.991781	73	52	80	105
IG	28	1	0.00493	1.00001	265	15	15	15
IG	29	1	-0.16134	1.01293	15	15	254	26
IG	30	0.09447	-0.01162	0.095182	26	192	46	46
IG	31	1	-0.43353	1.08993	265	15	15	15
IG	32	0.19949	-0.04053	0.203566	196	73	21	20
IG	33	0.91126	-0.19453	0.931792	65	115	66	64
IG	34	0.50101	-1	1.11849	170	27	15	98
IG	35	-0.00841	0.00329	0.00903063	84	74	104	48
IG	36	0.46845	0.22665	0.520399	15	261	15	19
IG	37	-0.62549	1	1.17951	42	39	96	133
IG	39	-0.98981	0.45469	1.08925	15	15	48	232
IG	41	0.03028	0.06345	0.0703049	95	101	54	60
IG	42	0.73533	1	1.24125	51	70	154	35
IG	43	0.00916	0.02999	0.0313577	27	106	109	68
IG	45	-0.02372	-0.03187	0.0397283	59	43	72	136
IG	46	0.02853	-0.09364	0.0978898	208	56	24	22
IG	47	0.03293	0.1882	0.191059	55	49	138	68
IG	48	0.96399	1	1.38898	165	35	64	46
IG	49	-0.5837	-0.75256	0.952393	100	66	75	69
IG	50	0.45037	-1	1.09674	144	66	33	67
IG	51	0.88361	1	1.33445	15	234	28	33
IG	52	1	0.45011	1.09663	154	49	58	49
IG	53	-0.03515	0.81713	0.817886	15	15	182	98
IG	54	0.17252	-0.17602	0.246467	217	43	15	35
IG	55	-0.01747	0.14937	0.150388	25	41	143	101
IG	56	1	-0.28524	1.03989	24	207	39	40
IG	57	-0.03312	-0.01381	0.0358838	48	44	113	105
IG	58	-0.03091	0.0149	0.0343138	55	45	100	110
IG	59	0.39571	-0.04234	0.397969	126	53	71	60
IG	60	0.99996	0.18427	1.0168	15	239	41	15
IG	61	1	0.78945	1.27406	115	65	65	65
IG	62	-0.01681	-0.04391	0.0470177	66	49	116	79
IG	63	0.06857	0.02085	0.0716699	97	68	98	47
IG	64	1	-0.88888	1.33795	165	69	36	40
IG	65	-1	0.23911	1.02819	49	58	105	98
IG	66	-1	0.76615	1.25976	15	62	80	153
IG	67	0.04568	0.07058	0.0840726	113	76	71	50
IG	68	-0.99646	-0.27319	1.03323	40	26	34	210
IG	69	1	-0.03078	1.00047	182	33	47	48
IG	70	1	-0.47335	1.10637	265	15	15	15
IG	72	0.99995	-0.21097	1.02196	176	59	31	44
IG	73	1	0.27062	1.03597	177	95	19	19
IG	74	0.49824	-1	1.11725	58	167	27	58
IG	75	-0.03388	-0.00659	0.034515	50	67	57	136
IG	77	0.01019	-0.01458	0.017788	103	90	81	36
IG	78	-0.97965	-0.31236	1.02824	34	36	47	193
IG	79	0.02764	-0.01167	0.0300026	165	61	27	57
IG	80	0.24112	0.99923	1.02791	69	73	105	63
IG	81	-0.74186	0.34778	0.819333	20	19	103	168
IG	82	0.86229	-0.87464	1.22823	265	15	15	15
IG	83	-0.64726	0.51011	0.82411	92	75	61	82
IG	84	1	0.13782	1.00945	15	265	15	15
IG	85	-0.93246	0.43136	1.0274	15	34	144	117
IG	86	1	0.07265	1.00264	265	15	15	15
IG	87	0.09796	-0.11828	0.153578	15	15	265	15
IG	88	0.45366	-1	1.09809	106	102	54	48
IG	89	-0.07293	-0.02936	0.078618	40	38	76	156
IG	90	0.13648	-0.11478	0.178329	44	216	27	23
IG	91	0.03896	0.11188	0.118469	15	144	64	87
IG	92	0.05448	-0.04905	0.0733074	178	15	102	15
IG	93	1	0.4257	1.08684	200	15	73	22
IG	94	-1	-0.32877	1.05266	18	63	101	128
IG	95	-0.07042	-0.01649	0.0723249	25	48	64	173
IG	96	1	0.08949	1.004	265	15	15	15
IG	97	0.09271	-0.08587	0.126368	15	209	34	52
IG	99	-1	-0.94849	1.37827	68	64	66	112
IG	100	0.00469	0.02056	0.0210881	74	51	144	41
IG	101	-0.01667	0.0147	0.0222256	56	64	63	127
IG	102	0.91029	1	1.35227	55	143	97	15
IG	103	0.82932	-0.82926	1.17279	163	58	54	35
IG	104	-0.06223	0.08011	0.101441	25	29	194	62
IG	105	1	-0.32391	1.05115	265	15	15	15
IG	106	0.19993	1	1.01979	265	15	15	15
IG	107	-1	0.04777	1.00114	15	15	15	265
IG	108	0.59058	0.95233	1.12059	150	69	64	27
IG	109	1	0.76997	1.26208	181	32	65	32
IG	110	1	0.86816	1.32427	155	64	53	38
IG	112	-0.20829	0.99967	1.02114	35	79	101	95
IG	113	-0.16727	1	1.01389	67	79	86	78
IG	114	0.98943	-0.43082	1.07916	115	65	66	64
IG	115	-0.41197	-0.75622	0.861155	47	78	64	121
IG	116	-0.01013	-0.04557	0.0466823	113	53	67	77
IG	117	0.62713	-0.99741	1.17818	41	164	62	43
IG	118	0.88429	-0.23106	0.913979	42	201	38	29
IG	121	1	-0.11201	1.00625	265	15	15	15
IG	123	0.02934	-0.1356	0.138738	112	63	86	49
IG	124	0.08104	0.24731	0.260249	147	100	15	48
IG	125	0.7761	0.51381	0.93077	198	51	46	15
IG	126	0.07735	0.05639	0.0957228	179	39	44	48
IG	127	0.04933	-0.01163	0.0506824	142	131	22	15
IG	128	0.00104	0.13209	0.132094	51	36	148	75
IG	129	-0.10307	0.07647	0.12834	36	28	188	58
IG	130	0.58678	-1	1.15944	58	109	97	46
IG	131	0.19892	-0.02182	0.200113	15	15	265	15
IG	132	1	-0.23474	1.02718	45	175	15	75
IG	133	-0.63152	1	1.18272	35	45	62	168
IG	134	0.01108	0.00803	0.0136838	53	123	47	87
IG	136	1	-0.01208	1.00007	265	15	15	15
IG	137	-0.05757	-0.01525	0.0595556	54	53	118	85
IG	138	1	-0.98997	1.40714	265	15	15	15
IG	140	0.67158	-1	1.20458	150	83	35	42
IG	141	0.03144	-0.03048	0.0437893	122	91	44	53
IG	142	0.89215	-0.00552	0.892167	83	58	123	46
IG	143	0.016	-0.00629	0.017192	117	87	58	48
IG	144	0.16757	0.01045	0.167896	18	258	16	18
IG	145	1	-0.59772	1.16502	159	58	63	30
IG	146	0.00131	0.02685	0.0268819	40	84	128	58
IG	147	-1	-0.28955	1.04108	15	51	26	218
IG	148	1	0.17908	1.01591	125	88	47	50
IG	150	1	0.42974	1.08843	265	15	15	15
IG	153	-0.04886	-0.01476	0.0510407	15	59	57	179
IG	154	-1	-0.92952	1.36529	59	56	64	131
IG	155	-0.04723	0.99989	1.001	57	71	102	80
IG	156	0.12308	-0.89233	0.900778	67	65	111	67
IG	157	-0.36108	-1	1.06319	37	62	96	115
IG	158	-0.05098	0.05002	0.071421	43	39	116	112
IG	159	0.02783	-0.02294	0.0360659	15	84	145	66
IG	160	0.02178	0.12427	0.126164	72	67	75	96
IG	161	0.00778	0.04154	0.0422623	118	48	57	87
IG	162	-0.48074	0.92593	1.04329	71	55	110	74
IG	163	-0.45328	0.97425	1.07454	28	47	53	182
IG	164	0.01542	0.00651	0.0167379	112	93	73	32
IG	169	-0.00526	-0.01003	0.0113256	66	65	66	113
IG	170	0.28256	1	1.03915	108	105	71	26
IG	171	0.27737	0.4299	0.511613	90	125	41	54
IG	172	-1	-0.36268	1.06374	42	26	65	177
IG	173	0.44584	0.92561	1.02739	75	107	65	63
IG	175	0.96645	0.46656	1.07317	199	51	45	15
IG	176	1	0.33363	1.05419	244	34	17	15
IG	178	0.01063	-0.00588	0.0121479	121	81	62	46
IG	179	-1	0.09912	1.0049	27	60	64	159
IG	180	-0.09327	-0.09276	0.131544	32	25	78	175
IG	181	0.0643	0.03322	0.0723744	118	130	47	15
IG	182	0.92862	-0.52632	1.0674	244	15	36	15
IG	183	-0.01859	0.05986	0.0626802	73	15	85	137
IG	184	-1	0.16878	1.01414	22	75	41	172
IG	185	-1	0.32819	1.05248	66	90	65	89
IG	186	-0.0185	0.03909	0.0432467	62	50	56	142
IG	187	0.06801	-0.02139	0.0712944	117	53	101	39
IG	188	1	0.01817	1.00017	100	102	73	35
IG	189	1	0.65721	1.19663	265	15	15	15
IG	190	0.54301	1	1.13792	103	67	54	86
IG	191	0.84526	-0.95458	1.27502	46	140	98	26
IG	192	0.09692	-0.06477	0.11657	27	226	24	33
IG	193	1	-0.27042	1.03592	265	15	15	15
IG	194	-0.92454	0.28593	0.967745	60	56	140	54
IG	195	0.49353	-0.34388	0.601519	15	15	265	15
IG	196	0.9377	0.1708	0.953128	224	22	40	24
IG	197	0.83885	-0.07389	0.842098	243	15	37	15
IG	198	0.19268	-0.19021	0.27075	265	15	15	15
EG	199	0.04917	-0.00858	0.049913	80	140	48	42
EG	200	-0.79722	-1	1.27889	48	40	128	94
EG	201	-0.20435	0.14152	0.24857	33	105	61	111
EG	202	-0.24358	0.02811	0.245197	23	15	36	236
EG	203	0.4363	1	1.09104	32	52	29	197
EG	204	0.95404	0.32639	1.00833	66	106	66	72
EG	205	1	0.17446	1.0151	119	64	79	48
EG	206	1	0.2898	1.04115	48	207	32	23
EG	207	0.02812	0.00705	0.0289903	57	120	87	46
EG	208	-0.99838	-0.54532	1.1376	26	43	59	182
EG	209	-0.13498	-0.82745	0.838387	39	100	80	91
EG	210	-1	-0.0029	1	15	15	41	239
EG	211	0.78046	-0.27454	0.827339	15	121	59	115
EG	212	-0.04695	0.06912	0.0835576	79	73	114	44
EG	213	-1	-0.975	1.39665	36	27	166	81
EG	214	-0.04057	-0.01932	0.0449354	28	32	138	112
EG	216	-0.13795	-0.16209	0.212846	43	41	124	102
EG	217	-1	0.04163	1.00087	40	35	46	189
EG	218	-0.00988	0.16261	0.16291	35	48	45	182
EG	219	-1	0.38418	1.07126	54	43	77	136
EG	220	0.84603	0.46546	0.965619	89	102	41	78
EG	223	-0.99894	-0.29818	1.04249	65	51	47	147
EG	224	1	-0.29673	1.0431	219	32	30	29
EG	225	-0.0546	0.03941	0.0673373	41	50	65	154
EG	226	-0.13599	-1	1.0092	15	55	187	53
EG	227	0.23394	0.03229	0.236158	79	137	79	15
EG	228	-0.01995	0.08916	0.0913647	30	78	55	147
EG	229	0.02128	1	1.00023	70	64	117	59
EG	231	1	0.02349	1.00028	209	30	30	41
EG	232	0.32642	-0.50959	0.605171	101	15	179	15
EG	233	-0.10078	-1	1.00507	36	138	95	41
EG	234	0.24678	-1	1.03	93	33	88	96
EG	235	0.20003	0.99588	1.01577	42	47	61	160
EG	236	-1	0.47209	1.10583	20	106	119	65
EG	237	-0.91563	0.0511	0.917055	120	15	15	160
EG	238	-0.04634	0.01767	0.0495946	19	162	75	54
EG	239	-0.01706	0.01329	0.0216256	34	94	100	82
EG	240	0.01778	0.10894	0.110381	66	57	102	85
EG	241	-0.0655	-0.00261	0.065552	21	67	64	158
EG	242	-1	-0.12823	1.00819	39	35	119	117
EG	243	-0.02862	0.03557	0.0456545	32	47	59	172
EG	244	-1	0.41366	1.08218	21	44	37	208
EG	245	-0.07536	-0.00956	0.075964	24	23	111	152
EG	246	0.0344	0.03682	0.0503892	46	38	168	58
EG	247	-0.48752	0.56184	0.743868	32	54	56	168
EG	248	-0.99731	-0.93463	1.36681	59	39	64	148
EG	249	-0.8934	0.2355	0.923918	29	142	55	84
EG	250	0.02482	0.01845	0.0309263	67	109	81	53
EG	251	-0.93019	-0.03892	0.931004	49	31	141	89
EG	252	0.39535	-1	1.07531	66	112	67	65
EG	253	1	0.28608	1.04012	174	59	42	35
EG	254	0.98139	0.55524	1.12757	100	55	95	60
EG	255	-0.82283	-0.51006	0.968096	35	88	96	91
EG	256	-0.02683	0.02783	0.0386569	34	50	85	141
EG	257	-0.76512	-0.9029	1.18349	65	65	100	80
EG	258	-1	0.09944	1.00493	30	55	125	100
EG	259	1	-0.20505	1.02081	234	15	24	37
EG	261	-0.13482	-0.02211	0.136621	22	50	74	164
EG	262	-0.06572	-0.01791	0.0681167	35	33	85	157
EG	263	-0.46563	1	1.10309	47	47	82	134
EG	264	0.10447	-1	1.00544	68	43	48	151
EG	265	-0.0124	-0.00628	0.0138996	46	100	84	80
EG	266	1	-0.17713	1.01557	265	15	15	15
EG	267	-0.33291	0.35107	0.483817	51	24	52	183
EG	268	-0.14801	-0.07639	0.16656	29	60	25	196
EG	269	-0.89225	-1	1.34019	97	63	49	101
EG	270	-1	-0.43239	1.08948	50	37	126	97
EG	272	-0.90562	1	1.34913	21	37	35	217
EG	274	0.65283	-0.20576	0.684488	30	235	25	20
EG	275	-0.02617	-0.01846	0.0320256	32	56	138	84
EG	276	-1	0.5089	1.12204	25	35	169	81
EG	277	-0.06675	0.84137	0.844014	35	48	64	163
EG	278	-0.04628	0.00297	0.0463752	37	43	125	105
EG	280	0.00326	0.02955	0.0297293	62	122	60	66
EG	281	-0.54752	-0.51419	0.751112	73	23	29	185
EG	282	-0.89181	-0.81018	1.20487	53	51	33	173
EG	283	-1	-0.22855	1.02579	63	55	63	129
EG	284	-0.52981	0.82131	0.977368	21	38	47	204
EG	285	-0.08516	-0.0577	0.102866	92	105	31	82
EG	286	-0.02592	0.03417	0.0428886	16	19	133	142
EG	287	-0.00414	0.06863	0.0687548	81	80	78	71
EG	289	-1	-0.41387	1.08226	20	101	87	102
EG	290	-0.05704	0.00916	0.0577708	54	105	58	93
EG	291	-0.99629	0.76188	1.25421	36	59	112	103
EG	292	0.99914	0.50561	1.11979	15	265	15	15
EG	293	0.99818	0.41715	1.08184	105	110	52	43
EG	294	0.14192	-0.72722	0.740939	167	35	39	69
EG	295	0.04208	-0.00895	0.0430213	193	31	62	24
EG	296	-0.07227	-0.01834	0.0745608	27	22	60	201
EG	297	-0.00971	0.99998	1.00003	55	105	78	72
EG	298	-0.58546	-0.24275	0.633791	31	40	135	104
EG	299	-0.63118	0.80058	1.01947	53	133	79	45
EG	300	-0.00246	1	1	63	61	103	83
EG	301	1	-1	1.41421	265	15	15	15
EG	302	-1	-0.23178	1.02651	55	78	55	122
EG	303	1	-0.1926	1.01838	265	15	15	15
EG	304	-0.04632	0.1742	0.180253	26	18	97	169
EG	305	-1	-0.10872	1.00589	23	19	35	233
EG	306	-0.08384	0.04357	0.0944854	37	45	110	118
EG	307	-0.17178	0.99996	1.01461	30	58	119	103
EG	308	-1	-0.85156	1.31345	15	44	15	236
EG	309	0.07057	0.09729	0.120189	207	26	33	44
EG	310	0.21606	-1	1.02307	74	68	96	72
EG	311	-0.74706	1	1.24824	30	33	159	88
EG	312	0.51265	-0.81297	0.961109	38	146	25	101
EG	313	-0.00728	-0.00042	0.00729211	49	83	67	111
EG	314	-0.34671	-1	1.0584	65	43	104	98
EG	315	0.99587	0.58772	1.15636	96	50	95	69
EG	316	1	0.83837	1.30494	29	136	94	51
EG	317	-0.99999	-0.50584	1.12065	82	47	52	129
EG	318	1	-0.08066	1.00325	265	15	15	15
EG	319	0.0431	-0.01003	0.0442517	159	80	43	28
EG	320	-0.99999	-0.60606	1.16931	45	69	86	110
EG	321	-0.08512	0.06033	0.104332	34	79	83	114
EG	322	-1	0.8659	1.32279	27	34	29	220
EG	323	-0.15867	0.05968	0.169522	29	30	20	231
EG	324	0.53065	0.97082	1.10638	33	82	72	123
EG	325	0.05592	0.01163	0.0571166	36	195	41	38
EG	326	0.00832	-0.00188	0.00852976	80	66	71	93
EG	327	0.99996	0.99207	1.40859	86	51	123	50
EG	328	0.7249	1	1.2351	87	73	39	111
EG	329	1	-0.1705	1.01443	265	15	15	15
EG	330	-0.04559	-1	1.00104	76	57	89	88
EG	331	-0.93242	0.7606	1.2033	15	15	15	265
EG	332	-0.78544	0.1915	0.808448	47	54	108	101
EG	333	-1	-0.36863	1.06578	59	54	113	84
EG	334	-0.4085	1	1.08022	60	65	70	115
EG	335	-0.05865	0.0011	0.0586603	52	50	61	147
EG	336	-0.02332	0.61483	0.615272	35	45	115	115
EG	337	-0.26376	0.05341	0.269113	33	33	45	199
EG	338	-0.01458	0.04422	0.0465616	41	54	122	93
EG	339	-0.03972	-0.01625	0.0429155	34	63	104	109
EG	340	0.18839	-0.23059	0.297763	256	18	15	21
EG	341	-0.99989	-0.4515	1.0971	67	68	35	140
EG	342	0.05325	0.01773	0.0561241	132	85	47	46
EG	343	1	0.01756	1.00015	265	15	15	15
EG	344	-0.06287	-0.05791	0.0854763	20	114	69	107
EG	345	1	0.0711	1.00252	265	15	15	15
EG	346	0.09343	-1	1.00436	36	166	93	15
EG	347	-1	-0.24179	1.02882	29	30	35	216
EG	348	-0.58188	-0.01097	0.581983	20	29	86	175
EG	349	-0.07589	0.03892	0.0852881	58	47	67	138
EG	350	-0.64247	1	1.1886	26	67	39	178
EG	351	1	-0.84996	1.31241	265	15	15	15
EG	352	0.24283	0.18308	0.304113	15	15	265	15
EG	353	-0.09714	-0.81556	0.821325	51	88	83	88
EG	354	-0.03672	0.04632	0.0591092	34	41	56	179
EG	355	0.50976	-0.17126	0.537759	89	182	24	15
EG	356	-0.14782	0.63352	0.650537	15	15	15	265
EG	357	-0.70999	-0.20483	0.738946	29	15	34	232
EG	359	-0.05105	0.02313	0.0560455	29	68	71	142
EG	360	-0.0227	0.24221	0.243271	15	134	146	15
EG	361	-1	0.11607	1.00671	42	25	130	113
EG	362	-0.20438	-0.12717	0.240714	51	43	65	151
EG	363	-0.11958	0.4299	0.446221	48	32	52	178
EG	364	-0.88897	0.20905	0.913219	27	65	51	167
EG	365	-0.09803	-0.00811	0.0983649	25	30	115	140
EG	366	-0.33669	-1	1.05516	20	43	91	156
EG	367	-0.99094	-0.70139	1.21405	23	57	124	106
EG	368	-0.36943	-0.27691	0.46169	25	26	40	219
EG	369	-0.02977	-0.02411	0.0383085	23	44	117	126
EG	370	-0.48412	0.70688	0.856768	43	36	121	110
EG	371	-0.00549	-8e-05	0.00549058	66	50	114	80
EG	372	0.02887	0.00112	0.0288917	115	80	74	41
EG	373	-1	-0.63994	1.18723	68	39	107	96
EG	374	-0.91554	-0.52644	1.0561	32	41	49	188
EG	375	-1	0.15065	1.01128	19	38	81	172
EG	376	-0.08446	0.10372	0.133758	22	28	28	232
EG	378	0.99592	-0.0078	0.995951	106	72	74	58
EG	379	-0.94786	-0.75522	1.21194	68	64	69	109
EG	380	1	-0.04869	1.00118	265	15	15	15
EG	381	-0.04076	-0.01301	0.042786	37	52	104	117
EG	382	-0.00876	0.03543	0.0364969	48	45	101	116
EG	383	-0.37514	-1	1.06805	68	77	44	121
EG	384	-0.04232	1	1.0009	69	85	86	70
EG	386	-0.04083	-0.00208	0.0408829	29	124	46	111
EG	387	1	0.20856	1.02152	15	265	15	15
EG	388	-0.01432	-0.04031	0.042778	61	105	69	75
EG	389	-0.54227	1	1.13757	34	28	115	133
EG	390	-0.03279	-0.04919	0.0591172	41	116	71	82
EG	391	-0.46092	1	1.10111	70	29	58	153
EG	392	0.57777	-0.20922	0.614484	265	15	15	15
EG	393	0.16824	1	1.01405	34	45	150	81
EG	395	0.28102	0.94892	0.989657	44	157	15	94
EG	396	0.42676	-0.14757	0.451554	150	40	47	73
EG	397	0.26631	-1	1.03485	263	15	17	15
EG	398	-0.07729	-0.06714	0.102379	30	36	47	197
EG	399	-0.02532	0.02477	0.0354211	42	38	147	83
