# Supplementary material for: Humans monitor learning progress in curiosity-driven exploration
Source: Nat Commun. 2021 Oct 13;12:5972. doi: 10.1038/s41467-021-26196-w (PMC8514490; doi:10.1038/s41467-021-26196-w)
Supplement: Supplementary file 5 — Source Data [file 41467_2021_26196_MOESM5_ESM.zip › main.xlsx]

## Sheet: Fig. 1 (b)
group	activity	count	% correct (summarized by Group x Activity)
			mean	std	min	0.25	0.5	0.75	max
IG	A1	186	72.5448	15.5723	13.3333	66.6667	73.3333	86.6667	100
IG	A2	186	64.2652	17.5965	6.66667	53.3333	66.6667	80	100
IG	A3	186	57.0609	15.0423	20	46.6667	60	66.6667	93.3333
IG	A4	186	49.7849	13.7442	13.3333	40	46.6667	60	93.3333
EG	A1	196	72.7211	16.3044	26.6667	60	73.3333	86.6667	100
EG	A2	196	66.4286	18.0834	20	53.3333	66.6667	80	100
EG	A3	196	59.6939	14.9192	6.66667	53.3333	60	68.3333	93.3333
EG	A4	196	49.5918	14.1965	20	40	46.6667	60	86.6667
Individual data points
subject_id	group	activity	% correct
0	0	A1	93.3333
0	0	A2	73.3333
0	0	A3	20
0	0	A4	80
1	0	A1	66.6667
1	0	A2	73.3333
1	0	A3	73.3333
1	0	A4	66.6667
2	0	A1	66.6667
2	0	A2	60
2	0	A3	40
2	0	A4	53.3333
3	0	A1	86.6667
3	0	A2	86.6667
3	0	A3	80
3	0	A4	46.6667
4	0	A1	66.6667
4	0	A2	53.3333
4	0	A3	60
4	0	A4	53.3333
5	0	A1	73.3333
5	0	A2	53.3333
5	0	A3	66.6667
5	0	A4	66.6667
6	0	A1	60
6	0	A2	100
6	0	A3	53.3333
6	0	A4	53.3333
7	0	A1	86.6667
7	0	A2	66.6667
7	0	A3	66.6667
7	0	A4	46.6667
8	0	A1	60
8	0	A2	73.3333
8	0	A3	53.3333
8	0	A4	60
9	0	A1	73.3333
9	0	A2	66.6667
9	0	A3	60
9	0	A4	33.3333
10	0	A1	86.6667
10	0	A2	46.6667
10	0	A3	66.6667
10	0	A4	60
11	0	A1	73.3333
11	0	A2	60
11	0	A3	40
11	0	A4	46.6667
12	0	A1	73.3333
12	0	A2	86.6667
12	0	A3	60
12	0	A4	53.3333
13	0	A1	73.3333
13	0	A2	33.3333
13	0	A3	73.3333
13	0	A4	53.3333
14	0	A1	53.3333
14	0	A2	80
14	0	A3	20
14	0	A4	40
15	0	A1	40
15	0	A2	46.6667
15	0	A3	40
15	0	A4	53.3333
16	0	A1	40
16	0	A2	46.6667
16	0	A3	40
16	0	A4	46.6667
17	0	A1	40
17	0	A2	53.3333
17	0	A3	40
17	0	A4	33.3333
18	0	A1	73.3333
18	0	A2	86.6667
18	0	A3	66.6667
18	0	A4	60
19	0	A1	80
19	0	A2	53.3333
19	0	A3	66.6667
19	0	A4	33.3333
20	0	A1	53.3333
20	0	A2	93.3333
20	0	A3	33.3333
20	0	A4	46.6667
21	0	A1	53.3333
21	0	A2	80
21	0	A3	60
21	0	A4	33.3333
22	0	A1	86.6667
22	0	A2	73.3333
22	0	A3	66.6667
22	0	A4	40
23	0	A1	86.6667
23	0	A2	53.3333
23	0	A3	73.3333
23	0	A4	46.6667
24	0	A1	93.3333
24	0	A2	66.6667
24	0	A3	60
24	0	A4	60
25	0	A1	73.3333
25	0	A2	80
25	0	A3	53.3333
25	0	A4	80
26	0	A1	73.3333
26	0	A2	80
26	0	A3	33.3333
26	0	A4	60
27	0	A1	100
27	0	A2	60
27	0	A3	33.3333
27	0	A4	46.6667
28	0	A1	93.3333
28	0	A2	66.6667
28	0	A3	26.6667
28	0	A4	33.3333
29	0	A1	40
29	0	A2	66.6667
29	0	A3	46.6667
29	0	A4	73.3333
30	0	A1	46.6667
30	0	A2	46.6667
30	0	A3	40
30	0	A4	60
31	0	A1	86.6667
31	0	A2	60
31	0	A3	66.6667
31	0	A4	60
32	0	A1	73.3333
32	0	A2	86.6667
32	0	A3	60
32	0	A4	46.6667
33	0	A1	73.3333
33	0	A2	86.6667
33	0	A3	60
33	0	A4	53.3333
34	0	A1	86.6667
34	0	A2	73.3333
34	0	A3	80
34	0	A4	46.6667
35	0	A1	73.3333
35	0	A2	73.3333
35	0	A3	73.3333
35	0	A4	60
36	0	A1	66.6667
36	0	A2	93.3333
36	0	A3	60
36	0	A4	46.6667
37	0	A1	73.3333
37	0	A2	66.6667
37	0	A3	53.3333
37	0	A4	60
39	0	A1	73.3333
39	0	A2	93.3333
39	0	A3	60
39	0	A4	33.3333
41	0	A1	80
41	0	A2	80
41	0	A3	66.6667
41	0	A4	60
42	0	A1	86.6667
42	0	A2	46.6667
42	0	A3	53.3333
42	0	A4	53.3333
43	0	A1	80
43	0	A2	60
43	0	A3	66.6667
43	0	A4	53.3333
45	0	A1	73.3333
45	0	A2	80
45	0	A3	60
45	0	A4	60
46	0	A1	80
46	0	A2	93.3333
46	0	A3	53.3333
46	0	A4	66.6667
47	0	A1	66.6667
47	0	A2	93.3333
47	0	A3	80
47	0	A4	60
48	0	A1	86.6667
48	0	A2	46.6667
48	0	A3	60
48	0	A4	40
49	0	A1	66.6667
49	0	A2	80
49	0	A3	26.6667
49	0	A4	46.6667
50	0	A1	86.6667
50	0	A2	53.3333
50	0	A3	46.6667
50	0	A4	40
51	0	A1	13.3333
51	0	A2	66.6667
51	0	A3	33.3333
51	0	A4	60
52	0	A1	73.3333
52	0	A2	6.66667
52	0	A3	20
52	0	A4	53.3333
53	0	A1	60
53	0	A2	80
53	0	A3	40
53	0	A4	46.6667
54	0	A1	66.6667
54	0	A2	66.6667
54	0	A3	66.6667
54	0	A4	60
55	0	A1	86.6667
55	0	A2	53.3333
55	0	A3	53.3333
55	0	A4	60
56	0	A1	80
56	0	A2	86.6667
56	0	A3	60
56	0	A4	60
57	0	A1	73.3333
57	0	A2	86.6667
57	0	A3	60
57	0	A4	66.6667
58	0	A1	60
58	0	A2	46.6667
58	0	A3	40
58	0	A4	40
59	0	A1	80
59	0	A2	33.3333
59	0	A3	60
59	0	A4	20
60	0	A1	86.6667
60	0	A2	100
60	0	A3	73.3333
60	0	A4	40
61	0	A1	80
61	0	A2	73.3333
61	0	A3	46.6667
61	0	A4	53.3333
62	0	A1	93.3333
62	0	A2	73.3333
62	0	A3	53.3333
62	0	A4	46.6667
63	0	A1	66.6667
63	0	A2	33.3333
63	0	A3	60
63	0	A4	26.6667
64	0	A1	93.3333
64	0	A2	66.6667
64	0	A3	53.3333
64	0	A4	46.6667
65	0	A1	66.6667
65	0	A2	33.3333
65	0	A3	46.6667
65	0	A4	46.6667
66	0	A1	80
66	0	A2	40
66	0	A3	46.6667
66	0	A4	33.3333
67	0	A1	86.6667
67	0	A2	73.3333
67	0	A3	46.6667
67	0	A4	40
68	0	A1	80
68	0	A2	73.3333
68	0	A3	60
68	0	A4	53.3333
69	0	A1	86.6667
69	0	A2	53.3333
69	0	A3	33.3333
69	0	A4	53.3333
70	0	A1	80
70	0	A2	86.6667
70	0	A3	46.6667
70	0	A4	60
71	0	A1	66.6667
71	0	A2	26.6667
71	0	A3	60
71	0	A4	40
72	0	A1	60
72	0	A2	60
72	0	A3	80
72	0	A4	46.6667
73	0	A1	86.6667
73	0	A2	33.3333
73	0	A3	53.3333
73	0	A4	40
74	0	A1	86.6667
74	0	A2	80
74	0	A3	66.6667
74	0	A4	60
75	0	A1	66.6667
75	0	A2	66.6667
75	0	A3	93.3333
75	0	A4	80
77	0	A1	46.6667
77	0	A2	53.3333
77	0	A3	40
77	0	A4	80
78	0	A1	73.3333
78	0	A2	66.6667
78	0	A3	86.6667
78	0	A4	20
79	0	A1	80
79	0	A2	40
79	0	A3	80
79	0	A4	60
80	0	A1	73.3333
80	0	A2	26.6667
80	0	A3	46.6667
80	0	A4	66.6667
81	0	A1	86.6667
81	0	A2	80
81	0	A3	40
81	0	A4	20
82	0	A1	93.3333
82	0	A2	73.3333
82	0	A3	46.6667
82	0	A4	46.6667
83	0	A1	53.3333
83	0	A2	53.3333
83	0	A3	53.3333
83	0	A4	53.3333
84	0	A1	80
84	0	A2	86.6667
84	0	A3	73.3333
84	0	A4	53.3333
85	0	A1	100
85	0	A2	60
85	0	A3	53.3333
85	0	A4	66.6667
86	0	A1	80
86	0	A2	60
86	0	A3	46.6667
86	0	A4	60
87	0	A1	60
87	0	A2	80
87	0	A3	80
87	0	A4	33.3333
88	0	A1	73.3333
88	0	A2	46.6667
88	0	A3	53.3333
88	0	A4	60
89	0	A1	80
89	0	A2	66.6667
89	0	A3	53.3333
89	0	A4	53.3333
90	0	A1	80
90	0	A2	66.6667
90	0	A3	53.3333
90	0	A4	53.3333
91	0	A1	53.3333
91	0	A2	60
91	0	A3	53.3333
91	0	A4	40
92	0	A1	73.3333
92	0	A2	66.6667
92	0	A3	40
92	0	A4	40
93	0	A1	53.3333
93	0	A2	60
93	0	A3	66.6667
93	0	A4	46.6667
94	0	A1	73.3333
94	0	A2	66.6667
94	0	A3	40
94	0	A4	60
95	0	A1	33.3333
95	0	A2	66.6667
95	0	A3	53.3333
95	0	A4	60
96	0	A1	66.6667
96	0	A2	60
96	0	A3	66.6667
96	0	A4	40
97	0	A1	80
97	0	A2	46.6667
97	0	A3	60
97	0	A4	33.3333
98	0	A1	73.3333
98	0	A2	60
98	0	A3	53.3333
98	0	A4	20
99	0	A1	80
99	0	A2	73.3333
99	0	A3	80
99	0	A4	46.6667
100	0	A1	66.6667
100	0	A2	80
100	0	A3	73.3333
100	0	A4	53.3333
101	0	A1	46.6667
101	0	A2	86.6667
101	0	A3	40
101	0	A4	46.6667
102	0	A1	60
102	0	A2	60
102	0	A3	40
102	0	A4	53.3333
103	0	A1	60
103	0	A2	40
103	0	A3	40
103	0	A4	46.6667
104	0	A1	80
104	0	A2	80
104	0	A3	86.6667
104	0	A4	46.6667
105	0	A1	86.6667
105	0	A2	53.3333
105	0	A3	60
105	0	A4	46.6667
106	0	A1	86.6667
106	0	A2	86.6667
106	0	A3	80
106	0	A4	73.3333
107	0	A1	86.6667
107	0	A2	86.6667
107	0	A3	93.3333
107	0	A4	40
108	0	A1	73.3333
108	0	A2	60
108	0	A3	60
108	0	A4	40
109	0	A1	86.6667
109	0	A2	60
109	0	A3	53.3333
109	0	A4	66.6667
110	0	A1	86.6667
110	0	A2	40
110	0	A3	26.6667
110	0	A4	33.3333
112	0	A1	86.6667
112	0	A2	26.6667
112	0	A3	46.6667
112	0	A4	46.6667
113	0	A1	73.3333
113	0	A2	80
113	0	A3	73.3333
113	0	A4	40
114	0	A1	53.3333
114	0	A2	46.6667
114	0	A3	66.6667
114	0	A4	46.6667
115	0	A1	93.3333
115	0	A2	60
115	0	A3	66.6667
115	0	A4	40
116	0	A1	80
116	0	A2	60
116	0	A3	53.3333
116	0	A4	46.6667
117	0	A1	86.6667
117	0	A2	66.6667
117	0	A3	53.3333
117	0	A4	86.6667
118	0	A1	53.3333
118	0	A2	93.3333
118	0	A3	53.3333
118	0	A4	46.6667
119	0	A1	46.6667
119	0	A2	60
119	0	A3	66.6667
119	0	A4	33.3333
121	0	A1	80
121	0	A2	80
121	0	A3	53.3333
121	0	A4	53.3333
122	0	A1	60
122	0	A2	73.3333
122	0	A3	40
122	0	A4	60
123	0	A1	86.6667
123	0	A2	66.6667
123	0	A3	80
123	0	A4	73.3333
124	0	A1	80
124	0	A2	80
124	0	A3	40
124	0	A4	46.6667
125	0	A1	86.6667
125	0	A2	60
125	0	A3	66.6667
125	0	A4	46.6667
126	0	A1	93.3333
126	0	A2	73.3333
126	0	A3	66.6667
126	0	A4	40
127	0	A1	80
127	0	A2	73.3333
127	0	A3	66.6667
127	0	A4	66.6667
128	0	A1	80
128	0	A2	80
128	0	A3	53.3333
128	0	A4	93.3333
129	0	A1	66.6667
129	0	A2	60
129	0	A3	46.6667
129	0	A4	46.6667
130	0	A1	93.3333
130	0	A2	86.6667
130	0	A3	40
130	0	A4	33.3333
131	0	A1	26.6667
131	0	A2	26.6667
131	0	A3	73.3333
131	0	A4	53.3333
132	0	A1	60
132	0	A2	40
132	0	A3	46.6667
132	0	A4	60
133	0	A1	66.6667
133	0	A2	66.6667
133	0	A3	26.6667
133	0	A4	33.3333
134	0	A1	60
134	0	A2	53.3333
134	0	A3	53.3333
134	0	A4	53.3333
136	0	A1	66.6667
136	0	A2	46.6667
136	0	A3	60
136	0	A4	26.6667
137	0	A1	33.3333
137	0	A2	60
137	0	A3	53.3333
137	0	A4	40
138	0	A1	73.3333
138	0	A2	46.6667
138	0	A3	73.3333
138	0	A4	40
139	0	A1	73.3333
139	0	A2	46.6667
139	0	A3	73.3333
139	0	A4	53.3333
140	0	A1	40
140	0	A2	60
140	0	A3	46.6667
140	0	A4	46.6667
141	0	A1	80
141	0	A2	73.3333
141	0	A3	53.3333
141	0	A4	40
142	0	A1	73.3333
142	0	A2	80
142	0	A3	66.6667
142	0	A4	60
143	0	A1	93.3333
143	0	A2	73.3333
143	0	A3	60
143	0	A4	53.3333
144	0	A1	46.6667
144	0	A2	80
144	0	A3	46.6667
144	0	A4	33.3333
145	0	A1	66.6667
145	0	A2	60
145	0	A3	66.6667
145	0	A4	13.3333
146	0	A1	93.3333
146	0	A2	46.6667
146	0	A3	60
146	0	A4	86.6667
147	0	A1	66.6667
147	0	A2	53.3333
147	0	A3	60
147	0	A4	33.3333
148	0	A1	80
148	0	A2	66.6667
148	0	A3	66.6667
148	0	A4	53.3333
150	0	A1	73.3333
150	0	A2	33.3333
150	0	A3	66.6667
150	0	A4	53.3333
153	0	A1	86.6667
153	0	A2	86.6667
153	0	A3	46.6667
153	0	A4	40
154	0	A1	60
154	0	A2	73.3333
154	0	A3	53.3333
154	0	A4	20
155	0	A1	73.3333
155	0	A2	86.6667
155	0	A3	60
155	0	A4	53.3333
156	0	A1	80
156	0	A2	86.6667
156	0	A3	46.6667
156	0	A4	60
157	0	A1	80
157	0	A2	60
157	0	A3	73.3333
157	0	A4	33.3333
158	0	A1	46.6667
158	0	A2	80
158	0	A3	93.3333
158	0	A4	40
159	0	A1	53.3333
159	0	A2	73.3333
159	0	A3	86.6667
159	0	A4	46.6667
160	0	A1	86.6667
160	0	A2	100
160	0	A3	60
160	0	A4	53.3333
161	0	A1	73.3333
161	0	A2	93.3333
161	0	A3	53.3333
161	0	A4	46.6667
162	0	A1	80
162	0	A2	40
162	0	A3	46.6667
162	0	A4	73.3333
163	0	A1	86.6667
163	0	A2	46.6667
163	0	A3	60
163	0	A4	40
164	0	A1	86.6667
164	0	A2	73.3333
164	0	A3	60
164	0	A4	46.6667
166	0	A1	53.3333
166	0	A2	53.3333
166	0	A3	53.3333
166	0	A4	66.6667
168	0	A1	66.6667
168	0	A2	33.3333
168	0	A3	40
168	0	A4	46.6667
169	0	A1	93.3333
169	0	A2	60
169	0	A3	33.3333
169	0	A4	46.6667
170	0	A1	73.3333
170	0	A2	86.6667
170	0	A3	53.3333
170	0	A4	53.3333
171	0	A1	93.3333
171	0	A2	46.6667
171	0	A3	40
171	0	A4	66.6667
172	0	A1	100
172	0	A2	73.3333
172	0	A3	60
172	0	A4	66.6667
173	0	A1	53.3333
173	0	A2	60
173	0	A3	66.6667
173	0	A4	20
175	0	A1	66.6667
175	0	A2	46.6667
175	0	A3	86.6667
175	0	A4	53.3333
176	0	A1	80
176	0	A2	60
176	0	A3	66.6667
176	0	A4	20
177	0	A1	53.3333
177	0	A2	73.3333
177	0	A3	33.3333
177	0	A4	46.6667
178	0	A1	73.3333
178	0	A2	60
178	0	A3	60
178	0	A4	53.3333
179	0	A1	66.6667
179	0	A2	53.3333
179	0	A3	66.6667
179	0	A4	46.6667
180	0	A1	93.3333
180	0	A2	93.3333
180	0	A3	80
180	0	A4	66.6667
181	0	A1	66.6667
181	0	A2	53.3333
181	0	A3	53.3333
181	0	A4	46.6667
182	0	A1	66.6667
182	0	A2	73.3333
182	0	A3	53.3333
182	0	A4	53.3333
183	0	A1	73.3333
183	0	A2	53.3333
183	0	A3	73.3333
183	0	A4	40
184	0	A1	80
184	0	A2	40
184	0	A3	66.6667
184	0	A4	26.6667
185	0	A1	80
185	0	A2	46.6667
185	0	A3	73.3333
185	0	A4	66.6667
186	0	A1	73.3333
186	0	A2	86.6667
186	0	A3	80
186	0	A4	53.3333
187	0	A1	80
187	0	A2	40
187	0	A3	26.6667
187	0	A4	46.6667
188	0	A1	66.6667
188	0	A2	53.3333
188	0	A3	60
188	0	A4	40
189	0	A1	60
189	0	A2	53.3333
189	0	A3	66.6667
189	0	A4	40
190	0	A1	86.6667
190	0	A2	40
190	0	A3	60
190	0	A4	60
191	0	A1	60
191	0	A2	66.6667
191	0	A3	53.3333
191	0	A4	60
192	0	A1	86.6667
192	0	A2	40
192	0	A3	60
192	0	A4	73.3333
193	0	A1	80
193	0	A2	60
193	0	A3	66.6667
193	0	A4	53.3333
194	0	A1	93.3333
194	0	A2	73.3333
194	0	A3	66.6667
194	0	A4	46.6667
195	0	A1	60
195	0	A2	66.6667
195	0	A3	80
195	0	A4	40
196	0	A1	33.3333
196	0	A2	40
196	0	A3	46.6667
196	0	A4	46.6667
197	0	A1	80
197	0	A2	66.6667
197	0	A3	53.3333
197	0	A4	33.3333
198	0	A1	46.6667
198	0	A2	73.3333
198	0	A3	40
198	0	A4	46.6667
199	1	A1	60
199	1	A2	93.3333
199	1	A3	40
199	1	A4	53.3333
200	1	A1	80
200	1	A2	80
200	1	A3	73.3333
200	1	A4	40
201	1	A1	60
201	1	A2	53.3333
201	1	A3	73.3333
201	1	A4	53.3333
202	1	A1	80
202	1	A2	80
202	1	A3	93.3333
202	1	A4	40
203	1	A1	53.3333
203	1	A2	80
203	1	A3	80
203	1	A4	73.3333
204	1	A1	53.3333
204	1	A2	80
204	1	A3	53.3333
204	1	A4	53.3333
205	1	A1	66.6667
205	1	A2	40
205	1	A3	53.3333
205	1	A4	53.3333
206	1	A1	46.6667
206	1	A2	73.3333
206	1	A3	80
206	1	A4	60
207	1	A1	60
207	1	A2	93.3333
207	1	A3	66.6667
207	1	A4	20
208	1	A1	93.3333
208	1	A2	46.6667
208	1	A3	46.6667
208	1	A4	73.3333
209	1	A1	93.3333
209	1	A2	40
209	1	A3	66.6667
209	1	A4	26.6667
210	1	A1	80
210	1	A2	86.6667
210	1	A3	80
210	1	A4	46.6667
211	1	A1	40
211	1	A2	46.6667
211	1	A3	46.6667
211	1	A4	80
212	1	A1	66.6667
212	1	A2	60
212	1	A3	66.6667
212	1	A4	46.6667
213	1	A1	66.6667
213	1	A2	66.6667
213	1	A3	60
213	1	A4	33.3333
214	1	A1	86.6667
214	1	A2	80
214	1	A3	73.3333
214	1	A4	46.6667
215	1	A1	53.3333
215	1	A2	46.6667
215	1	A3	33.3333
215	1	A4	80
216	1	A1	73.3333
216	1	A2	93.3333
216	1	A3	53.3333
216	1	A4	33.3333
217	1	A1	80
217	1	A2	46.6667
217	1	A3	66.6667
217	1	A4	66.6667
218	1	A1	80
218	1	A2	33.3333
218	1	A3	46.6667
218	1	A4	53.3333
219	1	A1	93.3333
219	1	A2	73.3333
219	1	A3	60
219	1	A4	53.3333
220	1	A1	73.3333
220	1	A2	73.3333
220	1	A3	53.3333
220	1	A4	40
221	1	A1	66.6667
221	1	A2	60
221	1	A3	33.3333
221	1	A4	60
223	1	A1	73.3333
223	1	A2	60
223	1	A3	66.6667
223	1	A4	60
224	1	A1	93.3333
224	1	A2	33.3333
224	1	A3	53.3333
224	1	A4	53.3333
225	1	A1	46.6667
225	1	A2	60
225	1	A3	40
225	1	A4	60
226	1	A1	80
226	1	A2	53.3333
226	1	A3	60
226	1	A4	53.3333
227	1	A1	66.6667
227	1	A2	46.6667
227	1	A3	40
227	1	A4	40
228	1	A1	53.3333
228	1	A2	73.3333
228	1	A3	46.6667
228	1	A4	40
229	1	A1	86.6667
229	1	A2	60
229	1	A3	46.6667
229	1	A4	46.6667
230	1	A1	33.3333
230	1	A2	40
230	1	A3	40
230	1	A4	60
231	1	A1	46.6667
231	1	A2	66.6667
231	1	A3	46.6667
231	1	A4	40
232	1	A1	53.3333
232	1	A2	66.6667
232	1	A3	66.6667
232	1	A4	40
233	1	A1	80
233	1	A2	20
233	1	A3	13.3333
233	1	A4	46.6667
234	1	A1	73.3333
234	1	A2	33.3333
234	1	A3	73.3333
234	1	A4	73.3333
235	1	A1	53.3333
235	1	A2	60
235	1	A3	66.6667
235	1	A4	53.3333
236	1	A1	86.6667
236	1	A2	53.3333
236	1	A3	73.3333
236	1	A4	46.6667
237	1	A1	40
237	1	A2	80
237	1	A3	80
237	1	A4	66.6667
238	1	A1	86.6667
238	1	A2	40
238	1	A3	73.3333
238	1	A4	73.3333
239	1	A1	53.3333
239	1	A2	53.3333
239	1	A3	46.6667
239	1	A4	40
240	1	A1	60
240	1	A2	26.6667
240	1	A3	33.3333
240	1	A4	46.6667
241	1	A1	66.6667
241	1	A2	73.3333
241	1	A3	40
241	1	A4	46.6667
242	1	A1	73.3333
242	1	A2	100
242	1	A3	53.3333
242	1	A4	60
243	1	A1	100
243	1	A2	80
243	1	A3	66.6667
243	1	A4	26.6667
244	1	A1	86.6667
244	1	A2	80
244	1	A3	60
244	1	A4	46.6667
245	1	A1	66.6667
245	1	A2	100
245	1	A3	66.6667
245	1	A4	33.3333
246	1	A1	60
246	1	A2	73.3333
246	1	A3	66.6667
246	1	A4	33.3333
247	1	A1	86.6667
247	1	A2	53.3333
247	1	A3	20
247	1	A4	46.6667
248	1	A1	93.3333
248	1	A2	93.3333
248	1	A3	73.3333
248	1	A4	66.6667
249	1	A1	46.6667
249	1	A2	66.6667
249	1	A3	40
249	1	A4	40
250	1	A1	46.6667
250	1	A2	66.6667
250	1	A3	80
250	1	A4	40
251	1	A1	80
251	1	A2	80
251	1	A3	86.6667
251	1	A4	40
252	1	A1	73.3333
252	1	A2	86.6667
252	1	A3	93.3333
252	1	A4	46.6667
253	1	A1	80
253	1	A2	66.6667
253	1	A3	46.6667
253	1	A4	33.3333
254	1	A1	60
254	1	A2	40
254	1	A3	53.3333
254	1	A4	40
255	1	A1	80
255	1	A2	66.6667
255	1	A3	53.3333
255	1	A4	66.6667
256	1	A1	93.3333
256	1	A2	60
256	1	A3	53.3333
256	1	A4	53.3333
257	1	A1	73.3333
257	1	A2	80
257	1	A3	60
257	1	A4	60
258	1	A1	86.6667
258	1	A2	80
258	1	A3	53.3333
258	1	A4	53.3333
259	1	A1	73.3333
259	1	A2	66.6667
259	1	A3	53.3333
259	1	A4	46.6667
261	1	A1	86.6667
261	1	A2	46.6667
261	1	A3	53.3333
261	1	A4	26.6667
262	1	A1	73.3333
262	1	A2	60
262	1	A3	53.3333
262	1	A4	60
263	1	A1	40
263	1	A2	100
263	1	A3	46.6667
263	1	A4	46.6667
264	1	A1	86.6667
264	1	A2	60
264	1	A3	53.3333
264	1	A4	60
265	1	A1	80
265	1	A2	53.3333
265	1	A3	53.3333
265	1	A4	60
266	1	A1	53.3333
266	1	A2	46.6667
266	1	A3	46.6667
266	1	A4	20
267	1	A1	26.6667
267	1	A2	93.3333
267	1	A3	60
267	1	A4	46.6667
268	1	A1	80
268	1	A2	46.6667
268	1	A3	66.6667
268	1	A4	53.3333
269	1	A1	93.3333
269	1	A2	53.3333
269	1	A3	93.3333
269	1	A4	46.6667
270	1	A1	80
270	1	A2	80
270	1	A3	73.3333
270	1	A4	66.6667
271	1	A1	60
271	1	A2	66.6667
271	1	A3	20
271	1	A4	46.6667
272	1	A1	93.3333
272	1	A2	73.3333
272	1	A3	73.3333
272	1	A4	73.3333
274	1	A1	53.3333
274	1	A2	93.3333
274	1	A3	53.3333
274	1	A4	73.3333
275	1	A1	86.6667
275	1	A2	80
275	1	A3	26.6667
275	1	A4	53.3333
276	1	A1	80
276	1	A2	73.3333
276	1	A3	66.6667
276	1	A4	73.3333
277	1	A1	86.6667
277	1	A2	86.6667
277	1	A3	73.3333
277	1	A4	73.3333
278	1	A1	86.6667
278	1	A2	86.6667
278	1	A3	53.3333
278	1	A4	73.3333
279	1	A1	60
279	1	A2	33.3333
279	1	A3	53.3333
279	1	A4	60
280	1	A1	86.6667
280	1	A2	60
280	1	A3	73.3333
280	1	A4	53.3333
281	1	A1	73.3333
281	1	A2	40
281	1	A3	60
281	1	A4	33.3333
282	1	A1	80
282	1	A2	86.6667
282	1	A3	73.3333
282	1	A4	53.3333
283	1	A1	73.3333
283	1	A2	80
283	1	A3	66.6667
283	1	A4	40
284	1	A1	80
284	1	A2	53.3333
284	1	A3	80
284	1	A4	26.6667
285	1	A1	73.3333
285	1	A2	86.6667
285	1	A3	46.6667
285	1	A4	46.6667
286	1	A1	86.6667
286	1	A2	86.6667
286	1	A3	73.3333
286	1	A4	46.6667
287	1	A1	80
287	1	A2	80
287	1	A3	60
287	1	A4	60
288	1	A1	66.6667
288	1	A2	46.6667
288	1	A3	60
288	1	A4	46.6667
289	1	A1	86.6667
289	1	A2	60
289	1	A3	86.6667
289	1	A4	20
290	1	A1	60
290	1	A2	46.6667
290	1	A3	60
290	1	A4	53.3333
291	1	A1	66.6667
291	1	A2	73.3333
291	1	A3	60
291	1	A4	60
292	1	A1	46.6667
292	1	A2	46.6667
292	1	A3	73.3333
292	1	A4	46.6667
293	1	A1	66.6667
293	1	A2	100
293	1	A3	53.3333
293	1	A4	66.6667
294	1	A1	93.3333
294	1	A2	86.6667
294	1	A3	73.3333
294	1	A4	26.6667
295	1	A1	73.3333
295	1	A2	53.3333
295	1	A3	66.6667
295	1	A4	46.6667
296	1	A1	86.6667
296	1	A2	73.3333
296	1	A3	26.6667
296	1	A4	26.6667
297	1	A1	86.6667
297	1	A2	60
297	1	A3	80
297	1	A4	60
298	1	A1	66.6667
298	1	A2	86.6667
298	1	A3	66.6667
298	1	A4	46.6667
299	1	A1	66.6667
299	1	A2	66.6667
299	1	A3	73.3333
299	1	A4	46.6667
300	1	A1	80
300	1	A2	60
300	1	A3	53.3333
300	1	A4	60
301	1	A1	86.6667
301	1	A2	60
301	1	A3	80
301	1	A4	73.3333
302	1	A1	66.6667
302	1	A2	26.6667
302	1	A3	66.6667
302	1	A4	20
303	1	A1	60
303	1	A2	60
303	1	A3	46.6667
303	1	A4	40
304	1	A1	66.6667
304	1	A2	93.3333
304	1	A3	66.6667
304	1	A4	26.6667
305	1	A1	53.3333
305	1	A2	66.6667
305	1	A3	53.3333
305	1	A4	40
306	1	A1	73.3333
306	1	A2	93.3333
306	1	A3	53.3333
306	1	A4	46.6667
307	1	A1	93.3333
307	1	A2	40
307	1	A3	53.3333
307	1	A4	53.3333
308	1	A1	93.3333
308	1	A2	73.3333
308	1	A3	73.3333
308	1	A4	46.6667
309	1	A1	73.3333
309	1	A2	60
309	1	A3	60
309	1	A4	53.3333
310	1	A1	46.6667
310	1	A2	73.3333
310	1	A3	53.3333
310	1	A4	33.3333
311	1	A1	86.6667
311	1	A2	66.6667
311	1	A3	53.3333
311	1	A4	46.6667
312	1	A1	46.6667
312	1	A2	93.3333
312	1	A3	60
312	1	A4	60
313	1	A1	73.3333
313	1	A2	86.6667
313	1	A3	80
313	1	A4	33.3333
314	1	A1	80
314	1	A2	66.6667
314	1	A3	60
314	1	A4	20
315	1	A1	86.6667
315	1	A2	93.3333
315	1	A3	66.6667
315	1	A4	86.6667
316	1	A1	80
316	1	A2	60
316	1	A3	66.6667
316	1	A4	53.3333
317	1	A1	86.6667
317	1	A2	66.6667
317	1	A3	80
317	1	A4	40
318	1	A1	80
318	1	A2	20
318	1	A3	73.3333
318	1	A4	46.6667
319	1	A1	60
319	1	A2	53.3333
319	1	A3	66.6667
319	1	A4	46.6667
320	1	A1	80
320	1	A2	46.6667
320	1	A3	60
320	1	A4	46.6667
321	1	A1	40
321	1	A2	66.6667
321	1	A3	40
321	1	A4	66.6667
322	1	A1	73.3333
322	1	A2	66.6667
322	1	A3	66.6667
322	1	A4	80
323	1	A1	66.6667
323	1	A2	33.3333
323	1	A3	73.3333
323	1	A4	60
324	1	A1	73.3333
324	1	A2	60
324	1	A3	60
324	1	A4	33.3333
325	1	A1	93.3333
325	1	A2	86.6667
325	1	A3	53.3333
325	1	A4	40
326	1	A1	86.6667
326	1	A2	46.6667
326	1	A3	60
326	1	A4	46.6667
327	1	A1	86.6667
327	1	A2	80
327	1	A3	60
327	1	A4	33.3333
328	1	A1	53.3333
328	1	A2	80
328	1	A3	53.3333
328	1	A4	73.3333
329	1	A1	80
329	1	A2	66.6667
329	1	A3	66.6667
329	1	A4	66.6667
330	1	A1	73.3333
330	1	A2	80
330	1	A3	46.6667
330	1	A4	53.3333
331	1	A1	93.3333
331	1	A2	46.6667
331	1	A3	66.6667
331	1	A4	60
332	1	A1	73.3333
332	1	A2	73.3333
332	1	A3	26.6667
332	1	A4	33.3333
333	1	A1	73.3333
333	1	A2	66.6667
333	1	A3	46.6667
333	1	A4	66.6667
334	1	A1	86.6667
334	1	A2	86.6667
334	1	A3	60
334	1	A4	26.6667
335	1	A1	80
335	1	A2	53.3333
335	1	A3	60
335	1	A4	46.6667
336	1	A1	80
336	1	A2	86.6667
336	1	A3	6.66667
336	1	A4	73.3333
337	1	A1	86.6667
337	1	A2	80
337	1	A3	73.3333
337	1	A4	53.3333
338	1	A1	40
338	1	A2	66.6667
338	1	A3	60
338	1	A4	66.6667
339	1	A1	86.6667
339	1	A2	86.6667
339	1	A3	73.3333
339	1	A4	53.3333
340	1	A1	93.3333
340	1	A2	66.6667
340	1	A3	66.6667
340	1	A4	60
341	1	A1	66.6667
341	1	A2	80
341	1	A3	46.6667
341	1	A4	53.3333
342	1	A1	73.3333
342	1	A2	53.3333
342	1	A3	53.3333
342	1	A4	53.3333
343	1	A1	100
343	1	A2	80
343	1	A3	66.6667
343	1	A4	60
344	1	A1	93.3333
344	1	A2	80
344	1	A3	86.6667
344	1	A4	26.6667
345	1	A1	80
345	1	A2	60
345	1	A3	80
345	1	A4	33.3333
346	1	A1	46.6667
346	1	A2	33.3333
346	1	A3	80
346	1	A4	46.6667
347	1	A1	66.6667
347	1	A2	53.3333
347	1	A3	66.6667
347	1	A4	53.3333
348	1	A1	86.6667
348	1	A2	80
348	1	A3	53.3333
348	1	A4	66.6667
349	1	A1	73.3333
349	1	A2	73.3333
349	1	A3	53.3333
349	1	A4	53.3333
350	1	A1	100
350	1	A2	33.3333
350	1	A3	60
350	1	A4	73.3333
351	1	A1	80
351	1	A2	73.3333
351	1	A3	60
351	1	A4	40
352	1	A1	53.3333
352	1	A2	40
352	1	A3	40
352	1	A4	60
353	1	A1	46.6667
353	1	A2	20
353	1	A3	33.3333
353	1	A4	20
354	1	A1	80
354	1	A2	80
354	1	A3	73.3333
354	1	A4	53.3333
355	1	A1	60
355	1	A2	73.3333
355	1	A3	80
355	1	A4	46.6667
356	1	A1	93.3333
356	1	A2	53.3333
356	1	A3	53.3333
356	1	A4	46.6667
357	1	A1	46.6667
357	1	A2	80
357	1	A3	66.6667
357	1	A4	40
358	1	A1	60
358	1	A2	60
358	1	A3	53.3333
358	1	A4	66.6667
359	1	A1	80
359	1	A2	53.3333
359	1	A3	46.6667
359	1	A4	40
360	1	A1	93.3333
360	1	A2	53.3333
360	1	A3	60
360	1	A4	40
361	1	A1	40
361	1	A2	80
361	1	A3	73.3333
361	1	A4	60
362	1	A1	66.6667
362	1	A2	80
362	1	A3	46.6667
362	1	A4	53.3333
363	1	A1	40
363	1	A2	86.6667
363	1	A3	26.6667
363	1	A4	60
364	1	A1	86.6667
364	1	A2	73.3333
364	1	A3	60
364	1	A4	46.6667
365	1	A1	100
365	1	A2	93.3333
365	1	A3	73.3333
365	1	A4	60
366	1	A1	66.6667
366	1	A2	73.3333
366	1	A3	66.6667
366	1	A4	40
367	1	A1	86.6667
367	1	A2	73.3333
367	1	A3	53.3333
367	1	A4	46.6667
368	1	A1	73.3333
368	1	A2	66.6667
368	1	A3	60
368	1	A4	66.6667
369	1	A1	80
369	1	A2	86.6667
369	1	A3	53.3333
369	1	A4	33.3333
370	1	A1	73.3333
370	1	A2	86.6667
370	1	A3	60
370	1	A4	40
371	1	A1	73.3333
371	1	A2	86.6667
371	1	A3	66.6667
371	1	A4	40
372	1	A1	93.3333
372	1	A2	60
372	1	A3	60
372	1	A4	46.6667
373	1	A1	53.3333
373	1	A2	73.3333
373	1	A3	46.6667
373	1	A4	53.3333
374	1	A1	26.6667
374	1	A2	66.6667
374	1	A3	73.3333
374	1	A4	40
375	1	A1	80
375	1	A2	73.3333
375	1	A3	66.6667
375	1	A4	46.6667
376	1	A1	66.6667
376	1	A2	86.6667
376	1	A3	80
376	1	A4	20
378	1	A1	93.3333
378	1	A2	66.6667
378	1	A3	86.6667
378	1	A4	60
379	1	A1	86.6667
379	1	A2	86.6667
379	1	A3	46.6667
379	1	A4	73.3333
380	1	A1	86.6667
380	1	A2	73.3333
380	1	A3	73.3333
380	1	A4	20
381	1	A1	53.3333
381	1	A2	66.6667
381	1	A3	60
381	1	A4	40
382	1	A1	80
382	1	A2	80
382	1	A3	60
382	1	A4	33.3333
383	1	A1	86.6667
383	1	A2	60
383	1	A3	60
383	1	A4	26.6667
384	1	A1	80
384	1	A2	46.6667
384	1	A3	60
384	1	A4	46.6667
386	1	A1	66.6667
386	1	A2	53.3333
386	1	A3	80
386	1	A4	26.6667
387	1	A1	86.6667
387	1	A2	80
387	1	A3	66.6667
387	1	A4	46.6667
388	1	A1	80
388	1	A2	40
388	1	A3	60
388	1	A4	53.3333
389	1	A1	93.3333
389	1	A2	86.6667
389	1	A3	66.6667
389	1	A4	46.6667
390	1	A1	86.6667
390	1	A2	80
390	1	A3	73.3333
390	1	A4	46.6667
391	1	A1	86.6667
391	1	A2	86.6667
391	1	A3	60
391	1	A4	60
392	1	A1	53.3333
392	1	A2	46.6667
392	1	A3	60
392	1	A4	46.6667
393	1	A1	66.6667
393	1	A2	53.3333
393	1	A3	60
393	1	A4	33.3333
394	1	A1	53.3333
394	1	A2	40
394	1	A3	40
394	1	A4	46.6667
395	1	A1	33.3333
395	1	A2	60
395	1	A3	53.3333
395	1	A4	53.3333
396	1	A1	66.6667
396	1	A2	53.3333
396	1	A3	53.3333
396	1	A4	60
397	1	A1	93.3333
397	1	A2	53.3333
397	1	A3	46.6667
397	1	A4	53.3333
398	1	A1	73.3333
398	1	A2	46.6667
398	1	A3	53.3333
398	1	A4	73.3333
399	1	A1	80
399	1	A2	86.6667
399	1	A3	33.3333
399	1	A4	53.3333

## Sheet: Fig. 2 (a)
group	trial	Proportion of subjects selecting an activity
		A1	A2	A3	A4
EG	1	0.295918	0.183673	0.219388	0.30102
EG	2	0.295918	0.183673	0.219388	0.30102
EG	3	0.295918	0.188776	0.214286	0.30102
EG	4	0.295918	0.188776	0.209184	0.306122
EG	5	0.290816	0.188776	0.214286	0.306122
EG	6	0.280612	0.183673	0.22449	0.311224
EG	7	0.270408	0.183673	0.229592	0.316327
EG	8	0.265306	0.183673	0.229592	0.321429
EG	9	0.25	0.193878	0.229592	0.326531
EG	10	0.255102	0.19898	0.229592	0.316327
EG	11	0.239796	0.214286	0.229592	0.316327
EG	12	0.229592	0.209184	0.244898	0.316327
EG	13	0.22449	0.204082	0.255102	0.316327
EG	14	0.229592	0.19898	0.260204	0.311224
EG	15	0.229592	0.204082	0.255102	0.311224
EG	16	0.219388	0.19898	0.265306	0.316327
EG	17	0.219388	0.19898	0.265306	0.316327
EG	18	0.219388	0.193878	0.265306	0.321429
EG	19	0.22449	0.188776	0.260204	0.326531
EG	20	0.229592	0.193878	0.255102	0.321429
EG	21	0.22449	0.188776	0.260204	0.326531
EG	22	0.229592	0.19898	0.244898	0.326531
EG	23	0.22449	0.19898	0.244898	0.331633
EG	24	0.22449	0.193878	0.255102	0.326531
EG	25	0.244898	0.188776	0.239796	0.326531
EG	26	0.229592	0.188776	0.234694	0.346939
EG	27	0.219388	0.193878	0.234694	0.352041
EG	28	0.234694	0.188776	0.22449	0.352041
EG	29	0.229592	0.204082	0.219388	0.346939
EG	30	0.229592	0.19898	0.229592	0.341837
EG	31	0.229592	0.204082	0.22449	0.341837
EG	32	0.234694	0.209184	0.219388	0.336735
EG	33	0.229592	0.204082	0.22449	0.341837
EG	34	0.22449	0.219388	0.209184	0.346939
EG	35	0.22449	0.209184	0.209184	0.357143
EG	36	0.229592	0.209184	0.193878	0.367347
EG	37	0.229592	0.219388	0.193878	0.357143
EG	38	0.234694	0.22449	0.204082	0.336735
EG	39	0.22449	0.239796	0.204082	0.331633
EG	40	0.214286	0.239796	0.214286	0.331633
EG	41	0.214286	0.234694	0.219388	0.331633
EG	42	0.214286	0.244898	0.22449	0.316327
EG	43	0.209184	0.25	0.229592	0.311224
EG	44	0.209184	0.260204	0.219388	0.311224
EG	45	0.19898	0.270408	0.22449	0.306122
EG	46	0.214286	0.255102	0.219388	0.311224
EG	47	0.22449	0.25	0.214286	0.311224
EG	48	0.229592	0.239796	0.22449	0.306122
EG	49	0.229592	0.229592	0.234694	0.306122
EG	50	0.234694	0.234694	0.22449	0.306122
EG	51	0.204082	0.229592	0.244898	0.321429
EG	52	0.193878	0.25	0.239796	0.316327
EG	53	0.193878	0.265306	0.234694	0.306122
EG	54	0.188776	0.280612	0.22449	0.306122
EG	55	0.193878	0.265306	0.229592	0.311224
EG	56	0.19898	0.265306	0.244898	0.290816
EG	57	0.204082	0.260204	0.255102	0.280612
EG	58	0.19898	0.255102	0.255102	0.290816
EG	59	0.193878	0.25	0.265306	0.290816
EG	60	0.193878	0.239796	0.27551	0.290816
EG	61	0.204082	0.239796	0.265306	0.290816
EG	62	0.209184	0.229592	0.27551	0.285714
EG	63	0.204082	0.22449	0.270408	0.30102
EG	64	0.209184	0.234694	0.265306	0.290816
EG	65	0.193878	0.239796	0.280612	0.285714
EG	66	0.193878	0.239796	0.285714	0.280612
EG	67	0.204082	0.22449	0.30102	0.270408
EG	68	0.214286	0.25	0.27551	0.260204
EG	69	0.204082	0.265306	0.265306	0.265306
EG	70	0.209184	0.260204	0.265306	0.265306
EG	71	0.19898	0.260204	0.260204	0.280612
EG	72	0.204082	0.265306	0.25	0.280612
EG	73	0.19898	0.25	0.265306	0.285714
EG	74	0.214286	0.229592	0.270408	0.285714
EG	75	0.209184	0.234694	0.265306	0.290816
EG	76	0.193878	0.239796	0.27551	0.290816
EG	77	0.19898	0.22449	0.280612	0.295918
EG	78	0.209184	0.22449	0.265306	0.30102
EG	79	0.209184	0.214286	0.260204	0.316327
EG	80	0.204082	0.214286	0.260204	0.321429
EG	81	0.193878	0.209184	0.270408	0.326531
EG	82	0.193878	0.22449	0.255102	0.326531
EG	83	0.188776	0.229592	0.255102	0.326531
EG	84	0.183673	0.22449	0.255102	0.336735
EG	85	0.178571	0.22449	0.260204	0.336735
EG	86	0.173469	0.234694	0.244898	0.346939
EG	87	0.168367	0.229592	0.244898	0.357143
EG	88	0.168367	0.229592	0.239796	0.362245
EG	89	0.168367	0.234694	0.229592	0.367347
EG	90	0.168367	0.239796	0.229592	0.362245
EG	91	0.183673	0.229592	0.229592	0.357143
EG	92	0.183673	0.229592	0.229592	0.357143
EG	93	0.188776	0.22449	0.229592	0.357143
EG	94	0.193878	0.214286	0.244898	0.346939
EG	95	0.193878	0.22449	0.229592	0.352041
EG	96	0.19898	0.22449	0.219388	0.357143
EG	97	0.204082	0.214286	0.209184	0.372449
EG	98	0.209184	0.214286	0.209184	0.367347
EG	99	0.22449	0.209184	0.193878	0.372449
EG	100	0.219388	0.214286	0.188776	0.377551
EG	101	0.219388	0.19898	0.193878	0.387755
EG	102	0.214286	0.204082	0.19898	0.382653
EG	103	0.209184	0.19898	0.204082	0.387755
EG	104	0.214286	0.193878	0.204082	0.387755
EG	105	0.209184	0.188776	0.214286	0.387755
EG	106	0.19898	0.19898	0.214286	0.387755
EG	107	0.19898	0.188776	0.219388	0.392857
EG	108	0.193878	0.183673	0.214286	0.408163
EG	109	0.183673	0.193878	0.209184	0.413265
EG	110	0.183673	0.188776	0.219388	0.408163
EG	111	0.188776	0.183673	0.209184	0.418367
EG	112	0.188776	0.183673	0.204082	0.423469
EG	113	0.183673	0.188776	0.209184	0.418367
EG	114	0.178571	0.193878	0.19898	0.428571
EG	115	0.168367	0.188776	0.219388	0.423469
EG	116	0.168367	0.193878	0.22449	0.413265
EG	117	0.173469	0.183673	0.229592	0.413265
EG	118	0.173469	0.173469	0.234694	0.418367
EG	119	0.178571	0.173469	0.239796	0.408163
EG	120	0.178571	0.168367	0.244898	0.408163
EG	121	0.173469	0.168367	0.239796	0.418367
EG	122	0.178571	0.168367	0.244898	0.408163
EG	123	0.188776	0.168367	0.22449	0.418367
EG	124	0.204082	0.163265	0.219388	0.413265
EG	125	0.209184	0.158163	0.22449	0.408163
EG	126	0.214286	0.158163	0.219388	0.408163
EG	127	0.219388	0.158163	0.219388	0.403061
EG	128	0.22449	0.158163	0.209184	0.408163
EG	129	0.22449	0.168367	0.19898	0.408163
EG	130	0.22449	0.178571	0.204082	0.392857
EG	131	0.22449	0.178571	0.19898	0.397959
EG	132	0.219388	0.173469	0.19898	0.408163
EG	133	0.209184	0.168367	0.214286	0.408163
EG	134	0.209184	0.168367	0.214286	0.408163
EG	135	0.214286	0.163265	0.22449	0.397959
EG	136	0.209184	0.163265	0.214286	0.413265
EG	137	0.209184	0.168367	0.209184	0.413265
EG	138	0.188776	0.168367	0.214286	0.428571
EG	139	0.188776	0.173469	0.219388	0.418367
EG	140	0.183673	0.163265	0.229592	0.423469
EG	141	0.173469	0.158163	0.234694	0.433673
EG	142	0.158163	0.168367	0.239796	0.433673
EG	143	0.147959	0.158163	0.255102	0.438776
EG	144	0.147959	0.153061	0.255102	0.443878
EG	145	0.153061	0.158163	0.244898	0.443878
EG	146	0.153061	0.173469	0.229592	0.443878
EG	147	0.153061	0.173469	0.22449	0.44898
EG	148	0.173469	0.173469	0.219388	0.433673
EG	149	0.173469	0.168367	0.239796	0.418367
EG	150	0.178571	0.173469	0.234694	0.413265
EG	151	0.183673	0.153061	0.260204	0.403061
EG	152	0.178571	0.158163	0.244898	0.418367
EG	153	0.158163	0.163265	0.265306	0.413265
EG	154	0.158163	0.173469	0.265306	0.403061
EG	155	0.168367	0.178571	0.260204	0.392857
EG	156	0.178571	0.173469	0.265306	0.382653
EG	157	0.188776	0.173469	0.260204	0.377551
EG	158	0.188776	0.178571	0.260204	0.372449
EG	159	0.183673	0.183673	0.265306	0.367347
EG	160	0.188776	0.178571	0.265306	0.367347
EG	161	0.188776	0.178571	0.265306	0.367347
EG	162	0.183673	0.183673	0.27551	0.357143
EG	163	0.178571	0.178571	0.27551	0.367347
EG	164	0.183673	0.173469	0.27551	0.367347
EG	165	0.193878	0.173469	0.270408	0.362245
EG	166	0.19898	0.173469	0.270408	0.357143
EG	167	0.193878	0.163265	0.27551	0.367347
EG	168	0.19898	0.163265	0.270408	0.367347
EG	169	0.204082	0.153061	0.27551	0.367347
EG	170	0.19898	0.147959	0.280612	0.372449
EG	171	0.209184	0.158163	0.265306	0.367347
EG	172	0.209184	0.158163	0.270408	0.362245
EG	173	0.209184	0.163265	0.265306	0.362245
EG	174	0.219388	0.163265	0.255102	0.362245
EG	175	0.22449	0.158163	0.25	0.367347
EG	176	0.234694	0.158163	0.229592	0.377551
EG	177	0.234694	0.158163	0.229592	0.377551
EG	178	0.234694	0.163265	0.229592	0.372449
EG	179	0.234694	0.168367	0.229592	0.367347
EG	180	0.229592	0.173469	0.229592	0.367347
EG	181	0.239796	0.173469	0.22449	0.362245
EG	182	0.239796	0.173469	0.219388	0.367347
EG	183	0.229592	0.163265	0.219388	0.387755
EG	184	0.214286	0.163265	0.22449	0.397959
EG	185	0.219388	0.147959	0.214286	0.418367
EG	186	0.219388	0.153061	0.229592	0.397959
EG	187	0.219388	0.147959	0.214286	0.418367
EG	188	0.219388	0.158163	0.214286	0.408163
EG	189	0.219388	0.158163	0.209184	0.413265
EG	190	0.219388	0.158163	0.219388	0.403061
EG	191	0.219388	0.147959	0.229592	0.403061
EG	192	0.219388	0.153061	0.229592	0.397959
EG	193	0.214286	0.163265	0.22449	0.397959
EG	194	0.209184	0.163265	0.229592	0.397959
EG	195	0.209184	0.158163	0.234694	0.397959
EG	196	0.209184	0.168367	0.229592	0.392857
EG	197	0.204082	0.163265	0.22449	0.408163
EG	198	0.209184	0.153061	0.219388	0.418367
EG	199	0.193878	0.158163	0.219388	0.428571
EG	200	0.183673	0.158163	0.234694	0.423469
EG	201	0.188776	0.158163	0.22449	0.428571
EG	202	0.178571	0.168367	0.234694	0.418367
EG	203	0.183673	0.183673	0.219388	0.413265
EG	204	0.183673	0.183673	0.22449	0.408163
EG	205	0.188776	0.178571	0.22449	0.408163
EG	206	0.188776	0.183673	0.219388	0.408163
EG	207	0.19898	0.193878	0.19898	0.408163
EG	208	0.19898	0.188776	0.193878	0.418367
EG	209	0.19898	0.183673	0.193878	0.423469
EG	210	0.19898	0.183673	0.19898	0.418367
EG	211	0.19898	0.183673	0.204082	0.413265
EG	212	0.209184	0.183673	0.209184	0.397959
EG	213	0.209184	0.188776	0.214286	0.387755
EG	214	0.204082	0.183673	0.214286	0.397959
EG	215	0.19898	0.183673	0.219388	0.397959
EG	216	0.214286	0.183673	0.209184	0.392857
EG	217	0.214286	0.183673	0.209184	0.392857
EG	218	0.204082	0.183673	0.229592	0.382653
EG	219	0.204082	0.183673	0.234694	0.377551
EG	220	0.204082	0.188776	0.229592	0.377551
EG	221	0.19898	0.183673	0.244898	0.372449
EG	222	0.188776	0.188776	0.25	0.372449
EG	223	0.183673	0.193878	0.25	0.372449
EG	224	0.19898	0.178571	0.25	0.372449
EG	225	0.204082	0.178571	0.239796	0.377551
EG	226	0.204082	0.168367	0.234694	0.392857
EG	227	0.209184	0.163265	0.234694	0.392857
EG	228	0.19898	0.163265	0.219388	0.418367
EG	229	0.19898	0.163265	0.229592	0.408163
EG	230	0.19898	0.163265	0.229592	0.408163
EG	231	0.219388	0.158163	0.204082	0.418367
EG	232	0.214286	0.168367	0.204082	0.413265
EG	233	0.209184	0.168367	0.193878	0.428571
EG	234	0.204082	0.183673	0.188776	0.423469
EG	235	0.209184	0.188776	0.193878	0.408163
EG	236	0.209184	0.178571	0.193878	0.418367
EG	237	0.214286	0.173469	0.193878	0.418367
EG	238	0.209184	0.173469	0.19898	0.418367
EG	239	0.19898	0.178571	0.209184	0.413265
EG	240	0.19898	0.178571	0.209184	0.413265
EG	241	0.19898	0.178571	0.193878	0.428571
EG	242	0.19898	0.183673	0.193878	0.423469
EG	243	0.19898	0.188776	0.193878	0.418367
EG	244	0.204082	0.183673	0.19898	0.413265
EG	245	0.19898	0.183673	0.19898	0.418367
EG	246	0.204082	0.193878	0.193878	0.408163
EG	247	0.204082	0.188776	0.193878	0.413265
EG	248	0.214286	0.173469	0.193878	0.418367
EG	249	0.219388	0.168367	0.193878	0.418367
EG	250	0.219388	0.168367	0.193878	0.418367
IG	1	0.376344	0.22043	0.231183	0.172043
IG	2	0.38172	0.22043	0.225806	0.172043
IG	3	0.38172	0.22043	0.225806	0.172043
IG	4	0.38172	0.225806	0.22043	0.172043
IG	5	0.38172	0.225806	0.22043	0.172043
IG	6	0.38172	0.225806	0.22043	0.172043
IG	7	0.38172	0.236559	0.22043	0.16129
IG	8	0.38172	0.231183	0.231183	0.155914
IG	9	0.387097	0.225806	0.231183	0.155914
IG	10	0.403226	0.22043	0.225806	0.150538
IG	11	0.403226	0.215054	0.22043	0.16129
IG	12	0.413978	0.209677	0.215054	0.16129
IG	13	0.413978	0.215054	0.209677	0.16129
IG	14	0.387097	0.22043	0.225806	0.166667
IG	15	0.365591	0.22043	0.225806	0.188172
IG	16	0.365591	0.215054	0.231183	0.188172
IG	17	0.354839	0.198925	0.247312	0.198925
IG	18	0.33871	0.188172	0.252688	0.22043
IG	19	0.344086	0.193548	0.241935	0.22043
IG	20	0.344086	0.177419	0.258065	0.22043
IG	21	0.327957	0.182796	0.263441	0.225806
IG	22	0.311828	0.182796	0.268817	0.236559
IG	23	0.317204	0.172043	0.274194	0.236559
IG	24	0.317204	0.172043	0.268817	0.241935
IG	25	0.327957	0.172043	0.263441	0.236559
IG	26	0.311828	0.177419	0.263441	0.247312
IG	27	0.306452	0.182796	0.252688	0.258065
IG	28	0.317204	0.177419	0.258065	0.247312
IG	29	0.317204	0.166667	0.258065	0.258065
IG	30	0.317204	0.177419	0.258065	0.247312
IG	31	0.306452	0.182796	0.258065	0.252688
IG	32	0.311828	0.182796	0.258065	0.247312
IG	33	0.317204	0.182796	0.247312	0.252688
IG	34	0.327957	0.182796	0.236559	0.252688
IG	35	0.317204	0.198925	0.231183	0.252688
IG	36	0.317204	0.198925	0.241935	0.241935
IG	37	0.317204	0.204301	0.241935	0.236559
IG	38	0.327957	0.204301	0.236559	0.231183
IG	39	0.333333	0.188172	0.236559	0.241935
IG	40	0.33871	0.182796	0.225806	0.252688
IG	41	0.33871	0.182796	0.22043	0.258065
IG	42	0.33871	0.177419	0.225806	0.258065
IG	43	0.33871	0.193548	0.22043	0.247312
IG	44	0.327957	0.215054	0.215054	0.241935
IG	45	0.327957	0.209677	0.225806	0.236559
IG	46	0.327957	0.209677	0.231183	0.231183
IG	47	0.327957	0.231183	0.225806	0.215054
IG	48	0.322581	0.231183	0.22043	0.225806
IG	49	0.322581	0.231183	0.225806	0.22043
IG	50	0.327957	0.231183	0.231183	0.209677
IG	51	0.311828	0.225806	0.236559	0.225806
IG	52	0.295699	0.231183	0.247312	0.225806
IG	53	0.274194	0.252688	0.241935	0.231183
IG	54	0.274194	0.252688	0.247312	0.225806
IG	55	0.268817	0.247312	0.258065	0.225806
IG	56	0.27957	0.247312	0.252688	0.22043
IG	57	0.268817	0.247312	0.263441	0.22043
IG	58	0.268817	0.252688	0.252688	0.225806
IG	59	0.268817	0.258065	0.268817	0.204301
IG	60	0.274194	0.252688	0.263441	0.209677
IG	61	0.274194	0.252688	0.263441	0.209677
IG	62	0.274194	0.252688	0.263441	0.209677
IG	63	0.274194	0.247312	0.263441	0.215054
IG	64	0.258065	0.252688	0.263441	0.225806
IG	65	0.258065	0.258065	0.252688	0.231183
IG	66	0.258065	0.263441	0.241935	0.236559
IG	67	0.258065	0.252688	0.247312	0.241935
IG	68	0.252688	0.258065	0.241935	0.247312
IG	69	0.252688	0.263441	0.241935	0.241935
IG	70	0.247312	0.263441	0.258065	0.231183
IG	71	0.258065	0.263441	0.258065	0.22043
IG	72	0.268817	0.252688	0.268817	0.209677
IG	73	0.268817	0.258065	0.263441	0.209677
IG	74	0.268817	0.263441	0.268817	0.198925
IG	75	0.268817	0.258065	0.268817	0.204301
IG	76	0.284946	0.241935	0.263441	0.209677
IG	77	0.284946	0.241935	0.263441	0.209677
IG	78	0.27957	0.247312	0.268817	0.204301
IG	79	0.268817	0.252688	0.268817	0.209677
IG	80	0.247312	0.274194	0.263441	0.215054
IG	81	0.258065	0.263441	0.258065	0.22043
IG	82	0.252688	0.268817	0.247312	0.231183
IG	83	0.252688	0.268817	0.247312	0.231183
IG	84	0.252688	0.258065	0.263441	0.225806
IG	85	0.247312	0.268817	0.263441	0.22043
IG	86	0.247312	0.268817	0.268817	0.215054
IG	87	0.252688	0.252688	0.268817	0.225806
IG	88	0.268817	0.252688	0.263441	0.215054
IG	89	0.274194	0.252688	0.258065	0.215054
IG	90	0.295699	0.241935	0.258065	0.204301
IG	91	0.306452	0.241935	0.247312	0.204301
IG	92	0.306452	0.225806	0.258065	0.209677
IG	93	0.306452	0.225806	0.258065	0.209677
IG	94	0.327957	0.209677	0.258065	0.204301
IG	95	0.327957	0.22043	0.241935	0.209677
IG	96	0.344086	0.22043	0.231183	0.204301
IG	97	0.354839	0.204301	0.247312	0.193548
IG	98	0.354839	0.198925	0.247312	0.198925
IG	99	0.344086	0.204301	0.247312	0.204301
IG	100	0.344086	0.204301	0.252688	0.198925
IG	101	0.349462	0.204301	0.241935	0.204301
IG	102	0.333333	0.209677	0.236559	0.22043
IG	103	0.344086	0.204301	0.225806	0.225806
IG	104	0.333333	0.209677	0.22043	0.236559
IG	105	0.327957	0.22043	0.225806	0.225806
IG	106	0.33871	0.215054	0.22043	0.225806
IG	107	0.33871	0.215054	0.22043	0.225806
IG	108	0.333333	0.225806	0.22043	0.22043
IG	109	0.333333	0.225806	0.215054	0.225806
IG	110	0.33871	0.236559	0.215054	0.209677
IG	111	0.333333	0.231183	0.215054	0.22043
IG	112	0.327957	0.231183	0.22043	0.22043
IG	113	0.322581	0.231183	0.231183	0.215054
IG	114	0.317204	0.236559	0.231183	0.215054
IG	115	0.306452	0.241935	0.241935	0.209677
IG	116	0.301075	0.247312	0.252688	0.198925
IG	117	0.306452	0.241935	0.258065	0.193548
IG	118	0.301075	0.236559	0.263441	0.198925
IG	119	0.317204	0.241935	0.247312	0.193548
IG	120	0.317204	0.241935	0.252688	0.188172
IG	121	0.317204	0.236559	0.241935	0.204301
IG	122	0.333333	0.236559	0.231183	0.198925
IG	123	0.344086	0.22043	0.241935	0.193548
IG	124	0.333333	0.22043	0.241935	0.204301
IG	125	0.349462	0.22043	0.231183	0.198925
IG	126	0.344086	0.22043	0.225806	0.209677
IG	127	0.349462	0.225806	0.225806	0.198925
IG	128	0.33871	0.241935	0.22043	0.198925
IG	129	0.333333	0.241935	0.225806	0.198925
IG	130	0.33871	0.231183	0.231183	0.198925
IG	131	0.344086	0.22043	0.236559	0.198925
IG	132	0.344086	0.209677	0.236559	0.209677
IG	133	0.360215	0.204301	0.22043	0.215054
IG	134	0.354839	0.204301	0.22043	0.22043
IG	135	0.354839	0.204301	0.22043	0.22043
IG	136	0.360215	0.204301	0.22043	0.215054
IG	137	0.360215	0.204301	0.22043	0.215054
IG	138	0.365591	0.198925	0.225806	0.209677
IG	139	0.360215	0.193548	0.22043	0.225806
IG	140	0.365591	0.188172	0.22043	0.225806
IG	141	0.365591	0.193548	0.225806	0.215054
IG	142	0.354839	0.193548	0.231183	0.22043
IG	143	0.344086	0.193548	0.231183	0.231183
IG	144	0.33871	0.198925	0.22043	0.241935
IG	145	0.349462	0.204301	0.209677	0.236559
IG	146	0.344086	0.209677	0.209677	0.236559
IG	147	0.33871	0.215054	0.198925	0.247312
IG	148	0.327957	0.225806	0.209677	0.236559
IG	149	0.327957	0.231183	0.209677	0.231183
IG	150	0.322581	0.22043	0.209677	0.247312
IG	151	0.311828	0.225806	0.198925	0.263441
IG	152	0.306452	0.231183	0.198925	0.263441
IG	153	0.301075	0.231183	0.188172	0.27957
IG	154	0.301075	0.231183	0.182796	0.284946
IG	155	0.301075	0.231183	0.188172	0.27957
IG	156	0.290323	0.231183	0.193548	0.284946
IG	157	0.290323	0.231183	0.193548	0.284946
IG	158	0.290323	0.22043	0.193548	0.295699
IG	159	0.301075	0.198925	0.198925	0.301075
IG	160	0.311828	0.198925	0.188172	0.301075
IG	161	0.317204	0.193548	0.188172	0.301075
IG	162	0.306452	0.193548	0.182796	0.317204
IG	163	0.311828	0.182796	0.177419	0.327957
IG	164	0.311828	0.182796	0.182796	0.322581
IG	165	0.317204	0.182796	0.182796	0.317204
IG	166	0.306452	0.193548	0.193548	0.306452
IG	167	0.295699	0.198925	0.198925	0.306452
IG	168	0.301075	0.209677	0.188172	0.301075
IG	169	0.295699	0.198925	0.204301	0.301075
IG	170	0.295699	0.209677	0.198925	0.295699
IG	171	0.301075	0.215054	0.193548	0.290323
IG	172	0.284946	0.22043	0.215054	0.27957
IG	173	0.27957	0.225806	0.198925	0.295699
IG	174	0.27957	0.22043	0.193548	0.306452
IG	175	0.284946	0.22043	0.193548	0.301075
IG	176	0.284946	0.215054	0.209677	0.290323
IG	177	0.295699	0.215054	0.204301	0.284946
IG	178	0.295699	0.215054	0.209677	0.27957
IG	179	0.301075	0.209677	0.215054	0.274194
IG	180	0.301075	0.209677	0.215054	0.274194
IG	181	0.301075	0.209677	0.215054	0.274194
IG	182	0.295699	0.215054	0.215054	0.274194
IG	183	0.317204	0.22043	0.198925	0.263441
IG	184	0.322581	0.231183	0.198925	0.247312
IG	185	0.322581	0.231183	0.198925	0.247312
IG	186	0.327957	0.231183	0.193548	0.247312
IG	187	0.327957	0.225806	0.204301	0.241935
IG	188	0.327957	0.209677	0.204301	0.258065
IG	189	0.327957	0.209677	0.198925	0.263441
IG	190	0.327957	0.204301	0.209677	0.258065
IG	191	0.322581	0.209677	0.225806	0.241935
IG	192	0.306452	0.22043	0.231183	0.241935
IG	193	0.311828	0.209677	0.236559	0.241935
IG	194	0.322581	0.198925	0.231183	0.247312
IG	195	0.322581	0.198925	0.225806	0.252688
IG	196	0.333333	0.193548	0.22043	0.252688
IG	197	0.333333	0.198925	0.209677	0.258065
IG	198	0.33871	0.198925	0.215054	0.247312
IG	199	0.349462	0.209677	0.209677	0.231183
IG	200	0.349462	0.204301	0.209677	0.236559
IG	201	0.354839	0.209677	0.198925	0.236559
IG	202	0.344086	0.209677	0.198925	0.247312
IG	203	0.344086	0.198925	0.188172	0.268817
IG	204	0.33871	0.204301	0.188172	0.268817
IG	205	0.333333	0.215054	0.193548	0.258065
IG	206	0.344086	0.209677	0.188172	0.258065
IG	207	0.354839	0.204301	0.193548	0.247312
IG	208	0.354839	0.209677	0.188172	0.247312
IG	209	0.349462	0.215054	0.188172	0.247312
IG	210	0.354839	0.209677	0.188172	0.247312
IG	211	0.370968	0.188172	0.182796	0.258065
IG	212	0.370968	0.182796	0.188172	0.258065
IG	213	0.370968	0.182796	0.182796	0.263441
IG	214	0.370968	0.182796	0.177419	0.268817
IG	215	0.38172	0.182796	0.182796	0.252688
IG	216	0.38172	0.177419	0.193548	0.247312
IG	217	0.38172	0.172043	0.198925	0.247312
IG	218	0.38172	0.172043	0.204301	0.241935
IG	219	0.370968	0.172043	0.209677	0.247312
IG	220	0.376344	0.177419	0.193548	0.252688
IG	221	0.387097	0.166667	0.188172	0.258065
IG	222	0.387097	0.16129	0.188172	0.263441
IG	223	0.387097	0.16129	0.188172	0.263441
IG	224	0.38172	0.166667	0.188172	0.263441
IG	225	0.387097	0.172043	0.172043	0.268817
IG	226	0.387097	0.182796	0.166667	0.263441
IG	227	0.387097	0.193548	0.16129	0.258065
IG	228	0.376344	0.198925	0.172043	0.252688
IG	229	0.376344	0.188172	0.177419	0.258065
IG	230	0.370968	0.193548	0.177419	0.258065
IG	231	0.376344	0.182796	0.177419	0.263441
IG	232	0.38172	0.182796	0.177419	0.258065
IG	233	0.370968	0.193548	0.182796	0.252688
IG	234	0.376344	0.188172	0.188172	0.247312
IG	235	0.387097	0.182796	0.188172	0.241935
IG	236	0.387097	0.182796	0.198925	0.231183
IG	237	0.397849	0.188172	0.182796	0.231183
IG	238	0.397849	0.193548	0.182796	0.225806
IG	239	0.403226	0.193548	0.182796	0.22043
IG	240	0.403226	0.193548	0.182796	0.22043
IG	241	0.397849	0.198925	0.177419	0.225806
IG	242	0.397849	0.198925	0.177419	0.225806
IG	243	0.397849	0.204301	0.177419	0.22043
IG	244	0.387097	0.209677	0.177419	0.225806
IG	245	0.387097	0.215054	0.172043	0.225806
IG	246	0.392473	0.204301	0.172043	0.231183
IG	247	0.392473	0.198925	0.177419	0.231183
IG	248	0.392473	0.198925	0.177419	0.231183
IG	249	0.392473	0.204301	0.182796	0.22043
IG	250	0.392473	0.204301	0.182796	0.22043

## Sheet: Fig. 2 (b)
subject_id	group	nam	dwfpc		* These data underlie grouped histograms in Fig. 3 (a) and the NAM percentage data in Fig. 3 (b)
0	IG	3	0.966667
1	IG	3	0.788889
2	IG	1	0.488889
3	IG	3	0.955556
4	IG	2	0.733333
5	IG	2	0.711111
6	IG	3	0.933333
7	IG	1	0.788889
8	IG	2	0.688889
9	IG	2	0.777778
10	IG	1	0.644444
11	IG	1	0.655556
12	IG	3	0.944444
13	IG	2	0.766667
14	IG	1	0.577778
15	IG	1	0.577778
16	IG	1	0.422222
17	IG	3	0.7
18	IG	2	0.677778
19	IG	1	0.711111
20	IG	2	0.688889
21	IG	2	0.777778
22	IG	3	0.9
23	IG	1	0.711111
24	IG	2	0.811111
25	IG	3	0.877778
27	IG	1	0.4
28	IG	1	0.522222
29	IG	1	0.688889
30	IG	1	0.6
31	IG	1	0.688889
32	IG	2	0.722222
33	IG	2	0.8
34	IG	1	0.755556
35	IG	1	0.611111
36	IG	1	0.722222
37	IG	2	0.866667
39	IG	2	0.733333
41	IG	2	0.766667
42	IG	2	0.744444
43	IG	3	0.844444
45	IG	3	0.8
46	IG	2	0.644444
47	IG	3	0.744444
48	IG	1	0.733333
49	IG	2	0.844444
50	IG	2	0.533333
51	IG	1	0.688889
52	IG	1	0.577778
53	IG	1	0.666667
54	IG	1	0.722222
55	IG	2	0.644444
56	IG	2	0.844444
57	IG	3	0.722222
58	IG	2	0.744444
59	IG	2	0.6
60	IG	3	0.822222
61	IG	2	0.677778
62	IG	3	0.955556
63	IG	1	0.588889
64	IG	2	0.755556
65	IG	3	0.866667
66	IG	2	0.877778
67	IG	3	0.777778
68	IG	3	0.922222
69	IG	2	0.666667
70	IG	2	0.666667
72	IG	2	0.733333
73	IG	2	0.7
74	IG	3	0.822222
75	IG	3	0.844444
77	IG	2	0.677778
78	IG	3	0.933333
79	IG	3	0.733333
80	IG	3	0.811111
81	IG	3	0.8
82	IG	1	0.644444
83	IG	2	0.777778
84	IG	1	0.788889
85	IG	3	0.933333
86	IG	1	0.577778
87	IG	1	0.633333
88	IG	1	0.488889
89	IG	2	0.733333
90	IG	2	0.733333
91	IG	1	0.722222
92	IG	2	0.6
93	IG	1	0.611111
94	IG	2	0.722222
95	IG	1	0.688889
96	IG	1	0.7
97	IG	1	0.711111
99	IG	2	0.833333
100	IG	3	0.944444
101	IG	2	0.688889
102	IG	2	0.577778
103	IG	2	0.644444
104	IG	3	0.688889
105	IG	1	0.644444
106	IG	2	0.855556
107	IG	3	0.9
108	IG	1	0.5
109	IG	1	0.644444
110	IG	2	0.766667
112	IG	2	0.744444
113	IG	3	0.744444
114	IG	1	0.644444
115	IG	3	0.888889
116	IG	3	0.677778
117	IG	2	0.822222
118	IG	2	0.6
121	IG	1	0.688889
123	IG	3	0.811111
124	IG	2	0.677778
125	IG	2	0.866667
126	IG	1	0.755556
127	IG	2	0.877778
128	IG	3	0.866667
129	IG	2	0.6
130	IG	3	0.833333
131	IG	1	0.566667
132	IG	2	0.733333
133	IG	3	0.933333
134	IG	2	0.8
136	IG	1	0.622222
137	IG	2	0.677778
138	IG	1	0.688889
140	IG	2	0.755556
141	IG	2	0.777778
142	IG	3	0.811111
143	IG	2	0.833333
144	IG	1	0.677778
145	IG	2	0.588889
146	IG	3	0.977778
147	IG	1	0.811111
148	IG	2	0.744444
150	IG	1	0.611111
153	IG	3	0.844444
154	IG	3	0.866667
155	IG	3	0.877778
156	IG	3	0.822222
157	IG	2	0.755556
158	IG	3	0.833333
159	IG	1	0.544444
160	IG	3	0.911111
161	IG	3	0.877778
162	IG	2	0.655556
163	IG	3	0.622222
164	IG	2	0.677778
169	IG	3	0.8
170	IG	3	0.711111
171	IG	2	0.8
172	IG	2	0.7
173	IG	2	0.777778
175	IG	3	0.622222
176	IG	1	0.7
178	IG	2	0.611111
179	IG	3	0.9
180	IG	3	0.977778
181	IG	2	0.677778
182	IG	1	0.677778
183	IG	2	0.688889
184	IG	1	0.688889
185	IG	3	0.811111
186	IG	2	0.788889
187	IG	1	0.5
188	IG	2	0.722222
189	IG	1	0.677778
190	IG	1	0.511111
191	IG	3	0.877778
192	IG	2	0.722222
193	IG	1	0.7
194	IG	3	0.944444
195	IG	1	0.588889
196	IG	1	0.522222
197	IG	1	0.544444
198	IG	1	0.577778
199	EG	3	0.877778
200	EG	3	0.733333
201	EG	3	0.833333
202	EG	2	0.777778
203	EG	1	0.511111
204	EG	2	0.711111
205	EG	3	0.911111
206	EG	2	0.711111
207	EG	3	0.855556
208	EG	2	0.677778
209	EG	3	0.8
210	EG	1	0.588889
211	EG	1	0.633333
212	EG	1	0.633333
213	EG	3	0.722222
214	EG	3	0.8
216	EG	3	0.844444
217	EG	3	0.833333
218	EG	3	0.888889
219	EG	2	0.788889
220	EG	2	0.611111
223	EG	3	0.9
224	EG	1	0.488889
225	EG	2	0.811111
226	EG	1	0.722222
227	EG	1	0.466667
228	EG	3	0.988889
229	EG	3	0.744444
231	EG	1	0.577778
232	EG	2	0.633333
233	EG	2	0.8
234	EG	2	0.677778
235	EG	2	0.755556
236	EG	1	0.577778
237	EG	1	0.788889
238	EG	2	0.922222
239	EG	2	0.666667
240	EG	3	0.855556
241	EG	3	0.833333
242	EG	3	0.822222
243	EG	3	0.944444
244	EG	2	0.888889
245	EG	2	0.8
246	EG	2	0.866667
247	EG	2	0.811111
248	EG	3	0.811111
249	EG	1	0.688889
250	EG	3	0.855556
251	EG	3	0.944444
252	EG	3	0.922222
253	EG	2	0.766667
254	EG	3	0.6
255	EG	2	0.6
256	EG	3	0.766667
257	EG	3	0.922222
258	EG	2	0.8
259	EG	1	0.511111
261	EG	2	0.855556
262	EG	1	0.755556
263	EG	3	0.855556
264	EG	3	0.655556
265	EG	2	0.711111
266	EG	1	0.555556
267	EG	3	0.966667
268	EG	2	0.8
269	EG	3	0.9
270	EG	3	0.9
272	EG	1	0.655556
274	EG	1	0.766667
275	EG	2	0.7
276	EG	2	0.722222
277	EG	3	0.722222
278	EG	2	0.733333
280	EG	3	0.811111
281	EG	1	0.788889
282	EG	2	0.755556
283	EG	3	0.955556
284	EG	3	0.811111
285	EG	3	0.911111
286	EG	3	0.788889
287	EG	3	0.933333
289	EG	3	0.9
290	EG	2	0.733333
291	EG	3	0.8
292	EG	1	0.733333
293	EG	2	0.677778
294	EG	3	0.722222
295	EG	2	0.544444
296	EG	3	0.877778
297	EG	2	0.755556
298	EG	2	0.822222
299	EG	1	0.533333
300	EG	3	0.688889
301	EG	1	0.766667
302	EG	3	0.855556
303	EG	1	0.588889
304	EG	3	0.944444
305	EG	1	0.855556
306	EG	2	0.611111
307	EG	3	0.844444
308	EG	2	0.833333
309	EG	1	0.5
310	EG	2	0.666667
311	EG	3	0.822222
312	EG	1	0.788889
313	EG	3	0.844444
314	EG	3	0.877778
315	EG	3	0.722222
316	EG	3	0.822222
317	EG	3	0.788889
318	EG	1	0.6
319	EG	2	0.7
320	EG	3	0.911111
321	EG	2	0.7
322	EG	3	0.855556
323	EG	1	0.766667
324	EG	2	0.733333
325	EG	2	0.688889
326	EG	2	0.744444
327	EG	3	0.644444
328	EG	2	0.666667
329	EG	1	0.722222
330	EG	3	0.611111
331	EG	1	0.644444
332	EG	2	0.711111
333	EG	3	0.911111
334	EG	2	0.766667
335	EG	3	0.866667
336	EG	2	0.8
337	EG	3	0.833333
338	EG	3	0.988889
339	EG	3	0.488889
340	EG	1	0.677778
341	EG	3	0.911111
342	EG	1	0.433333
343	EG	1	0.755556
344	EG	3	0.9
345	EG	1	0.766667
346	EG	1	0.655556
347	EG	3	0.9
348	EG	3	0.911111
349	EG	3	0.844444
350	EG	3	0.933333
351	EG	1	0.7
352	EG	1	0.688889
353	EG	2	0.655556
354	EG	2	0.9
355	EG	3	0.733333
356	EG	1	0.6
357	EG	1	0.788889
359	EG	3	0.944444
360	EG	3	0.677778
361	EG	2	0.7
362	EG	3	0.777778
363	EG	3	0.811111
364	EG	3	0.888889
365	EG	3	0.844444
366	EG	3	0.766667
367	EG	2	0.822222
368	EG	2	0.744444
369	EG	3	0.811111
370	EG	3	0.988889
371	EG	3	0.911111
372	EG	3	0.8
373	EG	3	0.833333
374	EG	3	0.855556
375	EG	3	0.855556
376	EG	3	0.655556
378	EG	2	0.6
379	EG	3	0.844444
380	EG	1	0.777778
381	EG	2	0.9
382	EG	3	0.922222
383	EG	2	0.855556
384	EG	2	0.744444
386	EG	3	0.844444
387	EG	2	0.811111
388	EG	3	0.777778
389	EG	3	0.711111
390	EG	2	0.811111
391	EG	2	0.844444
392	EG	1	0.6
393	EG	2	0.8
395	EG	1	0.6
396	EG	1	0.488889
397	EG	1	0.544444
398	EG	2	0.677778
399	EG	3	0.744444

## Sheet: Fig. 3 (a)
group	nam	dwfpc			* Frequency data is calculated from individual dwfpc scores in sheet Fig. 2 (b)
		bin	frequency
IG	1	(0.00, 0.10]	0
IG	1	(0.10, 0.20]	0
IG	1	(0.20, 0.30]	0
IG	1	(0.30, 0.40]	0
IG	1	(0.40, 0.50]	0.070175
IG	1	(0.50, 0.60]	0.280702
IG	1	(0.60, 0.70]	0.438596
IG	1	(0.70, 0.80]	0.192982
IG	1	(0.80, 0.90]	0.017544
IG	1	(0.90, 1.00]	0
EG	1	(0.00, 0.10]	0
EG	1	(0.10, 0.20]	0
EG	1	(0.20, 0.30]	0
EG	1	(0.30, 0.40]	0
EG	1	(0.40, 0.50]	0.095238
EG	1	(0.50, 0.60]	0.333333
EG	1	(0.60, 0.70]	0.214286
EG	1	(0.70, 0.80]	0.333333
EG	1	(0.80, 0.90]	0.02381
EG	1	(0.90, 1.00]	0
IG	2	(0.00, 0.10]	0
IG	2	(0.10, 0.20]	0
IG	2	(0.20, 0.30]	0
IG	2	(0.30, 0.40]	0
IG	2	(0.40, 0.50]	0
IG	2	(0.50, 0.60]	0.102941
IG	2	(0.60, 0.70]	0.294118
IG	2	(0.70, 0.80]	0.426471
IG	2	(0.80, 0.90]	0.176471
IG	2	(0.90, 1.00]	0
EG	2	(0.00, 0.10]	0
EG	2	(0.10, 0.20]	0
EG	2	(0.20, 0.30]	0
EG	2	(0.30, 0.40]	0
EG	2	(0.40, 0.50]	0
EG	2	(0.50, 0.60]	0.034483
EG	2	(0.60, 0.70]	0.293103
EG	2	(0.70, 0.80]	0.37931
EG	2	(0.80, 0.90]	0.258621
EG	2	(0.90, 1.00]	0.034483
IG	3	(0.00, 0.10]	0
IG	3	(0.10, 0.20]	0
IG	3	(0.20, 0.30]	0
IG	3	(0.30, 0.40]	0
IG	3	(0.40, 0.50]	0
IG	3	(0.50, 0.60]	0
IG	3	(0.60, 0.70]	0.096154
IG	3	(0.70, 0.80]	0.192308
IG	3	(0.80, 0.90]	0.423077
IG	3	(0.90, 1.00]	0.288462
EG	3	(0.00, 0.10]	0
EG	3	(0.10, 0.20]	0
EG	3	(0.20, 0.30]	0
EG	3	(0.30, 0.40]	0
EG	3	(0.40, 0.50]	0.011364
EG	3	(0.50, 0.60]	0.011364
EG	3	(0.60, 0.70]	0.068182
EG	3	(0.70, 0.80]	0.193182
EG	3	(0.80, 0.90]	0.443182
EG	3	(0.90, 1.00]	0.272727

## Sheet: Fig. 3 (b)
group	nam	count	group_size	percentage		* count data are based on nam labels in Fig. 2 (b)
IG	1	57	177	32.2034
IG	2	68	177	38.4181
IG	3	52	177	29.3785
EG	1	42	188	22.3404
EG	2	58	188	30.8511
EG	3	88	188	46.8085

## Sheet: Fig. 3 (c)
Time allocation summary statistics
group	nam	activity	time_allocation
			mean	sem
IG	1	A1	66.4465	5.17562
IG	1	A2	33.0875	5.75909
IG	1	A3	30.8111	5.26826
IG	1	A4	19.8471	3.30129
EG	1	A1	52.1714	7.07827
EG	1	A2	30.0167	5.74696
EG	1	A3	19.1692	4.46695
EG	1	A4	42.7852	6.61896
IG	2	A1	34.6585	2.96601
IG	2	A2	28.6645	2.3755
IG	2	A3	21.6812	2.08559
IG	2	A4	23.04	2.30309
EG	2	A1	15.6286	1.97459
EG	2	A2	23.1571	2.50655
EG	2	A3	26.55	2.02046
EG	2	A4	38.2357	2.89677
IG	3	A1	19.8468	2.09603
IG	3	A2	19.9608	2.2444
IG	3	A3	29.7569	2.24107
IG	3	A4	34.632	3.08563
EG	3	A1	14.2805	1.14301
EG	3	A2	18.0636	1.37314
EG	3	A3	26.8636	1.43134
EG	3	A4	41.907	1.99582
Individual activity selection data
subject_id	group	nam	trial	activity
0	0	3	1	A4
0	0	3	2	A4
0	0	3	3	A4
0	0	3	4	A4
0	0	3	5	A4
0	0	3	6	A4
0	0	3	7	A4
0	0	3	8	A4
0	0	3	9	A4
0	0	3	10	A4
0	0	3	11	A4
0	0	3	12	A4
0	0	3	13	A4
0	0	3	14	A4
0	0	3	15	A4
0	0	3	16	A4
0	0	3	17	A4
0	0	3	18	A4
0	0	3	19	A4
0	0	3	20	A4
0	0	3	21	A4
0	0	3	22	A4
0	0	3	23	A4
0	0	3	24	A4
0	0	3	25	A4
0	0	3	26	A4
0	0	3	27	A4
0	0	3	28	A4
0	0	3	29	A4
0	0	3	30	A4
0	0	3	31	A4
0	0	3	32	A4
0	0	3	33	A4
0	0	3	34	A3
0	0	3	35	A3
0	0	3	36	A3
0	0	3	37	A3
0	0	3	38	A3
0	0	3	39	A3
0	0	3	40	A3
0	0	3	41	A3
0	0	3	42	A3
0	0	3	43	A3
0	0	3	44	A3
0	0	3	45	A3
0	0	3	46	A3
0	0	3	47	A3
0	0	3	48	A3
0	0	3	49	A3
0	0	3	50	A3
0	0	3	51	A3
0	0	3	52	A3
0	0	3	53	A3
0	0	3	54	A3
0	0	3	55	A3
0	0	3	56	A3
0	0	3	57	A3
0	0	3	58	A3
0	0	3	59	A3
0	0	3	60	A3
0	0	3	61	A3
0	0	3	62	A3
0	0	3	63	A3
0	0	3	64	A3
0	0	3	65	A3
0	0	3	66	A3
0	0	3	67	A3
0	0	3	68	A3
0	0	3	69	A3
0	0	3	70	A3
0	0	3	71	A3
0	0	3	72	A3
0	0	3	73	A3
0	0	3	74	A3
0	0	3	75	A3
0	0	3	76	A3
0	0	3	77	A3
0	0	3	78	A3
0	0	3	79	A3
0	0	3	80	A3
0	0	3	81	A3
0	0	3	82	A3
0	0	3	83	A3
0	0	3	84	A3
0	0	3	85	A3
0	0	3	86	A3
0	0	3	87	A3
0	0	3	88	A3
0	0	3	89	A3
0	0	3	90	A3
0	0	3	91	A3
0	0	3	92	A3
0	0	3	93	A3
0	0	3	94	A3
0	0	3	95	A3
0	0	3	96	A3
0	0	3	97	A3
0	0	3	98	A3
0	0	3	99	A3
0	0	3	100	A3
0	0	3	101	A3
0	0	3	102	A2
0	0	3	103	A2
0	0	3	104	A2
0	0	3	105	A2
0	0	3	106	A2
0	0	3	107	A2
0	0	3	108	A2
0	0	3	109	A2
0	0	3	110	A2
0	0	3	111	A2
0	0	3	112	A2
0	0	3	113	A2
0	0	3	114	A2
0	0	3	115	A2
0	0	3	116	A2
0	0	3	117	A2
0	0	3	118	A4
0	0	3	119	A4
0	0	3	120	A4
0	0	3	121	A4
0	0	3	122	A4
0	0	3	123	A4
0	0	3	124	A4
0	0	3	125	A4
0	0	3	126	A4
0	0	3	127	A4
0	0	3	128	A4
0	0	3	129	A4
0	0	3	130	A4
0	0	3	131	A4
0	0	3	132	A4
0	0	3	133	A4
0	0	3	134	A4
0	0	3	135	A4
0	0	3	136	A4
0	0	3	137	A4
0	0	3	138	A4
0	0	3	139	A4
0	0	3	140	A4
0	0	3	141	A3
0	0	3	142	A3
0	0	3	143	A3
0	0	3	144	A3
0	0	3	145	A3
0	0	3	146	A3
0	0	3	147	A3
0	0	3	148	A3
0	0	3	149	A3
0	0	3	150	A3
0	0	3	151	A3
0	0	3	152	A3
0	0	3	153	A3
0	0	3	154	A3
0	0	3	155	A3
0	0	3	156	A3
0	0	3	157	A3
0	0	3	158	A3
0	0	3	159	A3
0	0	3	160	A3
0	0	3	161	A3
0	0	3	162	A3
0	0	3	163	A3
0	0	3	164	A3
0	0	3	165	A3
0	0	3	166	A3
0	0	3	167	A3
0	0	3	168	A3
0	0	3	169	A3
0	0	3	170	A3
0	0	3	171	A3
0	0	3	172	A3
0	0	3	173	A3
0	0	3	174	A3
0	0	3	175	A3
0	0	3	176	A3
0	0	3	177	A3
0	0	3	178	A3
0	0	3	179	A3
0	0	3	180	A3
0	0	3	181	A3
0	0	3	182	A3
0	0	3	183	A3
0	0	3	184	A3
0	0	3	185	A3
0	0	3	186	A3
0	0	3	187	A3
0	0	3	188	A3
0	0	3	189	A3
0	0	3	190	A3
0	0	3	191	A3
0	0	3	192	A3
0	0	3	193	A3
0	0	3	194	A3
0	0	3	195	A3
0	0	3	196	A3
0	0	3	197	A3
0	0	3	198	A3
0	0	3	199	A3
0	0	3	200	A3
0	0	3	201	A3
0	0	3	202	A3
0	0	3	203	A3
0	0	3	204	A3
0	0	3	205	A3
0	0	3	206	A3
0	0	3	207	A3
0	0	3	208	A3
0	0	3	209	A3
0	0	3	210	A3
0	0	3	211	A3
0	0	3	212	A3
0	0	3	213	A3
0	0	3	214	A3
0	0	3	215	A3
0	0	3	216	A3
0	0	3	217	A3
0	0	3	218	A3
0	0	3	219	A3
0	0	3	220	A3
0	0	3	221	A3
0	0	3	222	A3
0	0	3	223	A3
0	0	3	224	A3
0	0	3	225	A3
0	0	3	226	A3
0	0	3	227	A3
0	0	3	228	A3
0	0	3	229	A3
0	0	3	230	A3
0	0	3	231	A3
0	0	3	232	A3
0	0	3	233	A3
0	0	3	234	A3
0	0	3	235	A3
0	0	3	236	A3
0	0	3	237	A3
0	0	3	238	A3
0	0	3	239	A3
0	0	3	240	A3
0	0	3	241	A3
0	0	3	242	A3
0	0	3	243	A3
0	0	3	244	A3
0	0	3	245	A3
0	0	3	246	A3
0	0	3	247	A3
0	0	3	248	A3
0	0	3	249	A3
0	0	3	250	A3
1	0	3	1	A3
1	0	3	2	A1
1	0	3	3	A1
1	0	3	4	A1
1	0	3	5	A1
1	0	3	6	A1
1	0	3	7	A1
1	0	3	8	A1
1	0	3	9	A1
1	0	3	10	A1
1	0	3	11	A1
1	0	3	12	A1
1	0	3	13	A1
1	0	3	14	A1
1	0	3	15	A1
1	0	3	16	A1
1	0	3	17	A1
1	0	3	18	A1
1	0	3	19	A1
1	0	3	20	A1
1	0	3	21	A1
1	0	3	22	A1
1	0	3	23	A1
1	0	3	24	A1
1	0	3	25	A1
1	0	3	26	A2
1	0	3	27	A2
1	0	3	28	A2
1	0	3	29	A2
1	0	3	30	A2
1	0	3	31	A2
1	0	3	32	A2
1	0	3	33	A2
1	0	3	34	A2
1	0	3	35	A2
1	0	3	36	A2
1	0	3	37	A2
1	0	3	38	A2
1	0	3	39	A4
1	0	3	40	A4
1	0	3	41	A4
1	0	3	42	A4
1	0	3	43	A4
1	0	3	44	A4
1	0	3	45	A4
1	0	3	46	A4
1	0	3	47	A4
1	0	3	48	A4
1	0	3	49	A4
1	0	3	50	A4
1	0	3	51	A4
1	0	3	52	A1
1	0	3	53	A1
1	0	3	54	A1
1	0	3	55	A1
1	0	3	56	A1
1	0	3	57	A1
1	0	3	58	A1
1	0	3	59	A1
1	0	3	60	A1
1	0	3	61	A1
1	0	3	62	A1
1	0	3	63	A1
1	0	3	64	A1
1	0	3	65	A1
1	0	3	66	A1
1	0	3	67	A1
1	0	3	68	A1
1	0	3	69	A3
1	0	3	70	A3
1	0	3	71	A3
1	0	3	72	A3
1	0	3	73	A3
1	0	3	74	A3
1	0	3	75	A3
1	0	3	76	A3
1	0	3	77	A3
1	0	3	78	A3
1	0	3	79	A3
1	0	3	80	A3
1	0	3	81	A3
1	0	3	82	A3
1	0	3	83	A3
1	0	3	84	A3
1	0	3	85	A3
1	0	3	86	A3
1	0	3	87	A3
1	0	3	88	A3
1	0	3	89	A3
1	0	3	90	A1
1	0	3	91	A1
1	0	3	92	A1
1	0	3	93	A1
1	0	3	94	A1
1	0	3	95	A1
1	0	3	96	A1
1	0	3	97	A1
1	0	3	98	A1
1	0	3	99	A1
1	0	3	100	A1
1	0	3	101	A1
1	0	3	102	A1
1	0	3	103	A1
1	0	3	104	A1
1	0	3	105	A1
1	0	3	106	A1
1	0	3	107	A1
1	0	3	108	A1
1	0	3	109	A1
1	0	3	110	A1
1	0	3	111	A1
1	0	3	112	A1
1	0	3	113	A1
1	0	3	114	A1
1	0	3	115	A1
1	0	3	116	A1
1	0	3	117	A1
1	0	3	118	A1
1	0	3	119	A1
1	0	3	120	A1
1	0	3	121	A1
1	0	3	122	A1
1	0	3	123	A2
1	0	3	124	A2
1	0	3	125	A2
1	0	3	126	A2
1	0	3	127	A2
1	0	3	128	A2
1	0	3	129	A2
1	0	3	130	A2
1	0	3	131	A2
1	0	3	132	A2
1	0	3	133	A2
1	0	3	134	A2
1	0	3	135	A2
1	0	3	136	A2
1	0	3	137	A2
1	0	3	138	A2
1	0	3	139	A3
1	0	3	140	A3
1	0	3	141	A3
1	0	3	142	A3
1	0	3	143	A3
1	0	3	144	A3
1	0	3	145	A3
1	0	3	146	A3
1	0	3	147	A3
1	0	3	148	A3
1	0	3	149	A3
1	0	3	150	A3
1	0	3	151	A3
1	0	3	152	A3
1	0	3	153	A3
1	0	3	154	A3
1	0	3	155	A3
1	0	3	156	A3
1	0	3	157	A3
1	0	3	158	A3
1	0	3	159	A3
1	0	3	160	A3
1	0	3	161	A3
1	0	3	162	A3
1	0	3	163	A3
1	0	3	164	A3
1	0	3	165	A3
1	0	3	166	A3
1	0	3	167	A3
1	0	3	168	A3
1	0	3	169	A3
1	0	3	170	A3
1	0	3	171	A3
1	0	3	172	A3
1	0	3	173	A3
1	0	3	174	A3
1	0	3	175	A3
1	0	3	176	A3
1	0	3	177	A3
1	0	3	178	A3
1	0	3	179	A3
1	0	3	180	A3
1	0	3	181	A3
1	0	3	182	A3
1	0	3	183	A3
1	0	3	184	A3
1	0	3	185	A3
1	0	3	186	A3
1	0	3	187	A3
1	0	3	188	A3
1	0	3	189	A3
1	0	3	190	A3
1	0	3	191	A3
1	0	3	192	A3
1	0	3	193	A3
1	0	3	194	A3
1	0	3	195	A3
1	0	3	196	A3
1	0	3	197	A3
1	0	3	198	A3
1	0	3	199	A3
1	0	3	200	A3
1	0	3	201	A3
1	0	3	202	A3
1	0	3	203	A3
1	0	3	204	A3
1	0	3	205	A3
1	0	3	206	A3
1	0	3	207	A3
1	0	3	208	A3
1	0	3	209	A3
1	0	3	210	A3
1	0	3	211	A3
1	0	3	212	A3
1	0	3	213	A3
1	0	3	214	A4
1	0	3	215	A4
1	0	3	216	A4
1	0	3	217	A4
1	0	3	218	A4
1	0	3	219	A4
1	0	3	220	A4
1	0	3	221	A4
1	0	3	222	A4
1	0	3	223	A4
1	0	3	224	A4
1	0	3	225	A4
1	0	3	226	A4
1	0	3	227	A4
1	0	3	228	A4
1	0	3	229	A4
1	0	3	230	A4
1	0	3	231	A4
1	0	3	232	A4
1	0	3	233	A4
1	0	3	234	A4
1	0	3	235	A4
1	0	3	236	A4
1	0	3	237	A4
1	0	3	238	A4
1	0	3	239	A4
1	0	3	240	A4
1	0	3	241	A4
1	0	3	242	A4
1	0	3	243	A4
1	0	3	244	A4
1	0	3	245	A4
1	0	3	246	A4
1	0	3	247	A4
1	0	3	248	A4
1	0	3	249	A4
1	0	3	250	A4
2	0	1	1	A2
2	0	1	2	A2
2	0	1	3	A2
2	0	1	4	A2
2	0	1	5	A2
2	0	1	6	A2
2	0	1	7	A2
2	0	1	8	A2
2	0	1	9	A2
2	0	1	10	A2
2	0	1	11	A2
2	0	1	12	A2
2	0	1	13	A2
2	0	1	14	A2
2	0	1	15	A2
2	0	1	16	A2
2	0	1	17	A2
2	0	1	18	A2
2	0	1	19	A2
2	0	1	20	A2
2	0	1	21	A2
2	0	1	22	A2
2	0	1	23	A2
2	0	1	24	A2
2	0	1	25	A2
2	0	1	26	A2
2	0	1	27	A2
2	0	1	28	A2
2	0	1	29	A2
2	0	1	30	A2
2	0	1	31	A2
2	0	1	32	A2
2	0	1	33	A2
2	0	1	34	A1
2	0	1	35	A1
2	0	1	36	A1
2	0	1	37	A1
2	0	1	38	A1
2	0	1	39	A1
2	0	1	40	A1
2	0	1	41	A1
2	0	1	42	A1
2	0	1	43	A1
2	0	1	44	A1
2	0	1	45	A1
2	0	1	46	A1
2	0	1	47	A1
2	0	1	48	A1
2	0	1	49	A1
2	0	1	50	A1
2	0	1	51	A1
2	0	1	52	A1
2	0	1	53	A1
2	0	1	54	A1
2	0	1	55	A1
2	0	1	56	A1
2	0	1	57	A1
2	0	1	58	A1
2	0	1	59	A1
2	0	1	60	A1
2	0	1	61	A1
2	0	1	62	A1
2	0	1	63	A1
2	0	1	64	A1
2	0	1	65	A1
2	0	1	66	A1
2	0	1	67	A1
2	0	1	68	A1
2	0	1	69	A1
2	0	1	70	A1
2	0	1	71	A1
2	0	1	72	A1
2	0	1	73	A1
2	0	1	74	A1
2	0	1	75	A1
2	0	1	76	A1
2	0	1	77	A1
2	0	1	78	A1
2	0	1	79	A1
2	0	1	80	A1
2	0	1	81	A1
2	0	1	82	A1
2	0	1	83	A1
2	0	1	84	A1
2	0	1	85	A1
2	0	1	86	A1
2	0	1	87	A1
2	0	1	88	A1
2	0	1	89	A1
2	0	1	90	A1
2	0	1	91	A1
2	0	1	92	A1
2	0	1	93	A1
2	0	1	94	A1
2	0	1	95	A1
2	0	1	96	A1
2	0	1	97	A1
2	0	1	98	A1
2	0	1	99	A1
2	0	1	100	A1
2	0	1	101	A1
2	0	1	102	A1
2	0	1	103	A1
2	0	1	104	A1
2	0	1	105	A1
2	0	1	106	A1
2	0	1	107	A1
2	0	1	108	A1
2	0	1	109	A1
2	0	1	110	A1
2	0	1	111	A1
2	0	1	112	A1
2	0	1	113	A1
2	0	1	114	A1
2	0	1	115	A1
2	0	1	116	A1
2	0	1	117	A1
2	0	1	118	A1
2	0	1	119	A1
2	0	1	120	A1
2	0	1	121	A1
2	0	1	122	A1
2	0	1	123	A1
2	0	1	124	A1
2	0	1	125	A1
2	0	1	126	A1
2	0	1	127	A1
2	0	1	128	A1
2	0	1	129	A1
2	0	1	130	A1
2	0	1	131	A1
2	0	1	132	A1
2	0	1	133	A1
2	0	1	134	A1
2	0	1	135	A1
2	0	1	136	A1
2	0	1	137	A1
2	0	1	138	A1
2	0	1	139	A1
2	0	1	140	A1
2	0	1	141	A1
2	0	1	142	A1
2	0	1	143	A1
2	0	1	144	A1
2	0	1	145	A1
2	0	1	146	A1
2	0	1	147	A1
2	0	1	148	A1
2	0	1	149	A1
2	0	1	150	A1
2	0	1	151	A1
2	0	1	152	A4
2	0	1	153	A4
2	0	1	154	A4
2	0	1	155	A4
2	0	1	156	A4
2	0	1	157	A4
2	0	1	158	A4
2	0	1	159	A4
2	0	1	160	A4
2	0	1	161	A4
2	0	1	162	A4
2	0	1	163	A4
2	0	1	164	A4
2	0	1	165	A4
2	0	1	166	A4
2	0	1	167	A4
2	0	1	168	A4
2	0	1	169	A4
2	0	1	170	A4
2	0	1	171	A4
2	0	1	172	A4
2	0	1	173	A4
2	0	1	174	A4
2	0	1	175	A4
2	0	1	176	A4
2	0	1	177	A4
2	0	1	178	A4
2	0	1	179	A4
2	0	1	180	A4
2	0	1	181	A4
2	0	1	182	A4
2	0	1	183	A4
2	0	1	184	A4
2	0	1	185	A4
2	0	1	186	A4
2	0	1	187	A4
2	0	1	188	A4
2	0	1	189	A4
2	0	1	190	A4
2	0	1	191	A4
2	0	1	192	A4
2	0	1	193	A4
2	0	1	194	A4
2	0	1	195	A4
2	0	1	196	A4
2	0	1	197	A4
2	0	1	198	A4
2	0	1	199	A4
2	0	1	200	A4
2	0	1	201	A4
2	0	1	202	A4
2	0	1	203	A4
2	0	1	204	A4
2	0	1	205	A4
2	0	1	206	A4
2	0	1	207	A4
2	0	1	208	A4
2	0	1	209	A4
2	0	1	210	A4
2	0	1	211	A4
2	0	1	212	A4
2	0	1	213	A4
2	0	1	214	A4
2	0	1	215	A4
2	0	1	216	A4
2	0	1	217	A4
2	0	1	218	A4
2	0	1	219	A4
2	0	1	220	A4
2	0	1	221	A4
2	0	1	222	A4
2	0	1	223	A4
2	0	1	224	A4
2	0	1	225	A4
2	0	1	226	A4
2	0	1	227	A4
2	0	1	228	A4
2	0	1	229	A4
2	0	1	230	A4
2	0	1	231	A4
2	0	1	232	A4
2	0	1	233	A4
2	0	1	234	A4
2	0	1	235	A4
2	0	1	236	A4
2	0	1	237	A4
2	0	1	238	A4
2	0	1	239	A4
2	0	1	240	A4
2	0	1	241	A4
2	0	1	242	A4
2	0	1	243	A4
2	0	1	244	A4
2	0	1	245	A4
2	0	1	246	A4
2	0	1	247	A4
2	0	1	248	A4
2	0	1	249	A4
2	0	1	250	A4
3	0	3	1	A3
3	0	3	2	A3
3	0	3	3	A3
3	0	3	4	A3
3	0	3	5	A3
3	0	3	6	A3
3	0	3	7	A3
3	0	3	8	A3
3	0	3	9	A3
3	0	3	10	A3
3	0	3	11	A3
3	0	3	12	A3
3	0	3	13	A3
3	0	3	14	A3
3	0	3	15	A3
3	0	3	16	A3
3	0	3	17	A3
3	0	3	18	A4
3	0	3	19	A4
3	0	3	20	A4
3	0	3	21	A4
3	0	3	22	A4
3	0	3	23	A4
3	0	3	24	A4
3	0	3	25	A4
3	0	3	26	A4
3	0	3	27	A4
3	0	3	28	A4
3	0	3	29	A4
3	0	3	30	A1
3	0	3	31	A1
3	0	3	32	A1
3	0	3	33	A1
3	0	3	34	A1
3	0	3	35	A1
3	0	3	36	A1
3	0	3	37	A1
3	0	3	38	A1
3	0	3	39	A1
3	0	3	40	A1
3	0	3	41	A1
3	0	3	42	A1
3	0	3	43	A1
3	0	3	44	A1
3	0	3	45	A1
3	0	3	46	A1
3	0	3	47	A1
3	0	3	48	A1
3	0	3	49	A1
3	0	3	50	A1
3	0	3	51	A1
3	0	3	52	A3
3	0	3	53	A3
3	0	3	54	A3
3	0	3	55	A3
3	0	3	56	A3
3	0	3	57	A3
3	0	3	58	A2
3	0	3	59	A2
3	0	3	60	A2
3	0	3	61	A2
3	0	3	62	A2
3	0	3	63	A2
3	0	3	64	A2
3	0	3	65	A2
3	0	3	66	A2
3	0	3	67	A2
3	0	3	68	A2
3	0	3	69	A2
3	0	3	70	A2
3	0	3	71	A4
3	0	3	72	A4
3	0	3	73	A4
3	0	3	74	A4
3	0	3	75	A4
3	0	3	76	A4
3	0	3	77	A4
3	0	3	78	A4
3	0	3	79	A4
3	0	3	80	A4
3	0	3	81	A4
3	0	3	82	A4
3	0	3	83	A4
3	0	3	84	A4
3	0	3	85	A4
3	0	3	86	A4
3	0	3	87	A4
3	0	3	88	A4
3	0	3	89	A4
3	0	3	90	A4
3	0	3	91	A4
3	0	3	92	A4
3	0	3	93	A4
3	0	3	94	A1
3	0	3	95	A1
3	0	3	96	A1
3	0	3	97	A1
3	0	3	98	A1
3	0	3	99	A1
3	0	3	100	A1
3	0	3	101	A1
3	0	3	102	A1
3	0	3	103	A1
3	0	3	104	A1
3	0	3	105	A1
3	0	3	106	A1
3	0	3	107	A1
3	0	3	108	A1
3	0	3	109	A1
3	0	3	110	A1
3	0	3	111	A1
3	0	3	112	A1
3	0	3	113	A1
3	0	3	114	A1
3	0	3	115	A4
3	0	3	116	A4
3	0	3	117	A4
3	0	3	118	A4
3	0	3	119	A4
3	0	3	120	A4
3	0	3	121	A4
3	0	3	122	A4
3	0	3	123	A4
3	0	3	124	A4
3	0	3	125	A4
3	0	3	126	A4
3	0	3	127	A4
3	0	3	128	A4
3	0	3	129	A4
3	0	3	130	A4
3	0	3	131	A3
3	0	3	132	A3
3	0	3	133	A3
3	0	3	134	A3
3	0	3	135	A3
3	0	3	136	A3
3	0	3	137	A3
3	0	3	138	A3
3	0	3	139	A3
3	0	3	140	A3
3	0	3	141	A3
3	0	3	142	A3
3	0	3	143	A3
3	0	3	144	A3
3	0	3	145	A2
3	0	3	146	A2
3	0	3	147	A2
3	0	3	148	A2
3	0	3	149	A2
3	0	3	150	A2
3	0	3	151	A1
3	0	3	152	A1
3	0	3	153	A4
3	0	3	154	A4
3	0	3	155	A4
3	0	3	156	A4
3	0	3	157	A4
3	0	3	158	A4
3	0	3	159	A4
3	0	3	160	A4
3	0	3	161	A4
3	0	3	162	A4
3	0	3	163	A4
3	0	3	164	A4
3	0	3	165	A4
3	0	3	166	A4
3	0	3	167	A4
3	0	3	168	A4
3	0	3	169	A4
3	0	3	170	A4
3	0	3	171	A4
3	0	3	172	A4
3	0	3	173	A4
3	0	3	174	A4
3	0	3	175	A4
3	0	3	176	A4
3	0	3	177	A4
3	0	3	178	A4
3	0	3	179	A4
3	0	3	180	A4
3	0	3	181	A4
3	0	3	182	A4
3	0	3	183	A4
3	0	3	184	A4
3	0	3	185	A4
3	0	3	186	A4
3	0	3	187	A4
3	0	3	188	A4
3	0	3	189	A4
3	0	3	190	A4
3	0	3	191	A4
3	0	3	192	A4
3	0	3	193	A4
3	0	3	194	A4
3	0	3	195	A4
3	0	3	196	A4
3	0	3	197	A4
3	0	3	198	A3
3	0	3	199	A3
3	0	3	200	A3
3	0	3	201	A3
3	0	3	202	A3
3	0	3	203	A3
3	0	3	204	A3
3	0	3	205	A3
3	0	3	206	A3
3	0	3	207	A3
3	0	3	208	A3
3	0	3	209	A3
3	0	3	210	A3
3	0	3	211	A3
3	0	3	212	A3
3	0	3	213	A3
3	0	3	214	A3
3	0	3	215	A3
3	0	3	216	A3
3	0	3	217	A3
3	0	3	218	A3
3	0	3	219	A3
3	0	3	220	A3
3	0	3	221	A3
3	0	3	222	A3
3	0	3	223	A3
3	0	3	224	A3
3	0	3	225	A3
3	0	3	226	A3
3	0	3	227	A3
3	0	3	228	A3
3	0	3	229	A3
3	0	3	230	A3
3	0	3	231	A3
3	0	3	232	A3
3	0	3	233	A3
3	0	3	234	A3
3	0	3	235	A3
3	0	3	236	A3
3	0	3	237	A3
3	0	3	238	A3
3	0	3	239	A3
3	0	3	240	A3
3	0	3	241	A3
3	0	3	242	A3
3	0	3	243	A3
3	0	3	244	A3
3	0	3	245	A4
3	0	3	246	A4
3	0	3	247	A4
3	0	3	248	A4
3	0	3	249	A4
3	0	3	250	A4
4	0	2	1	A1
4	0	2	2	A1
4	0	2	3	A1
4	0	2	4	A1
4	0	2	5	A1
4	0	2	6	A1
4	0	2	7	A1
4	0	2	8	A1
4	0	2	9	A1
4	0	2	10	A1
4	0	2	11	A1
4	0	2	12	A1
4	0	2	13	A1
4	0	2	14	A1
4	0	2	15	A1
4	0	2	16	A1
4	0	2	17	A1
4	0	2	18	A1
4	0	2	19	A1
4	0	2	20	A1
4	0	2	21	A1
4	0	2	22	A1
4	0	2	23	A4
4	0	2	24	A4
4	0	2	25	A4
4	0	2	26	A4
4	0	2	27	A4
4	0	2	28	A4
4	0	2	29	A4
4	0	2	30	A4
4	0	2	31	A4
4	0	2	32	A4
4	0	2	33	A4
4	0	2	34	A4
4	0	2	35	A4
4	0	2	36	A4
4	0	2	37	A4
4	0	2	38	A4
4	0	2	39	A4
4	0	2	40	A4
4	0	2	41	A4
4	0	2	42	A4
4	0	2	43	A4
4	0	2	44	A4
4	0	2	45	A4
4	0	2	46	A4
4	0	2	47	A4
4	0	2	48	A4
4	0	2	49	A4
4	0	2	50	A4
4	0	2	51	A4
4	0	2	52	A4
4	0	2	53	A4
4	0	2	54	A4
4	0	2	55	A4
4	0	2	56	A4
4	0	2	57	A4
4	0	2	58	A4
4	0	2	59	A3
4	0	2	60	A3
4	0	2	61	A3
4	0	2	62	A3
4	0	2	63	A3
4	0	2	64	A3
4	0	2	65	A3
4	0	2	66	A3
4	0	2	67	A3
4	0	2	68	A3
4	0	2	69	A3
4	0	2	70	A3
4	0	2	71	A3
4	0	2	72	A3
4	0	2	73	A3
4	0	2	74	A3
4	0	2	75	A3
4	0	2	76	A3
4	0	2	77	A3
4	0	2	78	A3
4	0	2	79	A3
4	0	2	80	A3
4	0	2	81	A3
4	0	2	82	A3
4	0	2	83	A3
4	0	2	84	A3
4	0	2	85	A3
4	0	2	86	A3
4	0	2	87	A3
4	0	2	88	A3
4	0	2	89	A3
4	0	2	90	A3
4	0	2	91	A3
4	0	2	92	A3
4	0	2	93	A3
4	0	2	94	A3
4	0	2	95	A3
4	0	2	96	A1
4	0	2	97	A1
4	0	2	98	A1
4	0	2	99	A1
4	0	2	100	A1
4	0	2	101	A1
4	0	2	102	A1
4	0	2	103	A1
4	0	2	104	A1
4	0	2	105	A1
4	0	2	106	A1
4	0	2	107	A1
4	0	2	108	A1
4	0	2	109	A1
4	0	2	110	A1
4	0	2	111	A1
4	0	2	112	A1
4	0	2	113	A1
4	0	2	114	A1
4	0	2	115	A1
4	0	2	116	A1
4	0	2	117	A1
4	0	2	118	A1
4	0	2	119	A1
4	0	2	120	A1
4	0	2	121	A1
4	0	2	122	A1
4	0	2	123	A1
4	0	2	124	A1
4	0	2	125	A1
4	0	2	126	A1
4	0	2	127	A1
4	0	2	128	A1
4	0	2	129	A1
4	0	2	130	A1
4	0	2	131	A1
4	0	2	132	A1
4	0	2	133	A1
4	0	2	134	A1
4	0	2	135	A1
4	0	2	136	A1
4	0	2	137	A1
4	0	2	138	A1
4	0	2	139	A1
4	0	2	140	A1
4	0	2	141	A1
4	0	2	142	A1
4	0	2	143	A1
4	0	2	144	A1
4	0	2	145	A1
4	0	2	146	A1
4	0	2	147	A1
4	0	2	148	A1
4	0	2	149	A1
4	0	2	150	A1
4	0	2	151	A1
4	0	2	152	A1
4	0	2	153	A1
4	0	2	154	A3
4	0	2	155	A3
4	0	2	156	A3
4	0	2	157	A3
4	0	2	158	A3
4	0	2	159	A3
4	0	2	160	A3
4	0	2	161	A3
4	0	2	162	A3
4	0	2	163	A3
4	0	2	164	A3
4	0	2	165	A3
4	0	2	166	A3
4	0	2	167	A3
4	0	2	168	A3
4	0	2	169	A3
4	0	2	170	A3
4	0	2	171	A3
4	0	2	172	A3
4	0	2	173	A3
4	0	2	174	A3
4	0	2	175	A3
4	0	2	176	A3
4	0	2	177	A3
4	0	2	178	A3
4	0	2	179	A3
4	0	2	180	A3
4	0	2	181	A3
4	0	2	182	A3
4	0	2	183	A3
4	0	2	184	A3
4	0	2	185	A3
4	0	2	186	A3
4	0	2	187	A3
4	0	2	188	A3
4	0	2	189	A3
4	0	2	190	A3
4	0	2	191	A3
4	0	2	192	A3
4	0	2	193	A3
4	0	2	194	A3
4	0	2	195	A3
4	0	2	196	A3
4	0	2	197	A2
4	0	2	198	A2
4	0	2	199	A2
4	0	2	200	A2
4	0	2	201	A4
4	0	2	202	A4
4	0	2	203	A4
4	0	2	204	A4
4	0	2	205	A1
4	0	2	206	A1
4	0	2	207	A1
4	0	2	208	A1
4	0	2	209	A1
4	0	2	210	A1
4	0	2	211	A1
4	0	2	212	A1
4	0	2	213	A1
4	0	2	214	A1
4	0	2	215	A1
4	0	2	216	A1
4	0	2	217	A1
4	0	2	218	A1
4	0	2	219	A1
4	0	2	220	A1
4	0	2	221	A1
4	0	2	222	A1
4	0	2	223	A1
4	0	2	224	A1
4	0	2	225	A1
4	0	2	226	A1
4	0	2	227	A1
4	0	2	228	A1
4	0	2	229	A1
4	0	2	230	A1
4	0	2	231	A1
4	0	2	232	A1
4	0	2	233	A1
4	0	2	234	A1
4	0	2	235	A1
4	0	2	236	A1
4	0	2	237	A1
4	0	2	238	A1
4	0	2	239	A1
4	0	2	240	A1
4	0	2	241	A1
4	0	2	242	A1
4	0	2	243	A1
4	0	2	244	A1
4	0	2	245	A1
4	0	2	246	A1
4	0	2	247	A1
4	0	2	248	A1
4	0	2	249	A1
4	0	2	250	A1
5	0	2	1	A1
5	0	2	2	A1
5	0	2	3	A1
5	0	2	4	A1
5	0	2	5	A1
5	0	2	6	A1
5	0	2	7	A1
5	0	2	8	A1
5	0	2	9	A1
5	0	2	10	A1
5	0	2	11	A1
5	0	2	12	A1
5	0	2	13	A1
5	0	2	14	A1
5	0	2	15	A1
5	0	2	16	A1
5	0	2	17	A1
5	0	2	18	A1
5	0	2	19	A1
5	0	2	20	A1
5	0	2	21	A1
5	0	2	22	A1
5	0	2	23	A1
5	0	2	24	A1
5	0	2	25	A1
5	0	2	26	A3
5	0	2	27	A3
5	0	2	28	A3
5	0	2	29	A3
5	0	2	30	A3
5	0	2	31	A3
5	0	2	32	A3
5	0	2	33	A3
5	0	2	34	A3
5	0	2	35	A3
5	0	2	36	A3
5	0	2	37	A3
5	0	2	38	A3
5	0	2	39	A3
5	0	2	40	A3
5	0	2	41	A3
5	0	2	42	A3
5	0	2	43	A3
5	0	2	44	A3
5	0	2	45	A3
5	0	2	46	A3
5	0	2	47	A3
5	0	2	48	A4
5	0	2	49	A4
5	0	2	50	A4
5	0	2	51	A4
5	0	2	52	A4
5	0	2	53	A4
5	0	2	54	A4
5	0	2	55	A4
5	0	2	56	A4
5	0	2	57	A4
5	0	2	58	A4
5	0	2	59	A4
5	0	2	60	A4
5	0	2	61	A4
5	0	2	62	A4
5	0	2	63	A4
5	0	2	64	A4
5	0	2	65	A4
5	0	2	66	A4
5	0	2	67	A4
5	0	2	68	A4
5	0	2	69	A4
5	0	2	70	A4
5	0	2	71	A4
5	0	2	72	A4
5	0	2	73	A4
5	0	2	74	A4
5	0	2	75	A4
5	0	2	76	A4
5	0	2	77	A4
5	0	2	78	A4
5	0	2	79	A4
5	0	2	80	A4
5	0	2	81	A4
5	0	2	82	A4
5	0	2	83	A4
5	0	2	84	A4
5	0	2	85	A4
5	0	2	86	A4
5	0	2	87	A4
5	0	2	88	A1
5	0	2	89	A1
5	0	2	90	A1
5	0	2	91	A1
5	0	2	92	A1
5	0	2	93	A1
5	0	2	94	A1
5	0	2	95	A1
5	0	2	96	A1
5	0	2	97	A1
5	0	2	98	A1
5	0	2	99	A1
5	0	2	100	A1
5	0	2	101	A1
5	0	2	102	A1
5	0	2	103	A1
5	0	2	104	A1
5	0	2	105	A1
5	0	2	106	A1
5	0	2	107	A1
5	0	2	108	A1
5	0	2	109	A1
5	0	2	110	A1
5	0	2	111	A1
5	0	2	112	A1
5	0	2	113	A1
5	0	2	114	A1
5	0	2	115	A1
5	0	2	116	A1
5	0	2	117	A1
5	0	2	118	A1
5	0	2	119	A1
5	0	2	120	A1
5	0	2	121	A1
5	0	2	122	A1
5	0	2	123	A1
5	0	2	124	A1
5	0	2	125	A1
5	0	2	126	A1
5	0	2	127	A1
5	0	2	128	A1
5	0	2	129	A1
5	0	2	130	A1
5	0	2	131	A1
5	0	2	132	A1
5	0	2	133	A1
5	0	2	134	A1
5	0	2	135	A1
5	0	2	136	A1
5	0	2	137	A1
5	0	2	138	A1
5	0	2	139	A1
5	0	2	140	A1
5	0	2	141	A1
5	0	2	142	A1
5	0	2	143	A1
5	0	2	144	A1
5	0	2	145	A1
5	0	2	146	A1
5	0	2	147	A1
5	0	2	148	A1
5	0	2	149	A1
5	0	2	150	A1
5	0	2	151	A1
5	0	2	152	A1
5	0	2	153	A1
5	0	2	154	A1
5	0	2	155	A1
5	0	2	156	A1
5	0	2	157	A1
5	0	2	158	A1
5	0	2	159	A1
5	0	2	160	A1
5	0	2	161	A1
5	0	2	162	A1
5	0	2	163	A1
5	0	2	164	A1
5	0	2	165	A1
5	0	2	166	A1
5	0	2	167	A1
5	0	2	168	A1
5	0	2	169	A1
5	0	2	170	A1
5	0	2	171	A1
5	0	2	172	A1
5	0	2	173	A1
5	0	2	174	A1
5	0	2	175	A1
5	0	2	176	A1
5	0	2	177	A1
5	0	2	178	A1
5	0	2	179	A1
5	0	2	180	A1
5	0	2	181	A1
5	0	2	182	A1
5	0	2	183	A1
5	0	2	184	A2
5	0	2	185	A2
5	0	2	186	A2
5	0	2	187	A2
5	0	2	188	A2
5	0	2	189	A2
5	0	2	190	A2
5	0	2	191	A2
5	0	2	192	A2
5	0	2	193	A2
5	0	2	194	A2
5	0	2	195	A2
5	0	2	196	A2
5	0	2	197	A2
5	0	2	198	A2
5	0	2	199	A2
5	0	2	200	A3
5	0	2	201	A3
5	0	2	202	A3
5	0	2	203	A3
5	0	2	204	A3
5	0	2	205	A3
5	0	2	206	A3
5	0	2	207	A3
5	0	2	208	A3
5	0	2	209	A3
5	0	2	210	A3
5	0	2	211	A3
5	0	2	212	A3
5	0	2	213	A3
5	0	2	214	A3
5	0	2	215	A3
5	0	2	216	A3
5	0	2	217	A3
5	0	2	218	A3
5	0	2	219	A3
5	0	2	220	A3
5	0	2	221	A3
5	0	2	222	A3
5	0	2	223	A3
5	0	2	224	A3
5	0	2	225	A3
5	0	2	226	A3
5	0	2	227	A3
5	0	2	228	A3
5	0	2	229	A3
5	0	2	230	A3
5	0	2	231	A3
5	0	2	232	A3
5	0	2	233	A3
5	0	2	234	A3
5	0	2	235	A3
5	0	2	236	A3
5	0	2	237	A3
5	0	2	238	A3
5	0	2	239	A3
5	0	2	240	A3
5	0	2	241	A3
5	0	2	242	A3
5	0	2	243	A3
5	0	2	244	A3
5	0	2	245	A3
5	0	2	246	A3
5	0	2	247	A3
5	0	2	248	A3
5	0	2	249	A3
5	0	2	250	A3
6	0	3	1	A2
6	0	3	2	A2
6	0	3	3	A2
6	0	3	4	A2
6	0	3	5	A2
6	0	3	6	A2
6	0	3	7	A2
6	0	3	8	A2
6	0	3	9	A2
6	0	3	10	A2
6	0	3	11	A2
6	0	3	12	A2
6	0	3	13	A2
6	0	3	14	A2
6	0	3	15	A2
6	0	3	16	A2
6	0	3	17	A2
6	0	3	18	A2
6	0	3	19	A2
6	0	3	20	A2
6	0	3	21	A2
6	0	3	22	A2
6	0	3	23	A2
6	0	3	24	A2
6	0	3	25	A2
6	0	3	26	A2
6	0	3	27	A2
6	0	3	28	A2
6	0	3	29	A2
6	0	3	30	A2
6	0	3	31	A2
6	0	3	32	A2
6	0	3	33	A2
6	0	3	34	A2
6	0	3	35	A2
6	0	3	36	A1
6	0	3	37	A1
6	0	3	38	A1
6	0	3	39	A1
6	0	3	40	A1
6	0	3	41	A1
6	0	3	42	A1
6	0	3	43	A1
6	0	3	44	A1
6	0	3	45	A1
6	0	3	46	A1
6	0	3	47	A1
6	0	3	48	A1
6	0	3	49	A1
6	0	3	50	A1
6	0	3	51	A1
6	0	3	52	A1
6	0	3	53	A1
6	0	3	54	A1
6	0	3	55	A1
6	0	3	56	A1
6	0	3	57	A3
6	0	3	58	A3
6	0	3	59	A3
6	0	3	60	A3
6	0	3	61	A3
6	0	3	62	A3
6	0	3	63	A3
6	0	3	64	A3
6	0	3	65	A3
6	0	3	66	A3
6	0	3	67	A3
6	0	3	68	A3
6	0	3	69	A3
6	0	3	70	A3
6	0	3	71	A3
6	0	3	72	A3
6	0	3	73	A3
6	0	3	74	A3
6	0	3	75	A3
6	0	3	76	A3
6	0	3	77	A3
6	0	3	78	A3
6	0	3	79	A3
6	0	3	80	A3
6	0	3	81	A3
6	0	3	82	A3
6	0	3	83	A3
6	0	3	84	A3
6	0	3	85	A3
6	0	3	86	A3
6	0	3	87	A3
6	0	3	88	A3
6	0	3	89	A3
6	0	3	90	A3
6	0	3	91	A3
6	0	3	92	A3
6	0	3	93	A3
6	0	3	94	A3
6	0	3	95	A3
6	0	3	96	A3
6	0	3	97	A3
6	0	3	98	A3
6	0	3	99	A3
6	0	3	100	A3
6	0	3	101	A3
6	0	3	102	A3
6	0	3	103	A3
6	0	3	104	A3
6	0	3	105	A3
6	0	3	106	A3
6	0	3	107	A3
6	0	3	108	A3
6	0	3	109	A3
6	0	3	110	A3
6	0	3	111	A3
6	0	3	112	A3
6	0	3	113	A3
6	0	3	114	A3
6	0	3	115	A3
6	0	3	116	A3
6	0	3	117	A3
6	0	3	118	A3
6	0	3	119	A3
6	0	3	120	A3
6	0	3	121	A3
6	0	3	122	A3
6	0	3	123	A3
6	0	3	124	A3
6	0	3	125	A3
6	0	3	126	A3
6	0	3	127	A3
6	0	3	128	A3
6	0	3	129	A3
6	0	3	130	A3
6	0	3	131	A3
6	0	3	132	A3
6	0	3	133	A3
6	0	3	134	A3
6	0	3	135	A3
6	0	3	136	A3
6	0	3	137	A3
6	0	3	138	A3
6	0	3	139	A3
6	0	3	140	A3
6	0	3	141	A3
6	0	3	142	A3
6	0	3	143	A3
6	0	3	144	A3
6	0	3	145	A3
6	0	3	146	A3
6	0	3	147	A3
6	0	3	148	A3
6	0	3	149	A3
6	0	3	150	A3
6	0	3	151	A3
6	0	3	152	A3
6	0	3	153	A3
6	0	3	154	A3
6	0	3	155	A3
6	0	3	156	A3
6	0	3	157	A3
6	0	3	158	A3
6	0	3	159	A3
6	0	3	160	A3
6	0	3	161	A3
6	0	3	162	A3
6	0	3	163	A3
6	0	3	164	A3
6	0	3	165	A3
6	0	3	166	A3
6	0	3	167	A3
6	0	3	168	A3
6	0	3	169	A3
6	0	3	170	A3
6	0	3	171	A3
6	0	3	172	A3
6	0	3	173	A4
6	0	3	174	A4
6	0	3	175	A4
6	0	3	176	A4
6	0	3	177	A4
6	0	3	178	A4
6	0	3	179	A4
6	0	3	180	A4
6	0	3	181	A4
6	0	3	182	A4
6	0	3	183	A4
6	0	3	184	A4
6	0	3	185	A4
6	0	3	186	A4
6	0	3	187	A4
6	0	3	188	A4
6	0	3	189	A4
6	0	3	190	A4
6	0	3	191	A4
6	0	3	192	A4
6	0	3	193	A4
6	0	3	194	A4
6	0	3	195	A4
6	0	3	196	A4
6	0	3	197	A4
6	0	3	198	A4
6	0	3	199	A4
6	0	3	200	A4
6	0	3	201	A4
6	0	3	202	A4
6	0	3	203	A4
6	0	3	204	A4
6	0	3	205	A4
6	0	3	206	A4
6	0	3	207	A4
6	0	3	208	A4
6	0	3	209	A4
6	0	3	210	A4
6	0	3	211	A4
6	0	3	212	A4
6	0	3	213	A4
6	0	3	214	A4
6	0	3	215	A4
6	0	3	216	A4
6	0	3	217	A4
6	0	3	218	A4
6	0	3	219	A4
6	0	3	220	A4
6	0	3	221	A4
6	0	3	222	A4
6	0	3	223	A4
6	0	3	224	A4
6	0	3	225	A4
6	0	3	226	A4
6	0	3	227	A4
6	0	3	228	A4
6	0	3	229	A4
6	0	3	230	A4
6	0	3	231	A4
6	0	3	232	A4
6	0	3	233	A4
6	0	3	234	A4
6	0	3	235	A4
6	0	3	236	A4
6	0	3	237	A4
6	0	3	238	A4
6	0	3	239	A4
6	0	3	240	A4
6	0	3	241	A4
6	0	3	242	A4
6	0	3	243	A4
6	0	3	244	A4
6	0	3	245	A4
6	0	3	246	A4
6	0	3	247	A4
6	0	3	248	A4
6	0	3	249	A4
6	0	3	250	A4
7	0	1	1	A3
7	0	1	2	A3
7	0	1	3	A3
7	0	1	4	A3
7	0	1	5	A3
7	0	1	6	A3
7	0	1	7	A3
7	0	1	8	A3
7	0	1	9	A3
7	0	1	10	A3
7	0	1	11	A3
7	0	1	12	A3
7	0	1	13	A3
7	0	1	14	A3
7	0	1	15	A3
7	0	1	16	A3
7	0	1	17	A3
7	0	1	18	A3
7	0	1	19	A3
7	0	1	20	A3
7	0	1	21	A3
7	0	1	22	A3
7	0	1	23	A3
7	0	1	24	A3
7	0	1	25	A3
7	0	1	26	A3
7	0	1	27	A3
7	0	1	28	A3
7	0	1	29	A3
7	0	1	30	A3
7	0	1	31	A3
7	0	1	32	A3
7	0	1	33	A3
7	0	1	34	A3
7	0	1	35	A3
7	0	1	36	A3
7	0	1	37	A3
7	0	1	38	A3
7	0	1	39	A3
7	0	1	40	A3
7	0	1	41	A3
7	0	1	42	A3
7	0	1	43	A3
7	0	1	44	A3
7	0	1	45	A3
7	0	1	46	A3
7	0	1	47	A3
7	0	1	48	A3
7	0	1	49	A3
7	0	1	50	A3
7	0	1	51	A3
7	0	1	52	A3
7	0	1	53	A3
7	0	1	54	A3
7	0	1	55	A3
7	0	1	56	A3
7	0	1	57	A3
7	0	1	58	A3
7	0	1	59	A3
7	0	1	60	A3
7	0	1	61	A3
7	0	1	62	A3
7	0	1	63	A3
7	0	1	64	A3
7	0	1	65	A3
7	0	1	66	A3
7	0	1	67	A3
7	0	1	68	A3
7	0	1	69	A3
7	0	1	70	A3
7	0	1	71	A3
7	0	1	72	A1
7	0	1	73	A1
7	0	1	74	A1
7	0	1	75	A1
7	0	1	76	A1
7	0	1	77	A1
7	0	1	78	A4
7	0	1	79	A4
7	0	1	80	A4
7	0	1	81	A4
7	0	1	82	A4
7	0	1	83	A4
7	0	1	84	A4
7	0	1	85	A4
7	0	1	86	A4
7	0	1	87	A4
7	0	1	88	A4
7	0	1	89	A4
7	0	1	90	A4
7	0	1	91	A4
7	0	1	92	A4
7	0	1	93	A4
7	0	1	94	A4
7	0	1	95	A4
7	0	1	96	A4
7	0	1	97	A4
7	0	1	98	A4
7	0	1	99	A4
7	0	1	100	A4
7	0	1	101	A4
7	0	1	102	A4
7	0	1	103	A4
7	0	1	104	A4
7	0	1	105	A4
7	0	1	106	A4
7	0	1	107	A4
7	0	1	108	A4
7	0	1	109	A4
7	0	1	110	A4
7	0	1	111	A4
7	0	1	112	A4
7	0	1	113	A4
7	0	1	114	A4
7	0	1	115	A4
7	0	1	116	A4
7	0	1	117	A4
7	0	1	118	A4
7	0	1	119	A4
7	0	1	120	A4
7	0	1	121	A4
7	0	1	122	A4
7	0	1	123	A4
7	0	1	124	A4
7	0	1	125	A4
7	0	1	126	A4
7	0	1	127	A1
7	0	1	128	A1
7	0	1	129	A1
7	0	1	130	A1
7	0	1	131	A1
7	0	1	132	A1
7	0	1	133	A1
7	0	1	134	A1
7	0	1	135	A1
7	0	1	136	A1
7	0	1	137	A1
7	0	1	138	A1
7	0	1	139	A1
7	0	1	140	A1
7	0	1	141	A1
7	0	1	142	A1
7	0	1	143	A1
7	0	1	144	A1
7	0	1	145	A1
7	0	1	146	A1
7	0	1	147	A1
7	0	1	148	A1
7	0	1	149	A1
7	0	1	150	A1
7	0	1	151	A1
7	0	1	152	A1
7	0	1	153	A1
7	0	1	154	A1
7	0	1	155	A1
7	0	1	156	A1
7	0	1	157	A1
7	0	1	158	A1
7	0	1	159	A1
7	0	1	160	A1
7	0	1	161	A1
7	0	1	162	A1
7	0	1	163	A1
7	0	1	164	A1
7	0	1	165	A1
7	0	1	166	A1
7	0	1	167	A1
7	0	1	168	A1
7	0	1	169	A1
7	0	1	170	A1
7	0	1	171	A1
7	0	1	172	A3
7	0	1	173	A3
7	0	1	174	A3
7	0	1	175	A3
7	0	1	176	A3
7	0	1	177	A3
7	0	1	178	A3
7	0	1	179	A3
7	0	1	180	A3
7	0	1	181	A3
7	0	1	182	A3
7	0	1	183	A3
7	0	1	184	A3
7	0	1	185	A3
7	0	1	186	A3
7	0	1	187	A3
7	0	1	188	A3
7	0	1	189	A3
7	0	1	190	A3
7	0	1	191	A3
7	0	1	192	A3
7	0	1	193	A3
7	0	1	194	A3
7	0	1	195	A3
7	0	1	196	A3
7	0	1	197	A3
7	0	1	198	A3
7	0	1	199	A3
7	0	1	200	A3
7	0	1	201	A3
7	0	1	202	A3
7	0	1	203	A3
7	0	1	204	A3
7	0	1	205	A3
7	0	1	206	A3
7	0	1	207	A3
7	0	1	208	A3
7	0	1	209	A3
7	0	1	210	A3
7	0	1	211	A3
7	0	1	212	A3
7	0	1	213	A3
7	0	1	214	A3
7	0	1	215	A3
7	0	1	216	A3
7	0	1	217	A3
7	0	1	218	A3
7	0	1	219	A3
7	0	1	220	A3
7	0	1	221	A3
[truncated: 93,529 more rows]

## Sheet: Fig. 4 (histogram data)
group	nam	sc			* The raw data for the frequency statistics can be found in sheet Fig. 4 (scatterplot data)
		bin	frequency
IG	1	(0.00, 0.10]	0.175439
IG	1	(0.10, 0.20]	0.245614
IG	1	(0.20, 0.30]	0.175439
IG	1	(0.30, 0.40]	0.122807
IG	1	(0.40, 0.50]	0.157895
IG	1	(0.50, 0.60]	0.105263
IG	1	(0.60, 0.70]	0.017544
IG	1	(0.70, 0.80]	0
IG	1	(0.80, 0.90]	0
IG	1	(0.90, 1.00]	0
EG	1	(0.00, 0.10]	0.214286
EG	1	(0.10, 0.20]	0.095238
EG	1	(0.20, 0.30]	0.119048
EG	1	(0.30, 0.40]	0.095238
EG	1	(0.40, 0.50]	0.119048
EG	1	(0.50, 0.60]	0.238095
EG	1	(0.60, 0.70]	0.095238
EG	1	(0.70, 0.80]	0.02381
EG	1	(0.80, 0.90]	0
EG	1	(0.90, 1.00]	0
IG	2	(0.00, 0.10]	0.029412
IG	2	(0.10, 0.20]	0.117647
IG	2	(0.20, 0.30]	0.161765
IG	2	(0.30, 0.40]	0.294118
IG	2	(0.40, 0.50]	0.25
IG	2	(0.50, 0.60]	0.132353
IG	2	(0.60, 0.70]	0.014706
IG	2	(0.70, 0.80]	0
IG	2	(0.80, 0.90]	0
IG	2	(0.90, 1.00]	0
EG	2	(0.00, 0.10]	0.017241
EG	2	(0.10, 0.20]	0.034483
EG	2	(0.20, 0.30]	0.051724
EG	2	(0.30, 0.40]	0.189655
EG	2	(0.40, 0.50]	0.189655
EG	2	(0.50, 0.60]	0.413793
EG	2	(0.60, 0.70]	0.103448
EG	2	(0.70, 0.80]	0
EG	2	(0.80, 0.90]	0
EG	2	(0.90, 1.00]	0
IG	3	(0.00, 0.10]	0.019231
IG	3	(0.10, 0.20]	0.038462
IG	3	(0.20, 0.30]	0.096154
IG	3	(0.30, 0.40]	0.230769
IG	3	(0.40, 0.50]	0.346154
IG	3	(0.50, 0.60]	0.192308
IG	3	(0.60, 0.70]	0.076923
IG	3	(0.70, 0.80]	0
IG	3	(0.80, 0.90]	0
IG	3	(0.90, 1.00]	0
EG	3	(0.00, 0.10]	0
EG	3	(0.10, 0.20]	0.011364
EG	3	(0.20, 0.30]	0.056818
EG	3	(0.30, 0.40]	0.227273
EG	3	(0.40, 0.50]	0.329545
EG	3	(0.50, 0.60]	0.340909
EG	3	(0.60, 0.70]	0.034091
EG	3	(0.70, 0.80]	0
EG	3	(0.80, 0.90]	0
EG	3	(0.90, 1.00]	0

## Sheet: Fig. 4 (scatterplot data)
subject_id	group	nam	dwfpc	sc		* Group histogram data in Fig. 4 (histogram data) are calculated from the individual data presented here
0	IG	3	0.966667	0.25
1	IG	3	0.788889	0.450756
2	IG	1	0.488889	0.433218
3	IG	3	0.955556	0.406033
4	IG	2	0.733333	0.323278
5	IG	2	0.711111	0.336619
6	IG	3	0.933333	0.502844
7	IG	1	0.788889	0.48996
8	IG	2	0.688889	0.518057
9	IG	2	0.777778	0.473234
10	IG	1	0.644444	0.1455
11	IG	1	0.655556	0.5076
12	IG	3	0.944444	0.54099
13	IG	2	0.766667	0.443032
14	IG	1	0.577778	0.198327
15	IG	1	0.577778	0.201841
16	IG	1	0.422222	0.225667
17	IG	3	0.7	0.476811
18	IG	2	0.677778	0.313208
19	IG	1	0.711111	0.309214
20	IG	2	0.688889	0.345309
21	IG	2	0.777778	0.0616
22	IG	3	0.9	0.184
23	IG	1	0.711111	0
24	IG	2	0.811111	0.415174
25	IG	3	0.877778	0.426522
27	IG	1	0.4	0.661933
28	IG	1	0.522222	0.0842182
29	IG	1	0.688889	0.285371
30	IG	1	0.6	0.23461
31	IG	1	0.688889	0.167333
32	IG	2	0.722222	0.197975
33	IG	2	0.8	0.349587
34	IG	1	0.755556	0.350508
35	IG	1	0.611111	0.531333
36	IG	1	0.722222	0.150714
37	IG	2	0.866667	0.507344
39	IG	2	0.733333	0.5928
41	IG	2	0.766667	0.321606
42	IG	2	0.744444	0.366521
43	IG	3	0.844444	0.415136
45	IG	3	0.8	0.4701
46	IG	2	0.644444	0.196889
47	IG	3	0.744444	0.453272
48	IG	1	0.733333	0.404748
49	IG	2	0.844444	0.324391
50	IG	2	0.533333	0.319942
51	IG	1	0.688889	0.135077
52	IG	1	0.577778	0.241653
53	IG	1	0.666667	0.537214
54	IG	1	0.722222	0.117364
55	IG	2	0.644444	0.56041
56	IG	2	0.844444	0.290379
57	IG	3	0.722222	0.604333
58	IG	2	0.744444	0.492623
59	IG	2	0.6	0.342
60	IG	3	0.822222	0.0684444
61	IG	2	0.677778	0.4514
62	IG	3	0.955556	0.370337
63	IG	1	0.588889	0.41746
64	IG	2	0.755556	0.359135
65	IG	3	0.866667	0.5556
66	IG	2	0.877778	0.455646
67	IG	3	0.777778	0.271868
68	IG	3	0.922222	0.58223
69	IG	2	0.666667	0.318558
70	IG	2	0.666667	0.0918333
72	IG	2	0.733333	0.403
73	IG	2	0.7	0.1281
74	IG	3	0.822222	0.189867
75	IG	3	0.844444	0.578947
77	IG	2	0.677778	0.507333
78	IG	3	0.933333	0.532261
79	IG	3	0.733333	0.281635
80	IG	3	0.811111	0.308715
81	IG	3	0.8	0.439242
82	IG	1	0.644444	0.0375
83	IG	2	0.777778	0.401067
84	IG	1	0.788889	0.157695
85	IG	3	0.933333	0.660449
86	IG	1	0.577778	0.371667
87	IG	1	0.633333	0.348
88	IG	1	0.488889	0.494259
89	IG	2	0.733333	0.4969
90	IG	2	0.733333	0.200627
91	IG	1	0.722222	0.311097
92	IG	2	0.6	0.184335
93	IG	1	0.611111	0.295927
94	IG	2	0.722222	0.477085
95	IG	1	0.688889	0.5724
96	IG	1	0.7	0.086
97	IG	1	0.711111	0.183695
99	IG	2	0.833333	0.499878
100	IG	3	0.944444	0.397506
101	IG	2	0.688889	0.556444
102	IG	2	0.577778	0.441814
103	IG	2	0.644444	0.318711
104	IG	3	0.688889	0.566524
105	IG	1	0.644444	0.0825
106	IG	2	0.855556	0.3022
107	IG	3	0.9	0.609333
108	IG	1	0.5	0.421656
109	IG	1	0.644444	0.216537
110	IG	2	0.766667	0.214545
112	IG	2	0.744444	0.473232
113	IG	3	0.744444	0.489154
114	IG	1	0.644444	0.414808
115	IG	3	0.888889	0.448778
116	IG	3	0.677778	0.340256
117	IG	2	0.822222	0.276643
118	IG	2	0.6	0.224746
121	IG	1	0.688889	0.106
123	IG	3	0.811111	0.358902
124	IG	2	0.677778	0.216389
125	IG	2	0.866667	0.157111
126	IG	1	0.755556	0.247156
127	IG	2	0.877778	0.2232
128	IG	3	0.866667	0.301406
129	IG	2	0.6	0.530635
130	IG	3	0.833333	0.275615
131	IG	1	0.566667	0.2788
132	IG	2	0.733333	0.18383
133	IG	3	0.933333	0.489491
134	IG	2	0.8	0.319333
136	IG	1	0.622222	0.0381818
137	IG	2	0.677778	0.537558
138	IG	1	0.688889	0.0106667
140	IG	2	0.755556	0.323333
141	IG	2	0.777778	0.253344
142	IG	3	0.811111	0.332571
143	IG	2	0.833333	0.220897
144	IG	1	0.677778	0.0704
145	IG	2	0.588889	0.256513
146	IG	3	0.977778	0.479529
147	IG	1	0.811111	0.466409
148	IG	2	0.744444	0.395524
150	IG	1	0.611111	0
153	IG	3	0.844444	0.56313
154	IG	3	0.866667	0.368833
155	IG	3	0.877778	0.455221
156	IG	3	0.822222	0.493262
157	IG	2	0.755556	0.472178
158	IG	3	0.833333	0.528833
159	IG	1	0.544444	0.512
160	IG	3	0.911111	0.403205
161	IG	3	0.877778	0.33299
162	IG	2	0.655556	0.449956
163	IG	3	0.622222	0.606098
164	IG	2	0.677778	0.326311
169	IG	3	0.8	0.4164
170	IG	3	0.711111	0.318622
171	IG	2	0.8	0.305778
172	IG	2	0.7	0.652309
173	IG	2	0.777778	0.313419
175	IG	3	0.622222	0.248525
176	IG	1	0.7	0.07
178	IG	2	0.611111	0.415629
179	IG	3	0.9	0.499667
180	IG	3	0.977778	0.577261
181	IG	2	0.677778	0.161611
182	IG	1	0.677778	0.149162
183	IG	2	0.688889	0.485943
184	IG	1	0.688889	0.505218
185	IG	3	0.811111	0.446857
186	IG	2	0.788889	0.540754
187	IG	1	0.5	0.343982
188	IG	2	0.722222	0.271986
189	IG	1	0.677778	0.106667
190	IG	1	0.511111	0.485491
191	IG	3	0.877778	0.392554
192	IG	2	0.722222	0.147079
193	IG	1	0.7	0.101486
194	IG	3	0.944444	0.353111
195	IG	1	0.588889	0.298429
196	IG	1	0.522222	0.114612
197	IG	1	0.544444	0.312698
198	IG	1	0.577778	0.129917
199	EG	3	0.877778	0.325067
200	EG	3	0.733333	0.436827
201	EG	3	0.833333	0.534949
202	EG	2	0.777778	0.603599
203	EG	1	0.511111	0.553584
204	EG	2	0.711111	0.480257
205	EG	3	0.911111	0.288778
206	EG	2	0.711111	0.187843
207	EG	3	0.855556	0.229667
208	EG	2	0.677778	0.527949
209	EG	3	0.8	0.359855
210	EG	1	0.588889	0.626629
211	EG	1	0.633333	0.336095
212	EG	1	0.633333	0.553698
213	EG	3	0.722222	0.461322
214	EG	3	0.8	0.550067
216	EG	3	0.844444	0.412071
217	EG	3	0.833333	0.5343
218	EG	3	0.888889	0.550574
219	EG	2	0.788889	0.52353
220	EG	2	0.611111	0.387436
223	EG	3	0.9	0.464857
224	EG	1	0.488889	0.193564
225	EG	2	0.811111	0.514611
226	EG	1	0.722222	0.548495
227	EG	1	0.466667	0.548181
228	EG	3	0.988889	0.551267
229	EG	3	0.744444	0.434222
231	EG	1	0.577778	0.211115
232	EG	2	0.633333	0.302829
233	EG	2	0.8	0.383
234	EG	2	0.677778	0.376858
235	EG	2	0.755556	0.447716
236	EG	1	0.577778	0.61
237	EG	1	0.788889	0.507257
238	EG	2	0.922222	0.543871
239	EG	2	0.666667	0.477453
240	EG	3	0.855556	0.432015
241	EG	3	0.833333	0.489788
242	EG	3	0.822222	0.491667
243	EG	3	0.944444	0.510545
244	EG	2	0.888889	0.557622
245	EG	2	0.8	0.627667
246	EG	2	0.866667	0.279656
247	EG	2	0.811111	0.524873
248	EG	3	0.811111	0.549
249	EG	1	0.688889	0.57061
250	EG	3	0.855556	0.313708
251	EG	3	0.944444	0.380743
252	EG	3	0.922222	0.284675
253	EG	2	0.766667	0.187787
254	EG	3	0.6	0.466032
255	EG	2	0.6	0.598843
256	EG	3	0.766667	0.619924
257	EG	3	0.922222	0.458302
258	EG	2	0.8	0.563188
259	EG	1	0.511111	0.232609
261	EG	2	0.855556	0.552364
262	EG	1	0.755556	0.4724
263	EG	3	0.855556	0.568397
264	EG	3	0.655556	0.485429
265	EG	2	0.711111	0.611223
266	EG	1	0.555556	0.0341818
267	EG	3	0.966667	0.436685
268	EG	2	0.8	0.582275
269	EG	3	0.9	0.340189
270	EG	3	0.9	0.520621
272	EG	1	0.655556	0.729182
274	EG	1	0.766667	0.136333
275	EG	2	0.7	0.497455
276	EG	2	0.722222	0.591828
277	EG	3	0.722222	0.518867
278	EG	2	0.733333	0.542886
280	EG	3	0.811111	0.343701
281	EG	1	0.788889	0.478339
282	EG	2	0.755556	0.569724
283	EG	3	0.955556	0.429515
284	EG	3	0.811111	0.519636
285	EG	3	0.911111	0.346571
286	EG	3	0.788889	0.529533
287	EG	3	0.933333	0.388333
289	EG	3	0.9	0.478485
290	EG	2	0.733333	0.534479
291	EG	3	0.8	0.496071
292	EG	1	0.733333	0.39909
293	EG	2	0.677778	0.358754
294	EG	3	0.722222	0.235455
295	EG	2	0.544444	0.342252
296	EG	3	0.877778	0.54936
297	EG	2	0.755556	0.448144
298	EG	2	0.822222	0.520897
299	EG	1	0.533333	0.512581
300	EG	3	0.688889	0.575299
301	EG	1	0.766667	0.06
302	EG	3	0.855556	0.399913
303	EG	1	0.588889	0.150222
304	EG	3	0.944444	0.528545
305	EG	1	0.855556	0.507505
306	EG	2	0.611111	0.630511
307	EG	3	0.844444	0.547646
308	EG	2	0.833333	0.582325
309	EG	1	0.5	0.390228
310	EG	2	0.666667	0.481588
311	EG	3	0.822222	0.4319
312	EG	1	0.788889	0.414547
313	EG	3	0.844444	0.380489
314	EG	3	0.877778	0.311667
315	EG	3	0.722222	0.351222
316	EG	3	0.822222	0.352817
317	EG	3	0.788889	0.420411
318	EG	1	0.6	0.065
319	EG	2	0.7	0.243552
320	EG	3	0.911111	0.381289
321	EG	2	0.7	0.514333
322	EG	3	0.855556	0.628729
323	EG	1	0.766667	0.579711
324	EG	2	0.733333	0.341892
325	EG	2	0.688889	0.239111
326	EG	2	0.744444	0.424411
327	EG	3	0.644444	0.396489
328	EG	2	0.666667	0.379794
329	EG	1	0.722222	0.06
330	EG	3	0.611111	0.484935
331	EG	1	0.644444	0.609574
332	EG	2	0.711111	0.482675
333	EG	3	0.911111	0.444103
334	EG	2	0.766667	0.367313
335	EG	3	0.866667	0.506505
336	EG	2	0.8	0.39781
337	EG	3	0.833333	0.524608
338	EG	3	0.988889	0.406716
339	EG	3	0.488889	0.56174
340	EG	1	0.677778	0.0743333
341	EG	3	0.911111	0.549273
342	EG	1	0.433333	0.464594
343	EG	1	0.755556	0.114667
344	EG	3	0.9	0.388139
345	EG	1	0.766667	0.048
346	EG	1	0.655556	0.3895
347	EG	3	0.9	0.635111
348	EG	3	0.911111	0.571765
349	EG	3	0.844444	0.514341
350	EG	3	0.933333	0.584109
351	EG	1	0.7	0.0368889
352	EG	1	0.688889	0.233076
353	EG	2	0.655556	0.419636
354	EG	2	0.9	0.561147
355	EG	3	0.733333	0.165
356	EG	1	0.6	0.654851
357	EG	1	0.788889	0.539897
359	EG	3	0.944444	0.538174
360	EG	3	0.677778	0.516751
361	EG	2	0.7	0.556337
362	EG	3	0.777778	0.484324
363	EG	3	0.811111	0.493895
364	EG	3	0.888889	0.552643
365	EG	3	0.844444	0.498493
366	EG	3	0.766667	0.480837
367	EG	2	0.822222	0.537869
368	EG	2	0.744444	0.628492
369	EG	3	0.811111	0.4371
370	EG	3	0.988889	0.412115
371	EG	3	0.911111	0.366267
372	EG	3	0.8	0.277247
373	EG	3	0.833333	0.4327
374	EG	3	0.855556	0.548003
375	EG	3	0.855556	0.467967
376	EG	3	0.655556	0.555927
378	EG	2	0.6	0.519795
379	EG	3	0.844444	0.382242
380	EG	1	0.777778	0.0218182
381	EG	2	0.9	0.5178
382	EG	3	0.922222	0.395556
383	EG	2	0.855556	0.368695
384	EG	2	0.744444	0.430222
386	EG	3	0.844444	0.546691
387	EG	2	0.811111	0.015
388	EG	3	0.777778	0.393305
389	EG	3	0.711111	0.552455
390	EG	2	0.811111	0.412444
391	EG	2	0.844444	0.528708
392	EG	1	0.6	0.235667
393	EG	2	0.8	0.503055
395	EG	1	0.6	0.4699
396	EG	1	0.488889	0.289159
397	EG	1	0.544444	0.008
398	EG	2	0.677778	0.664544
399	EG	3	0.744444	0.455345

## Sheet: Fig. 4 (model data)
input_sc	Model predictions
	ci_lower_bound	predicted_mean_dwfpc	ci_upper_bound
0	0.582676	0.631043	0.67941
0.00736547	0.589359	0.635838	0.682317
0.0147309	0.595902	0.640548	0.685194
0.0220964	0.602306	0.645174	0.688042
0.0294619	0.608569	0.649715	0.69086
0.0368274	0.614691	0.654171	0.693651
0.0441928	0.620671	0.658543	0.696415
0.0515583	0.626507	0.662829	0.699152
0.0589238	0.6322	0.667032	0.701863
0.0662893	0.637748	0.671149	0.70455
0.0736547	0.64315	0.675182	0.707214
0.0810202	0.648406	0.67913	0.709855
0.0883857	0.653514	0.682994	0.712474
0.0957511	0.658473	0.686773	0.715073
0.103117	0.663283	0.690467	0.717651
0.110482	0.667943	0.694077	0.720211
0.117848	0.672452	0.697602	0.722751
0.125213	0.676811	0.701042	0.725273
0.132579	0.681018	0.704398	0.727777
0.139944	0.685074	0.707669	0.730263
0.147309	0.68898	0.710855	0.73273
0.154675	0.692736	0.713956	0.735177
0.16204	0.696345	0.716973	0.737602
0.169406	0.699807	0.719906	0.740005
0.176771	0.703125	0.722753	0.742382
0.184137	0.706302	0.725516	0.744731
0.191502	0.709341	0.728195	0.747048
0.198868	0.712246	0.730788	0.74933
0.206233	0.715021	0.733297	0.751573
0.213599	0.717671	0.735722	0.753773
0.220964	0.720198	0.738061	0.755924
0.22833	0.72261	0.740316	0.758023
0.235695	0.724909	0.742487	0.760065
0.243061	0.7271	0.744572	0.762045
0.250426	0.729188	0.746573	0.763959
0.257792	0.731177	0.74849	0.765802
0.265157	0.733071	0.750321	0.767572
0.272522	0.734874	0.752068	0.769263
0.279888	0.736588	0.753731	0.770873
0.287253	0.738218	0.755308	0.772399
0.294619	0.739766	0.756802	0.773837
0.301984	0.741234	0.75821	0.775185
0.30935	0.742625	0.759534	0.776442
0.316715	0.743941	0.760773	0.777605
0.324081	0.745182	0.761927	0.778672
0.331446	0.746351	0.762997	0.779643
0.338812	0.747447	0.763982	0.780516
0.346177	0.748473	0.764882	0.781292
0.353543	0.749427	0.765698	0.781969
0.360908	0.750311	0.766429	0.782547
0.368274	0.751123	0.767075	0.783028
0.375639	0.751863	0.767637	0.783411
0.383005	0.75253	0.768114	0.783699
0.39037	0.753122	0.768507	0.783891
0.397736	0.753637	0.768815	0.783992
0.405101	0.754073	0.769038	0.784002
0.412466	0.754427	0.769176	0.783926
0.419832	0.754694	0.76923	0.783766
0.427197	0.754871	0.769199	0.783527
0.434563	0.754953	0.769083	0.783214
0.441928	0.754934	0.768883	0.782832
0.449294	0.754808	0.768598	0.782389
0.456659	0.754567	0.768229	0.78189
0.464025	0.754205	0.767775	0.781344
0.47139	0.753713	0.767236	0.780758
0.478756	0.753084	0.766612	0.78014
0.486121	0.752309	0.765904	0.779499
0.493487	0.751381	0.765111	0.778841
0.500852	0.750294	0.764234	0.778174
0.508218	0.749041	0.763272	0.777502
0.515583	0.747618	0.762225	0.776831
0.522949	0.746024	0.761093	0.776163
0.530314	0.744255	0.759877	0.775499
0.53768	0.742313	0.758576	0.77484
0.545045	0.740197	0.757191	0.774184
0.55241	0.73791	0.755721	0.773531
0.559776	0.735454	0.754166	0.772877
0.567141	0.732832	0.752526	0.77222
0.574507	0.730047	0.750802	0.771558
0.581872	0.727101	0.748993	0.770886
0.589238	0.723997	0.7471	0.770203
0.596603	0.720739	0.745122	0.769505
0.603969	0.717328	0.743059	0.76879
0.611334	0.713768	0.740912	0.768056
0.6187	0.710059	0.73868	0.7673
0.626065	0.706204	0.736363	0.766521
0.633431	0.702205	0.733961	0.765717
0.640796	0.698064	0.731475	0.764887
0.648162	0.693781	0.728905	0.764029
0.655527	0.689357	0.726249	0.763141
0.662893	0.684795	0.723509	0.762223
0.670258	0.680094	0.720684	0.761274
0.677624	0.675257	0.717775	0.760293
0.684989	0.670282	0.714781	0.759279
0.692354	0.665172	0.711702	0.758232
0.69972	0.659927	0.708539	0.757151
0.707085	0.654547	0.705291	0.756035
0.714451	0.649032	0.701958	0.754884
0.721816	0.643384	0.698541	0.753697
0.729182	0.637603	0.695039	0.752475

## Sheet: Fig. 5 (a)
model_form	group	count	aic (summarized by Model Form x Group)
			mean	std	min	0.25	0.5	0.75	max
LP	IG	177	609.314	133.666	33.7387	598.923	661.276	687.825	696.374
PC	IG	177	514.308	216.465	6	445.96	613.185	669.693	696.361
PC + LP	IG	177	479.48	216.066	8	376.252	565.775	645.652	697.473
LP	EG	188	618.065	124.81	11.1311	605.319	671.725	690.816	696.362
PC	EG	188	544.026	183.454	6.00002	494.281	615.737	669.251	696.294
PC + LP	EG	188	503.772	184.223	8	425.22	566.624	640.926	698.05
AIC scores for each model form for all subjects
subject_id	model_form	group	aic
0	PC	IG	695.161
1	PC	IG	696.357
2	PC	IG	602.64
3	PC	IG	651.624
4	PC	IG	608.72
5	PC	IG	598.881
6	PC	IG	657.549
7	PC	IG	695.886
8	PC	IG	696.006
9	PC	IG	690.132
10	PC	IG	30.5323
11	PC	IG	665.354
12	PC	IG	416.464
13	PC	IG	690.239
14	PC	IG	345.004
15	PC	IG	89.4302
16	PC	IG	467.988
17	PC	IG	620.289
18	PC	IG	655.081
19	PC	IG	616.596
20	PC	IG	667.159
21	PC	IG	376.637
22	PC	IG	552.05
23	PC	IG	6
24	PC	IG	696.361
25	PC	IG	658.898
27	PC	IG	692.876
28	PC	IG	6.00136
29	PC	IG	233.854
30	PC	IG	350.604
31	PC	IG	17.0904
32	PC	IG	302.01
33	PC	IG	664.382
34	PC	IG	651.365
35	PC	IG	694.19
36	PC	IG	68.4069
37	PC	IG	605.08
39	PC	IG	451.798
41	PC	IG	687.398
42	PC	IG	681.769
43	PC	IG	696.125
45	PC	IG	667.283
46	PC	IG	407.749
47	PC	IG	688.469
48	PC	IG	627.571
49	PC	IG	696.053
50	PC	IG	599.689
51	PC	IG	289.484
52	PC	IG	603.741
53	PC	IG	695.675
54	PC	IG	244.254
55	PC	IG	628.397
56	PC	IG	557.065
57	PC	IG	623.926
58	PC	IG	647.751
59	PC	IG	640.788
60	PC	IG	273.943
61	PC	IG	678.782
62	PC	IG	691.733
63	PC	IG	595.062
64	PC	IG	583.708
65	PC	IG	631.763
66	PC	IG	635.245
67	PC	IG	665.829
68	PC	IG	439.967
69	PC	IG	514.778
70	PC	IG	118.736
72	PC	IG	655.734
73	PC	IG	487.55
74	PC	IG	556.452
75	PC	IG	580.549
77	PC	IG	686.55
78	PC	IG	453.48
79	PC	IG	662.686
80	PC	IG	692.697
81	PC	IG	481.28
82	PC	IG	6.00004
83	PC	IG	686.761
84	PC	IG	64.0743
85	PC	IG	502.321
86	PC	IG	166.15
87	PC	IG	644.47
88	PC	IG	664.39
89	PC	IG	575.683
90	PC	IG	445.286
91	PC	IG	644.655
92	PC	IG	365.887
93	PC	IG	374.997
94	PC	IG	631.003
95	PC	IG	630.913
96	PC	IG	6.00024
97	PC	IG	469.213
99	PC	IG	674.736
100	PC	IG	696.245
101	PC	IG	682.085
102	PC	IG	670.41
103	PC	IG	576.008
104	PC	IG	509.938
105	PC	IG	6
106	PC	IG	368.913
107	PC	IG	6.00128
108	PC	IG	627.985
109	PC	IG	515.456
110	PC	IG	496.633
112	PC	IG	693.938
113	PC	IG	670.352
114	PC	IG	596.272
115	PC	IG	679.366
116	PC	IG	689.871
117	PC	IG	661.135
118	PC	IG	374.109
121	PC	IG	8.77266
123	PC	IG	683
124	PC	IG	595.1
125	PC	IG	568.155
126	PC	IG	554.913
127	PC	IG	474.036
128	PC	IG	688.688
129	PC	IG	544.301
130	PC	IG	694.21
131	PC	IG	62.3125
132	PC	IG	355.349
133	PC	IG	617.531
134	PC	IG	691.702
136	PC	IG	6.00136
137	PC	IG	653.445
138	PC	IG	6.00032
140	PC	IG	622.402
141	PC	IG	603.932
142	PC	IG	638.637
143	PC	IG	663.186
144	PC	IG	95.4566
145	PC	IG	531.141
146	PC	IG	690.301
147	PC	IG	458.999
148	PC	IG	656.283
150	PC	IG	6.0001
153	PC	IG	514.386
154	PC	IG	669.693
155	PC	IG	696.349
156	PC	IG	690.927
157	PC	IG	681.608
158	PC	IG	623.926
159	PC	IG	624.384
160	PC	IG	696.052
161	PC	IG	695.601
162	PC	IG	585.905
163	PC	IG	635.525
164	PC	IG	647.635
169	PC	IG	695.958
170	PC	IG	651.674
171	PC	IG	659.239
172	PC	IG	592.292
173	PC	IG	684.964
175	PC	IG	532.294
176	PC	IG	198.932
178	PC	IG	683.683
179	PC	IG	530.633
180	PC	IG	560.029
181	PC	IG	460.05
182	PC	IG	184.079
183	PC	IG	689.095
184	PC	IG	498.026
185	PC	IG	649.252
186	PC	IG	637.337
187	PC	IG	613.185
188	PC	IG	604.264
189	PC	IG	7.38646
190	PC	IG	674.543
191	PC	IG	633.401
192	PC	IG	445.96
193	PC	IG	6.00006
194	PC	IG	690.255
195	PC	IG	189.636
196	PC	IG	125.382
197	PC	IG	349.028
198	PC	IG	126.409
199	PC	EG	616.893
200	PC	EG	666.39
201	PC	EG	574.71
202	PC	EG	321.301
203	PC	EG	695.384
204	PC	EG	580.548
205	PC	EG	638.059
206	PC	EG	415.267
207	PC	EG	671.978
208	PC	EG	544.334
209	PC	EG	696.294
210	PC	EG	138.521
211	PC	EG	372.373
212	PC	EG	623.521
213	PC	EG	636.688
214	PC	EG	551.788
216	PC	EG	654.85
217	PC	EG	449.485
218	PC	EG	459.867
219	PC	EG	662.801
220	PC	EG	679.831
223	PC	EG	627.866
224	PC	EG	346.828
225	PC	EG	548.789
226	PC	EG	665.633
227	PC	EG	598.46
228	PC	EG	524.643
229	PC	EG	694.161
231	PC	EG	400.151
232	PC	EG	447.757
233	PC	EG	696.221
234	PC	EG	688.608
235	PC	EG	696.16
236	PC	EG	558.66
237	PC	EG	229.655
238	PC	EG	541.767
239	PC	EG	668.544
240	PC	EG	686.307
241	PC	EG	497.226
242	PC	EG	653.794
243	PC	EG	564.181
244	PC	EG	406.209
245	PC	EG	481.343
246	PC	EG	683.765
247	PC	EG	517.108
248	PC	EG	610.295
249	PC	EG	666.55
250	PC	EG	673.618
251	PC	EG	641.407
252	PC	EG	693.22
253	PC	EG	557.781
254	PC	EG	696.146
255	PC	EG	667.881
256	PC	EG	633.424
257	PC	EG	675.378
258	PC	EG	611.662
259	PC	EG	432.844
261	PC	EG	495.911
262	PC	EG	599.949
263	PC	EG	598.47
264	PC	EG	672.435
265	PC	EG	686.822
266	PC	EG	6.00096
267	PC	EG	582.749
268	PC	EG	435.903
269	PC	EG	688.58
270	PC	EG	649.961
272	PC	EG	495.022
274	PC	EG	264.53
275	PC	EG	663.42
276	PC	EG	461.251
277	PC	EG	635.759
278	PC	EG	623.212
280	PC	EG	696.116
281	PC	EG	418.91
282	PC	EG	596.986
283	PC	EG	657.451
284	PC	EG	560.351
285	PC	EG	647.022
286	PC	EG	618.772
287	PC	EG	685.944
289	PC	EG	580.75
290	PC	EG	580.724
291	PC	EG	639.365
292	PC	EG	631.207
293	PC	EG	640.368
294	PC	EG	644.92
295	PC	EG	424.664
296	PC	EG	477.759
297	PC	EG	690.226
298	PC	EG	615.57
299	PC	EG	654.994
300	PC	EG	667.821
301	PC	EG	8.77268
302	PC	EG	571.67
303	PC	EG	7.3864
304	PC	EG	571.489
305	PC	EG	313.515
306	PC	EG	580.105
307	PC	EG	654.895
308	PC	EG	300.295
309	PC	EG	430.29
310	PC	EG	625.336
311	PC	EG	691.169
312	PC	EG	689.272
313	PC	EG	694.055
314	PC	EG	696.262
315	PC	EG	695.347
316	PC	EG	683.17
317	PC	EG	650.671
318	PC	EG	6.00144
319	PC	EG	509.287
320	PC	EG	673.191
321	PC	EG	626.449
322	PC	EG	242.22
323	PC	EG	450.831
324	PC	EG	692.461
325	PC	EG	523.917
326	PC	EG	686.755
327	PC	EG	683.933
328	PC	EG	683.491
329	PC	EG	6.00002
330	PC	EG	695.843
331	PC	EG	501.551
332	PC	EG	672.08
333	PC	EG	647.655
334	PC	EG	681.882
335	PC	EG	615.905
336	PC	EG	671.373
337	PC	EG	463.192
338	PC	EG	650.364
339	PC	EG	652.27
340	PC	EG	106.784
341	PC	EG	488.34
342	PC	EG	621.288
343	PC	EG	6.00006
344	PC	EG	654.34
345	PC	EG	10.1626
346	PC	EG	672.429
347	PC	EG	365.201
348	PC	EG	523.539
349	PC	EG	568.86
350	PC	EG	553.671
351	PC	EG	6.00014
352	PC	EG	150.311
353	PC	EG	690.523
354	PC	EG	460.909
355	PC	EG	285.298
356	PC	EG	492.057
357	PC	EG	355.23
359	PC	EG	614.206
360	PC	EG	695.973
361	PC	EG	609.283
362	PC	EG	576.454
363	PC	EG	659.046
364	PC	EG	491.792
365	PC	EG	596.315
366	PC	EG	624.418
367	PC	EG	600.487
368	PC	EG	363.742
369	PC	EG	641.149
370	PC	EG	619.705
371	PC	EG	693.002
372	PC	EG	634.21
373	PC	EG	663.358
374	PC	EG	534.63
375	PC	EG	531.87
376	PC	EG	518.888
378	PC	EG	680.037
379	PC	EG	602.172
380	PC	EG	6.00192
381	PC	EG	638.018
382	PC	EG	688.806
383	PC	EG	685.59
384	PC	EG	691.625
386	PC	EG	612.149
387	PC	EG	8.77284
388	PC	EG	694.321
389	PC	EG	511.586
390	PC	EG	676.52
391	PC	EG	635.658
392	PC	EG	51.6951
393	PC	EG	694.595
395	PC	EG	695.069
396	PC	EG	550.314
397	PC	EG	20.6011
398	PC	EG	571.218
399	PC	EG	657.545
0	LP	IG	694.091
1	LP	IG	643.668
2	LP	IG	675.821
3	LP	IG	673.354
4	LP	IG	660.816
5	LP	IG	652.794
6	LP	IG	651.416
7	LP	IG	653.5
8	LP	IG	695.685
9	LP	IG	696.108
10	LP	IG	473.383
11	LP	IG	693.473
12	LP	IG	652.351
13	LP	IG	686.666
14	LP	IG	691.437
15	LP	IG	694.618
16	LP	IG	624.17
17	LP	IG	687.825
18	LP	IG	643.334
19	LP	IG	608.422
20	LP	IG	675.079
21	LP	IG	556.287
22	LP	IG	673.602
23	LP	IG	118.642
24	LP	IG	348.242
25	LP	IG	660.733
27	LP	IG	696.374
28	LP	IG	517.673
29	LP	IG	696.274
30	LP	IG	604.224
31	LP	IG	33.7387
32	LP	IG	666.058
33	LP	IG	693.482
34	LP	IG	627.572
35	LP	IG	695.661
36	LP	IG	512.516
37	LP	IG	627.418
39	LP	IG	680.993
41	LP	IG	678.271
42	LP	IG	687.472
43	LP	IG	652.795
45	LP	IG	652.87
46	LP	IG	316.202
47	LP	IG	590.254
48	LP	IG	683.54
49	LP	IG	689.123
50	LP	IG	556.092
51	LP	IG	681.879
52	LP	IG	692.284
53	LP	IG	428.631
54	LP	IG	326.537
55	LP	IG	522.74
56	LP	IG	663.717
57	LP	IG	694.059
58	LP	IG	679.455
59	LP	IG	694.504
60	LP	IG	523.364
61	LP	IG	696.185
62	LP	IG	648.833
63	LP	IG	685.077
64	LP	IG	598.923
65	LP	IG	673.154
66	LP	IG	676.498
67	LP	IG	683.879
68	LP	IG	692.231
69	LP	IG	663.465
70	LP	IG	573.4
72	LP	IG	691.533
73	LP	IG	637.579
74	LP	IG	511.266
75	LP	IG	677.991
77	LP	IG	688.159
78	LP	IG	696.373
79	LP	IG	681.176
80	LP	IG	646.891
81	LP	IG	652.583
82	LP	IG	271.752
83	LP	IG	687.429
84	LP	IG	663.244
85	LP	IG	590.48
86	LP	IG	635.606
87	LP	IG	612.885
88	LP	IG	664.633
89	LP	IG	694.825
90	LP	IG	505.14
91	LP	IG	557.81
92	LP	IG	492.064
93	LP	IG	685.79
94	LP	IG	692.872
95	LP	IG	693.477
96	LP	IG	474.196
97	LP	IG	554.968
99	LP	IG	695.792
100	LP	IG	673.341
101	LP	IG	682.542
102	LP	IG	643.07
103	LP	IG	619.432
104	LP	IG	571.773
105	LP	IG	330.931
106	LP	IG	425.511
107	LP	IG	568.155
108	LP	IG	643.206
109	LP	IG	685.831
110	LP	IG	600.933
112	LP	IG	635.331
113	LP	IG	577.528
114	LP	IG	664.153
115	LP	IG	677.066
116	LP	IG	664.823
117	LP	IG	659.068
118	LP	IG	633.415
121	LP	IG	37.1417
123	LP	IG	674.717
124	LP	IG	552.523
125	LP	IG	665.887
126	LP	IG	689.009
127	LP	IG	646.746
128	LP	IG	514.573
129	LP	IG	576.276
130	LP	IG	694.033
131	LP	IG	571.881
132	LP	IG	620.168
133	LP	IG	622.232
134	LP	IG	695.742
136	LP	IG	114.015
137	LP	IG	694.139
138	LP	IG	294.705
140	LP	IG	600.995
141	LP	IG	618.081
142	LP	IG	670.477
143	LP	IG	686.278
144	LP	IG	272.852
145	LP	IG	560.04
146	LP	IG	661.276
147	LP	IG	630.683
148	LP	IG	692.433
150	LP	IG	208.286
153	LP	IG	691.505
154	LP	IG	693.186
155	LP	IG	672.506
156	LP	IG	669.109
157	LP	IG	661.346
158	LP	IG	656.992
159	LP	IG	624.7
160	LP	IG	694.157
161	LP	IG	684.774
162	LP	IG	510.142
163	LP	IG	557.585
164	LP	IG	696.174
169	LP	IG	695.402
170	LP	IG	617.148
171	LP	IG	696.002
172	LP	IG	693.699
173	LP	IG	688.792
175	LP	IG	696.358
176	LP	IG	477.699
178	LP	IG	690.851
179	LP	IG	691.9
180	LP	IG	681.473
181	LP	IG	666.517
182	LP	IG	642.556
183	LP	IG	642.246
184	LP	IG	677.192
185	LP	IG	696.357
186	LP	IG	620.887
187	LP	IG	695.865
188	LP	IG	646.421
189	LP	IG	655.52
190	LP	IG	664.401
191	LP	IG	640.823
192	LP	IG	694.74
193	LP	IG	562.915
194	LP	IG	694.389
195	LP	IG	175.939
196	LP	IG	694.125
197	LP	IG	673.782
198	LP	IG	141.578
199	LP	EG	687.693
200	LP	EG	678.787
201	LP	EG	672.684
202	LP	EG	693.368
203	LP	EG	655.065
204	LP	EG	683.47
205	LP	EG	683.694
206	LP	EG	682.95
207	LP	EG	693.574
208	LP	EG	684.704
209	LP	EG	688.959
210	LP	EG	682.076
211	LP	EG	559.582
212	LP	EG	552.111
213	LP	EG	612.182
214	LP	EG	693.583
216	LP	EG	684.672
217	LP	EG	679.463
218	LP	EG	362.094
219	LP	EG	691.281
220	LP	EG	694.507
223	LP	EG	686.445
224	LP	EG	638.258
225	LP	EG	688.463
226	LP	EG	582.321
227	LP	EG	693.546
228	LP	EG	425.877
229	LP	EG	510.867
231	LP	EG	567.619
232	LP	EG	436.013
233	LP	EG	695.006
234	LP	EG	533.487
235	LP	EG	511.459
236	LP	EG	679.771
237	LP	EG	690.661
238	LP	EG	605.339
239	LP	EG	673.786
240	LP	EG	608.763
241	LP	EG	681.746
242	LP	EG	693.325
243	LP	EG	634.784
244	LP	EG	494.057
245	LP	EG	694.823
246	LP	EG	694.844
247	LP	EG	624.578
248	LP	EG	694.628
249	LP	EG	683.403
250	LP	EG	693.289
251	LP	EG	694.792
252	LP	EG	691.887
253	LP	EG	696.217
254	LP	EG	696.301
255	LP	EG	696.362
256	LP	EG	648.347
257	LP	EG	683.968
258	LP	EG	696.188
259	LP	EG	694.819
261	LP	EG	665.037
262	LP	EG	695.835
263	LP	EG	558.007
264	LP	EG	587.225
265	LP	EG	691.991
266	LP	EG	532.763
267	LP	EG	657.65
268	LP	EG	658.972
269	LP	EG	690.478
270	LP	EG	696.239
272	LP	EG	516.894
274	LP	EG	491.655
275	LP	EG	695.361
276	LP	EG	631.128
277	LP	EG	464.888
278	LP	EG	688.205
280	LP	EG	670.766
281	LP	EG	480.75
282	LP	EG	618.157
283	LP	EG	693.953
284	LP	EG	546.991
285	LP	EG	694.061
286	LP	EG	635.397
287	LP	EG	605.26
289	LP	EG	680.227
290	LP	EG	695.287
291	LP	EG	651.761
292	LP	EG	685.755
293	LP	EG	689.459
294	LP	EG	545.589
295	LP	EG	669.635
296	LP	EG	686.687
297	LP	EG	608.581
298	LP	EG	688.555
299	LP	EG	666.782
300	LP	EG	566.867
301	LP	EG	11.1311
302	LP	EG	688.836
303	LP	EG	316.999
304	LP	EG	520.414
305	LP	EG	602.897
306	LP	EG	668.318
307	LP	EG	603.871
308	LP	EG	620.606
309	LP	EG	438.37
310	LP	EG	256.827
311	LP	EG	693.408
312	LP	EG	679.89
313	LP	EG	696.102
314	LP	EG	695.966
315	LP	EG	696.348
316	LP	EG	695.867
317	LP	EG	695.993
318	LP	EG	501.39
319	LP	EG	647.961
320	LP	EG	695.793
321	LP	EG	689.974
322	LP	EG	499.104
323	LP	EG	696.026
324	LP	EG	685.028
325	LP	EG	688.517
326	LP	EG	693.511
327	LP	EG	695.093
328	LP	EG	692.325
329	LP	EG	206.85
330	LP	EG	658.393
331	LP	EG	555.764
332	LP	EG	693.436
333	LP	EG	695.061
334	LP	EG	658.851
335	LP	EG	685.81
336	LP	EG	395.939
337	LP	EG	685.864
338	LP	EG	624.736
339	LP	EG	695.247
340	LP	EG	202.077
341	LP	EG	683.543
342	LP	EG	690.087
343	LP	EG	613.953
344	LP	EG	687.686
345	LP	EG	635.635
346	LP	EG	587.58
347	LP	EG	682.032
348	LP	EG	608.618
349	LP	EG	656.627
350	LP	EG	620.656
351	LP	EG	267.561
352	LP	EG	632.803
353	LP	EG	653.849
354	LP	EG	483.721
355	LP	EG	567.982
356	LP	EG	283.452
357	LP	EG	690.25
359	LP	EG	669.244
360	LP	EG	446.427
361	LP	EG	689.117
362	LP	EG	688.092
363	LP	EG	634.908
364	LP	EG	693.196
365	LP	EG	667.093
366	LP	EG	553.142
367	LP	EG	669.482
368	LP	EG	653.323
369	LP	EG	677.648
370	LP	EG	616.718
371	LP	EG	695.354
372	LP	EG	669.135
373	LP	EG	693.87
374	LP	EG	693.34
375	LP	EG	630.986
376	LP	EG	546.934
378	LP	EG	694.978
379	LP	EG	636.043
380	LP	EG	384.337
381	LP	EG	695.942
382	LP	EG	679.629
383	LP	EG	624.377
384	LP	EG	685.174
386	LP	EG	691.78
387	LP	EG	48.2179
388	LP	EG	623.938
389	LP	EG	512.423
390	LP	EG	670.755
391	LP	EG	627.694
392	LP	EG	682.965
393	LP	EG	610.354
395	LP	EG	678.653
396	LP	EG	677.442
397	LP	EG	20.6628
398	LP	EG	688.296
399	LP	EG	668.581
0	PC + LP	IG	694.968
1	PC + LP	IG	645.652
2	PC + LP	IG	572.871
3	PC + LP	IG	651.771
4	PC + LP	IG	607.894
5	PC + LP	IG	599.182
6	PC + LP	IG	648.417
7	PC + LP	IG	651.512
8	PC + LP	IG	697.473
9	PC + LP	IG	690.557
10	PC + LP	IG	32.2798
11	PC + LP	IG	667.323
12	PC + LP	IG	405.774
13	PC + LP	IG	681.083
14	PC + LP	IG	333.83
15	PC + LP	IG	78.7286
16	PC + LP	IG	466.443
17	PC + LP	IG	621.698
18	PC + LP	IG	644.165
19	PC + LP	IG	582.807
20	PC + LP	IG	593.399
21	PC + LP	IG	353.397
22	PC + LP	IG	543.191
23	PC + LP	IG	8.00012
24	PC + LP	IG	280.086
25	PC + LP	IG	654.338
27	PC + LP	IG	694.548
28	PC + LP	IG	8.00134
29	PC + LP	IG	223.377
30	PC + LP	IG	349.525
31	PC + LP	IG	8.00068
32	PC + LP	IG	280.771
33	PC + LP	IG	665.891
34	PC + LP	IG	604.761
35	PC + LP	IG	695.736
36	PC + LP	IG	59.8079
37	PC + LP	IG	530.49
39	PC + LP	IG	438.432
41	PC + LP	IG	661.003
42	PC + LP	IG	675.725
43	PC + LP	IG	646.915
45	PC + LP	IG	611.222
46	PC + LP	IG	278.536
47	PC + LP	IG	569.887
48	PC + LP	IG	561.029
49	PC + LP	IG	667.711
50	PC + LP	IG	440.957
51	PC + LP	IG	156.004
52	PC + LP	IG	595.078
53	PC + LP	IG	426.918
54	PC + LP	IG	191.849
55	PC + LP	IG	520.203
56	PC + LP	IG	552.692
57	PC + LP	IG	613.756
58	PC + LP	IG	636.552
59	PC + LP	IG	642.644
60	PC + LP	IG	273.574
61	PC + LP	IG	675.251
62	PC + LP	IG	638.167
63	PC + LP	IG	587.847
64	PC + LP	IG	576.633
65	PC + LP	IG	632.892
66	PC + LP	IG	617.279
67	PC + LP	IG	604.111
68	PC + LP	IG	430.075
69	PC + LP	IG	516.718
70	PC + LP	IG	41.7942
72	PC + LP	IG	654.878
73	PC + LP	IG	483.243
74	PC + LP	IG	482.427
75	PC + LP	IG	580.038
77	PC + LP	IG	683.661
78	PC + LP	IG	441.13
79	PC + LP	IG	659.596
80	PC + LP	IG	639.544
81	PC + LP	IG	476.661
82	PC + LP	IG	8
83	PC + LP	IG	684.535
84	PC + LP	IG	40.809
85	PC + LP	IG	493.448
86	PC + LP	IG	165.416
87	PC + LP	IG	261.105
88	PC + LP	IG	637.483
89	PC + LP	IG	565.775
90	PC + LP	IG	407.882
91	PC + LP	IG	537.75
92	PC + LP	IG	317.493
93	PC + LP	IG	339.682
94	PC + LP	IG	626.555
95	PC + LP	IG	630.377
96	PC + LP	IG	8.00012
97	PC + LP	IG	376.252
99	PC + LP	IG	660.033
100	PC + LP	IG	673.466
101	PC + LP	IG	671.668
102	PC + LP	IG	598.781
103	PC + LP	IG	549.47
104	PC + LP	IG	450.542
105	PC + LP	IG	8
106	PC + LP	IG	68.3555
107	PC + LP	IG	8.00096
108	PC + LP	IG	495.946
109	PC + LP	IG	472.404
110	PC + LP	IG	485.311
112	PC + LP	IG	630.849
113	PC + LP	IG	567.585
114	PC + LP	IG	564.956
115	PC + LP	IG	646.569
116	PC + LP	IG	662.917
117	PC + LP	IG	659.006
118	PC + LP	IG	373.941
121	PC + LP	IG	10.7726
123	PC + LP	IG	676.013
124	PC + LP	IG	307.236
125	PC + LP	IG	551.034
126	PC + LP	IG	532.397
127	PC + LP	IG	472.554
128	PC + LP	IG	516.529
129	PC + LP	IG	502.944
130	PC + LP	IG	694.514
131	PC + LP	IG	62.4804
132	PC + LP	IG	344.895
133	PC + LP	IG	600.005
134	PC + LP	IG	691.631
136	PC + LP	IG	8.00126
137	PC + LP	IG	653.525
138	PC + LP	IG	8
140	PC + LP	IG	553.349
141	PC + LP	IG	579.991
142	PC + LP	IG	640.635
143	PC + LP	IG	662.415
144	PC + LP	IG	97.3664
145	PC + LP	IG	518.478
146	PC + LP	IG	663.122
147	PC + LP	IG	432.299
148	PC + LP	IG	657.596
150	PC + LP	IG	8
153	PC + LP	IG	511.951
154	PC + LP	IG	650.528
155	PC + LP	IG	674.275
156	PC + LP	IG	670.416
157	PC + LP	IG	642.201
158	PC + LP	IG	605.125
159	PC + LP	IG	601.133
160	PC + LP	IG	696.01
161	PC + LP	IG	685.614
162	PC + LP	IG	405.613
163	PC + LP	IG	535.563
164	PC + LP	IG	645.347
169	PC + LP	IG	694.226
170	PC + LP	IG	588.959
171	PC + LP	IG	617.283
172	PC + LP	IG	585.498
173	PC + LP	IG	649.482
175	PC + LP	IG	522.763
176	PC + LP	IG	188.94
178	PC + LP	IG	682.273
179	PC + LP	IG	530.946
180	PC + LP	IG	522.304
181	PC + LP	IG	424.674
182	PC + LP	IG	162.52
183	PC + LP	IG	617.401
184	PC + LP	IG	496.303
185	PC + LP	IG	648.149
186	PC + LP	IG	598.447
187	PC + LP	IG	608.073
188	PC + LP	IG	606.245
189	PC + LP	IG	8.00004
190	PC + LP	IG	561.659
191	PC + LP	IG	601.95
192	PC + LP	IG	421.866
193	PC + LP	IG	8.00006
194	PC + LP	IG	691.956
195	PC + LP	IG	95.9318
196	PC + LP	IG	122.456
197	PC + LP	IG	350.343
198	PC + LP	IG	32.9626
199	PC + LP	EG	618.213
200	PC + LP	EG	547.163
201	PC + LP	EG	546.293
202	PC + LP	EG	322.002
203	PC + LP	EG	644.692
204	PC + LP	EG	573.828
205	PC + LP	EG	638.564
206	PC + LP	EG	403.867
207	PC + LP	EG	672.56
208	PC + LP	EG	484.249
209	PC + LP	EG	690.573
210	PC + LP	EG	140.518
211	PC + LP	EG	324.578
212	PC + LP	EG	496.127
213	PC + LP	EG	441.265
214	PC + LP	EG	527.642
216	PC + LP	EG	556.909
217	PC + LP	EG	451.318
218	PC + LP	EG	362.583
219	PC + LP	EG	661.555
220	PC + LP	EG	679.758
223	PC + LP	EG	623.399
224	PC + LP	EG	336.943
225	PC + LP	EG	512.846
226	PC + LP	EG	579.208
227	PC + LP	EG	597.971
228	PC + LP	EG	406.424
229	PC + LP	EG	512.365
231	PC + LP	EG	402.074
232	PC + LP	EG	299.561
233	PC + LP	EG	696.966
234	PC + LP	EG	523.082
235	PC + LP	EG	450.626
236	PC + LP	EG	536.599
237	PC + LP	EG	230.186
238	PC + LP	EG	539.524
239	PC + LP	EG	664.643
240	PC + LP	EG	606.543
241	PC + LP	EG	499.097
242	PC + LP	EG	655.112
243	PC + LP	EG	540.59
244	PC + LP	EG	402.875
245	PC + LP	EG	481.465
246	PC + LP	EG	666.931
247	PC + LP	EG	425.61
248	PC + LP	EG	587.808
249	PC + LP	EG	665.332
250	PC + LP	EG	671.011
251	PC + LP	EG	643.372
252	PC + LP	EG	692.319
253	PC + LP	EG	552.212
254	PC + LP	EG	698.05
255	PC + LP	EG	664.132
256	PC + LP	EG	622.725
257	PC + LP	EG	568.148
258	PC + LP	EG	612.998
259	PC + LP	EG	427.744
261	PC + LP	EG	492.839
262	PC + LP	EG	592.275
263	PC + LP	EG	516.067
264	PC + LP	EG	587.541
265	PC + LP	EG	687.279
266	PC + LP	EG	8.00002
267	PC + LP	EG	543.293
268	PC + LP	EG	409.437
269	PC + LP	EG	670.607
270	PC + LP	EG	650.699
272	PC + LP	EG	417.127
274	PC + LP	EG	262.591
275	PC + LP	EG	653.802
276	PC + LP	EG	424.048
277	PC + LP	EG	460.004
278	PC + LP	EG	624.966
280	PC + LP	EG	671.928
281	PC + LP	EG	324.83
282	PC + LP	EG	386.146
283	PC + LP	EG	658.243
284	PC + LP	EG	452.199
285	PC + LP	EG	634.145
286	PC + LP	EG	599.12
287	PC + LP	EG	606.671
289	PC + LP	EG	574.232
290	PC + LP	EG	579.516
291	PC + LP	EG	637.472
292	PC + LP	EG	613.502
293	PC + LP	EG	640.111
294	PC + LP	EG	544.179
295	PC + LP	EG	423.554
296	PC + LP	EG	472.817
297	PC + LP	EG	610.553
298	PC + LP	EG	602.003
299	PC + LP	EG	603.524
300	PC + LP	EG	568.865
301	PC + LP	EG	8.00012
302	PC + LP	EG	570.684
303	PC + LP	EG	8.04586
304	PC + LP	EG	415.188
305	PC + LP	EG	312.146
306	PC + LP	EG	565.1
307	PC + LP	EG	601.531
308	PC + LP	EG	206.598
309	PC + LP	EG	301.271
310	PC + LP	EG	245.143
311	PC + LP	EG	690.627
312	PC + LP	EG	678.413
313	PC + LP	EG	696.053
314	PC + LP	EG	697.913
315	PC + LP	EG	697.066
316	PC + LP	EG	683.064
317	PC + LP	EG	646.328
318	PC + LP	EG	8.00006
319	PC + LP	EG	506.472
320	PC + LP	EG	666.89
321	PC + LP	EG	603.053
322	PC + LP	EG	208.206
323	PC + LP	EG	440.679
324	PC + LP	EG	662.124
325	PC + LP	EG	523.055
326	PC + LP	EG	688.613
327	PC + LP	EG	674.392
328	PC + LP	EG	668.68
329	PC + LP	EG	8.00002
330	PC + LP	EG	660.141
331	PC + LP	EG	466.082
332	PC + LP	EG	673.572
333	PC + LP	EG	643.912
334	PC + LP	EG	647.448
335	PC + LP	EG	617.888
336	PC + LP	EG	395.906
337	PC + LP	EG	462.719
338	PC + LP	EG	617.286
339	PC + LP	EG	646.928
340	PC + LP	EG	88.4237
341	PC + LP	EG	428.704
342	PC + LP	EG	619.243
343	PC + LP	EG	8.00004
344	PC + LP	EG	580.451
345	PC + LP	EG	12.1602
346	PC + LP	EG	588.121
347	PC + LP	EG	362.387
348	PC + LP	EG	525.525
349	PC + LP	EG	545.533
350	PC + LP	EG	491.453
351	PC + LP	EG	8
352	PC + LP	EG	114.667
353	PC + LP	EG	654.951
354	PC + LP	EG	405
355	PC + LP	EG	282.358
356	PC + LP	EG	244.265
357	PC + LP	EG	329.564
359	PC + LP	EG	609.19
360	PC + LP	EG	436.733
361	PC + LP	EG	610.749
362	PC + LP	EG	548.233
363	PC + LP	EG	631.995
364	PC + LP	EG	490.966
365	PC + LP	EG	598.174
366	PC + LP	EG	505.07
367	PC + LP	EG	579.242
368	PC + LP	EG	172.646
369	PC + LP	EG	627.043
370	PC + LP	EG	549.03
371	PC + LP	EG	695.002
372	PC + LP	EG	636.179
373	PC + LP	EG	659.008
374	PC + LP	EG	513.379
375	PC + LP	EG	533.097
376	PC + LP	EG	460.207
378	PC + LP	EG	682.037
379	PC + LP	EG	310.805
380	PC + LP	EG	8.001
381	PC + LP	EG	637.601
382	PC + LP	EG	679.029
383	PC + LP	EG	585.519
384	PC + LP	EG	687.142
386	PC + LP	EG	614.069
387	PC + LP	EG	8.08132
388	PC + LP	EG	611.223
389	PC + LP	EG	415.972
390	PC + LP	EG	652.784
391	PC + LP	EG	589.476
392	PC + LP	EG	35.4683
393	PC + LP	EG	604.968
395	PC + LP	EG	679.314
396	PC + LP	EG	536.227
397	PC + LP	EG	12.8093
398	PC + LP	EG	464.202
399	PC + LP	EG	651.527

[truncated: 4 more sheets: Fig. 5 (b), Fig. 5 (c; scatterplot data), Fig. 5 (c; time allocation mean, Fig. 5 (d)]
